# Supplementary material for: Association between estimated plasma volume status and acute kidney injury in patients who underwent coronary revascularization: A retrospective cohort study from the MIMIC-IV database
Source: PLoS One. 2024 Jun 12;19(6):e0300656. doi: 10.1371/journal.pone.0300656 (PMC11168641; doi:10.1371/journal.pone.0300656)
Supplement: S1 Dataset — (CSV) [file pone.0300656.s002.csv]

age	gender	race1	insurance	marital_status	urine	blood_disease	Anemia	sapsii	sofa	gcs	cci	weight	heart_rate	systolic	diastolic	respiratory_rate	temperature	wbc	platelet	rdw	creatinine_blood	GFR	inr	pt	ptt	bun	glucose	calcium	sodium	potassium	chloride	bicarbonate	anion_gap	lactate	ph	paco2	pao2	isvent	isvaso	thrombolysis	anticoagulation	diuretic	iron	surgery	cabg	pci	hemoglobin	hematocrit	ePVS
71	M	White	Medicare	Married	1360	0	0	35	4	15	4	83.82386998	95	125	72	16	36.44444444	9.2	286	12.3	0.7	87.44986337	1.2	13.5	149.6	12	253	1.12	132	4.2	101	20	17	1.1	7.41	35	390	1	1	0	0	1	0	2	1	0	13.2	40	4.545454545
64	M	Others	Medicare	Married	885	1	0	32	3	15	4	70.17073964	51	138	72	16	36.94444444	10.4	110	13.4	1	59.68125213	1.7	18.2	37.4	22	138	1.09	138	3	107	25	11	2.1	7.45	44	464	1	0	0	0	0	0	2	1	0	14.2	43	4.014084507
80	F	White	Medicare	Married	2495	0	1	48	5	13	3	64.86370891	93	129	74	8	36.38888889	6	168	15.1	0.4	112.1775646	1.3	15.2	36.9	14	128	1.11	135	3.6	107	24	10	2	7.48	34	361	1	1	0	0	1	0	2	1	0	9.7	27.9	7.432989691
81	M	White	Medicare	Married	777	1	0	53	11	14	4	87.81548283	80	93	43	18	35.2	16.4	70	14	0.9	60.15835562	2	22.4	43.3	34	113	1.18	145	3.9	107	20	18	1.1	7.4	41	394	1	1	0	0	1	0	2	1	0	13.2	40	4.545454545
80	M	Unknown	Medicare	Unknown	2695	0	1	31	5	15	0	77.83645069	70	98	41	16	36	15.2	147	13.4	1	53.33667055	1.2	13.8	33	15	100	1.33	137	4.9	110	22	12	4.7	7.47	39	340	1	1	0	0	0	0	2	1	0	9.9	30	7.070707071
77	M	White	Medicare	Married	1770	0	1	38	6	14	1	113.7609664	62	103	50	20	36.5	16	148	14.3	1	54.4726065	1.3	14.6	29	23	152	1.104	138	4.8	106	25	10	1.7	7.29	52	199	1	1	0	0	0	0	2	1	0	12.8	34	5.15625
72	M	Asian	Medicaid	Married	2045	1	1	34	2	15	0	54.29500669	93	111	45	13	36.5	10.7	158	12.5	1	56.4198483	1.5	16	32.7	23	100	1.09	135	4.4	107	22	8	0.9	7.43	38	471	1	1	0	0	1	0	2	1	0	11.9	36	5.378151261
83	M	White	Medicare	Married	695	1	1	48	10	15	8	97.79451497	80	117	49	15	36.7	17.5	132	15.6	1.9	24.03590861	1.7	19	26.8	38	144	1.19	135	4.3	104	25	14	4.3	7.42	47	260	1	1	0	0	1	0	2	1	0	7.3	22	10.68493151
66	F	Asian	Medicare	Married	2900	0	0	23	1	15	3	84.32282158	91	153	86	10	36.44444444	13.1	331	14.1	0.7	98.3394761	1.3	13.8	143.7	12	261	9.2	133	3.4	95	24	17	1.8	7.45	41	302	1	0	0	1	0	0	1	0	1	12.1	34.5	5.41322314
71	M	White	Medicare	Single/Divorced/Widowed	2180	0	1	47	6	14	6	52.88887034	80	136	54	15	36.4	248.6	127	15.1	1	56.8175713	1.4	14.8	31.6	17	180	1.08	133	5.5	108	22	13	1.4	7.37	35	341	1	1	0	0	1	0	2	1	0	9.2	28	7.826086957
75	M	White	Medicare	Single/Divorced/Widowed	1538	1	1	29	4	15	1	65.86161212	70	108	61	27	36.44444444	12.1	261	16	1.4	36.77992713	1.2	13.2	37.5	13	116	8.5	138	4.1	104	23	15	2.1	7.45	42	374	1	1	0	0	0	0	1	0	1	8.1	26.6	9.061728395
59	M	White	Other	Married	2290	0	1	15	4	15	2	95.79870854	58	109	52	7	34.7	7.3	92	11.9	1	61.81468831	1.2	13	28.4	10	121	1.28	136	4.8	106	25	12	1.9	7.41	42	364	1	0	0	0	0	0	2	1	0	10.3	31	6.699029126
58	F	White	Other	Married	1850	1	1	30	6	15	1	90.80919247	84	124	59	14	36.1	11.6	156	13.9	0.5	119.4517523	1.6	17.8	44.9	10	161	1	136	3.7	112	21	9	1.7	7.31	50	82	1	1	0	0	1	0	3	1	1	6.4	19	12.65625
75	M	White	Medicare	Married	2930	1	1	50	12	15	3	94.98224228	87	110	33	14	36.38888889	10.7	108	17.9	0.9	62.74808349	1.5	16.9	35.2	36	140	1.06	133	4.4	103	23	16	3.7	7.45	36	317	1	1	0	0	1	0	2	1	0	9.1	27	8.021978022
69	F	White	Medicare	Single/Divorced/Widowed	3315	0	1	34	8	14	3	55.88257998	97	145	56	14	35.8	13.4	162	12.5	0.4	121.1892991	1.7	18.6	36.2	8	193	1.05	140	5	117	17	11	6.1	7.3	30	476	1	1	0	0	1	0	2	1	0	6.6	20	12.12121212
77	M	White	Medicare	Single/Divorced/Widowed	1378	1	1	64	12	3	3	90.80919247	84	106	64	14	36.7	8.8	146	14.1	0.9	61.87268497	1.6	18.2	46.2	17	265	1.2	135	4.4	99	20	11	1.4	7.44	38	456	1	1	0	0	0	0	2	1	0	10.6	32	6.41509434
80	F	Unknown	Medicare	Single/Divorced/Widowed	1615	1	1	43	6	15	2	61.053533	80	85	42	18	34.9	14.4	66	13.5	0.7	89.12865836	1.2	13.3	25.8	11	110	1.09	132	5.2	107	17	16	2.8	7.4	35	347	1	1	0	0	0	0	2	1	0	7.4	22	10.54054054
32	M	Black	Other	Married	3150	0	1	6	1	15	2	125.0554164	110	131	88	18	36.55555556	7.6	273	13.1	0.8	136.6429542	1.2	12.5	45.4	10	328	8.7	130	4.1	97	25	13	2.9	7.55	31	228	1	0	0	1	0	0	1	0	1	12.4	40.2	4.822580645
72	M	White	Medicare	Married	2690	0	0	23	1	15	2	91.80709569	110	129	77	20	35.55555556	6.8	213	14.3	1.1	50.27917671	1.3	14.8	27.9	19	107	7.8	137	4.5	104	25	13	3.7	7.46	38	317	1	0	0	1	0	0	1	0	1	14	41.1	4.207142857
73	M	White	Other	Married	1110	0	1	30	5	15	1	101.8768463	57	139	58	14	36.38888889	11.8	107	13.7	0.8	73.37453608	1.6	17.6	31.4	13	102	1.14	136	3.4	102	23	11	1.2	7.46	34	465	1	1	0	0	0	0	2	1	0	12.8	38	4.84375
51	M	White	Other	Married	1593	0	1	24	2	14	2	102.784031	88	144	75	15	36.72222222	18.2	310	14.4	0.9	74.27086839	1.1	11.7	32.9	14	121	1.3	136	5	109	22	11	2.2	7.3	52	323	1	1	0	0	0	0	2	1	0	11.9	36	5.378151261
70	M	White	Medicare	Married	3510	0	1	39	4	15	2	77.83645069	80	90	53	15	36.66666667	9.7	85	12.8	1	57.21809799	1.6	16.7	26.1	23	171	1.39	140	5.1	118	23	9	1.8	7.45	34	360	1	0	0	0	1	0	2	1	0	9.5	29	7.473684211
60	F	White	Other	Married	1070	1	1	39	5	15	2	87.81548283	93	97	50	10	36.94444444	13.8	248	13	1.2	65.33156923	1.3	13.9	23.3	14	128	1.34	135	4.3	107	23	10	1.7	7.41	44	201	1	1	0	0	1	0	2	1	0	6.9	21	11.44927536
57	M	Hispanic/Latino	Other	Single/Divorced/Widowed	5550	0	1	41	2	15	1	110.7672568	123	124	78	13	36.7	13.8	174	13.5	0.6	101.5068031	1.6	17.5	33.4	13	224	1.04	137	4.6	107	25	12	2.9	7.38	41	296	1	1	0	0	0	0	2	1	0	10	30	7
51	M	White	Other	Married	3050	1	0	20	1	15	2	98.6	66	129	91	15	36.11111111	12.8	188	13.6	0.8	85.63709004	1	12	33	13	137	8.5	137	3.7	106	23	12	2.8	7.38	38	238	1	0	0	0	0	0	1	0	1	14.3	41.3	4.104895105
78	M	Unknown	Medicaid	Unknown	1507	1	1	40	9	15	6	74.84274105	80	173	75	18	36.2	4.3	30	15.1	1.3	39.38854081	1.7	18.8	39.8	23	162	1.22	132	6.6	108	20	12	2.5	7.48	30	470	1	1	0	0	0	0	2	1	0	8.6	26	8.604651163
75	F	Unknown	Other	Unknown	1666	1	1	31	7	14	2	79.83225712	80	159	61	22	36.72222222	7.3	83	13.3	0.9	83.25546481	1.4	15	24.7	15	197	1.04	135	4.3	109	24	9	1.8	7.47	32	332	1	0	0	0	1	0	2	1	0	7.1	21	11.12676056
69	M	White	Medicare	Married	1969	1	1	26	5	15	0	97.29556337	80	113	57	14	36.77777778	11.5	125	12.6	0.8	75.46548619	1.4	15.1	29.8	14	139	0.99	134	5	106	23	14	2.4	7.38	44	218	1	1	0	0	1	0	2	1	0	10.3	31	6.699029126
66	M	Unknown	Medicare	Single/Divorced/Widowed	2010	0	1	37	9	15	2	73.34588623	92	113	53	16	36.2	26.7	194	13.8	0.7	90.57594896	1.7	18.9	35.6	12	123	1.6	127	4.6	106	21	10	3	7.42	39	226	1	1	0	0	1	0	2	1	0	7.4	22	10.54054054
66	F	White	Other	Single/Divorced/Widowed	1045	0	0	25	4	15	2	76.43031435	88	88	46	14	35.5	15.7	118	13.4	0.9	88.68895002	1.3	13.6	29.6	24	83	1.15	140	3.6	105	23	9	0.7	7.36	49	463	1	1	0	0	0	0	2	1	0	12.3	37	5.12195122
77	F	Asian	Medicaid	Single/Divorced/Widowed	2334.200001	1	1	35	2	15	0	48.39830588	68	163	80	14	34.9	7.9	171	14.7	0.7	91.02687297	1.5	16.6	150	15	135	1.3	132	4.5	104	22	8	4.6	7.47	35	481	1	1	0	0	1	0	2	1	0	7	21	11.28571429
67	M	White	Medicare	Married	1190	0	0	28	3	15	0	79.83225712	80	101	63	10	36.44444444	8	103	12.3	0.8	76.53320088	1.5	16.6	30.5	13	87	1.19	136	3.8	103	21	11	1	7.44	36	408	1	0	0	0	0	0	2	1	0	13.5	41	4.37037037
62	M	White	Medicare	Married	1260	1	1	51	8	3	4	99	74	112	53	14	36.88888889	12.6	132	11.6	0.8	79.26904662	1.5	16.8	24.1	14	219	1.26	137	4.3	109	24	8	1.8	7.36	42	141	1	1	0	0	1	0	2	1	0	10.3	31	6.699029126
50	M	White	Medicare	Single/Divorced/Widowed	1975	0	0	18	1	15	2	63.36685409	87	148	92	17	36.16666667	5.3	176	14.8	1	65.84888828	1	12	31	11	98	8.4	134	4.3	104	24	10	1.9	7.43	35	344	1	0	0	1	0	0	1	0	1	15.3	46	3.529411765
75	F	White	Medicare	Married	749	1	1	70	11	3	6	56.97120167	80	146	63	14	36.38888889	13.9	146	15.7	0.7	92.31475613	1.4	15.5	34.2	12	86	1.21	135	3.9	103	22	15	1.5	7.46	32	321	1	1	0	0	0	0	2	1	0	8.5	26	8.705882353
54	M	White	Other	Married	2835	1	1	26	2	15	1	85.8196764	63	129	70	12	35.66666667	8	133	11.6	0.7	98.54212217	1.5	15.6	32.6	13	104	1	136	5.1	113	21	7	1.5	7.4	38	448	1	1	0	0	0	0	2	1	0	8.1	24	9.382716049
73	F	White	Other	Married	1560	1	1	40	2	15	5	94.80080533	88	117	61	2	35.22222222	18.2	131	13.2	0.5	107.5056409	1.2	13.6	30.4	8	240	1.29	135	3.7	107	22	14	2.6	7.37	42	228	1	1	0	0	1	0	2	1	0	10.3	31	6.699029126
76	M	White	Other	Married	2515	1	1	44	9	14	6	95.4	84	101	47	21	36.72222222	16.9	111	14.5	1.2	44.00467133	1.5	16.9	27.1	27	197	1.23	130	5.4	103	21	14	4.8	7.48	34	322	1	1	0	0	0	0	2	1	0	9.6	29	7.395833333
64	M	Unknown	Medicare	Unknown	1930	0	1	40	6	15	2	81.6	82	103	40	16	36.66666667	17.2	119	14.5	1.2	47.87489117	1.4	15.3	20.6	19	118	1.17	132	5.3	103	23	14	2.1	7.4	41	556	1	1	0	0	0	0	2	1	0	10.7	32	6.355140187
64	M	Unknown	Other	Married	2735	0	1	25	3	15	2	93.39466898	84	120	66	16	36.94444444	15.6	196	13.1	0.7	91.85745227	1.2	13	25.7	25	177	1.05	133	4.4	108	24	10	2	7.34	42	312	1	1	0	0	1	0	2	1	0	10.9	33	6.146788991
85	F	White	Medicare	Married	1465	1	1	60	11	3	1	61.053533	66	95	36	16	36.33333333	19.7	195	15.4	0.7	86.05252372	1.6	16.9	34.4	15	163	1.15	129	5.9	106	22	11	4.7	7.47	37	340	1	1	0	0	1	0	2	1	0	5.6	17	14.82142857
68	M	White	Other	Married	1349	1	0	25	4	15	0	85	91	116	72	15	36.44444444	10.4	119	13.3	0.8	75.99746847	1.6	17.8	46.7	13	115	1.09	136	3.5	108	21	13	0.9	7.4	33	396	1	1	0	0	0	0	2	1	0	13.2	40	4.545454545
82	M	White	Medicare	Married	936	1	0	44	4	15	0	89.81128926	61	70	42	9	36.66666667	11.4	75	13.4	1	52.59257066	1.2	13.6	31.2	24	116	1.19	138	3.9	107	24	11	2.8	7.41	40	431	1	1	0	0	0	0	2	1	0	14.5	44	3.862068966
58	M	White	Other	Single/Divorced/Widowed	2990	0	1	32	7	15	3	99.2	80	125	71	20	36.5	25.9	138	14	1	62.2504414	1.3	14.4	31.4	25	136	1.21	135	5.2	114	21	14	1.1	7.4	43	400	1	1	0	0	1	0	2	1	0	12.7	38	4.881889764
78	M	Unknown	Medicare	Married	670	1	1	39	9	15	3	71.75831293	80	84	47	16	35.8	9.3	64	15.7	0.9	61.43957618	1.7	18.6	30.1	12	107	1	132	4.7	105	22	11	2.1	7.57	27	453	1	1	0	0	0	0	2	1	0	6.5	20	12.30769231
71	M	White	Medicare	Married	3050	1	1	20	3	15	2	79.15186857	88	110	54	15	36.94444444	11.7	237	13.4	1.1	50.633612	1.2	12.6	23.8	21	136	1.34	137	5.3	108	24	10	3	7.49	32	336	1	1	0	0	0	0	2	1	0	7.3	22	10.68493151
66	M	White	Medicare	Married	2145	1	1	40	5	15	5	94.12041678	87	99	54	14	36.8	16.1	135	15.2	1.5	36.04475608	1.6	16.8	34.7	26	163	1.31	140	8.4	117	22	10	5.3	7.25	50	349	1	1	0	0	1	0	2	1	0	8.7	26	8.505747126
72	M	Unknown	Other	Unknown	1105	1	1	39	6	15	1	87.81548283	70	151	65	14	36.83333333	6.4	114	13.1	1.5	34.55712325	1.4	15.3	26.7	18	95	1.08	138	3.5	105	23	12	1.2	7.43	39	433	1	1	0	0	0	0	2	1	0	11.2	34	5.892857143
65	M	White	Medicare	Married	1590	1	1	39	6	15	2	73.84483784	75	117	56	18	36.66666667	20.1	133	12.8	1.2	47.53976693	1.3	14.6	25.5	19	131	1.19	135	5.3	110	24	10	3.7	7.44	37	269	1	1	0	0	1	0	2	1	0	11.5	35	5.652173913
70	M	White	Other	Married	1520	1	1	30	4	15	4	101.7861278	73	126	57	11	36.72222222	12.4	118	13.3	0.6	92.64785749	1.3	13.7	25.1	17	103	1.11	139	4.1	106	25	10	1.9	7.44	38	386	1	1	0	0	1	0	2	1	0	12.8	38	4.84375
77	F	Black	Other	Married	2972	1	1	42	16	15	3	63.36685409	87	97	51	16	35.6	7.5	204	16.2	0.6	101.6777005	1.5	15.7	37.2	13	153	1.12	143	4	109	20	18	7.1	7.34	40	142	1	1	0	0	0	0	3	1	1	6.9	20.8	11.47826087
72	M	White	Medicare	Married	844	0	1	37	6	15	3	87.81548283	86	101	46	14	36.55555556	10.7	176	16.7	1.4	37.56324639	1.3	13.6	24	17	124	1.24	135	6.4	107	22	12	2	7.33	47	188	1	0	0	0	1	0	2	1	0	7.4	22	10.54054054
64	M	Unknown	Other	Single/Divorced/Widowed	2510	0	1	34	5	15	0	68.35637016	74	119	69	23	36.94444444	18.4	86	12.3	0.7	91.85745227	1.7	18.3	25.2	29	139	1.31	134	4.7	108	22	12	2	7.4	41	320	1	1	0	0	0	0	2	1	0	11.3	34	5.840707965
65	M	White	Other	Married	925	1	0	40	7	14	3	98.20274811	80	122	67	14	36.61111111	18	109	13.2	1.2	47.53976693	1.2	13.2	27.9	15	102	1.16	141	3.4	106	24	8	1.2	7.39	46	375	1	1	0	0	1	0	2	1	0	14.7	44	3.80952381
71	M	Others	Medicare	Single/Divorced/Widowed	2020	0	1	51	7	3	2	76.83854748	68	116	50	15	36.33333333	7.1	168	12.5	1	56.8175713	1.5	16.4	32.6	19	118	1.14	134	4.3	108	25	7	2.3	7.39	38	328	1	0	0	0	0	0	2	1	0	10.2	31	6.764705882
68	M	White	Other	Married	1934	0	1	25	3	15	1	96.79661176	84	115	59	16	36.5	15.7	206	12.6	0.9	65.91066998	1.2	14.3	23.7	20	176	1.12	135	5.8	108	25	9	1.7	7.38	44	306	1	1	0	0	1	0	2	1	0	8.8	26	8.409090909
77	M	White	Medicare	Married	1682	0	1	48	9	15	5	101.1057393	58	113	98	22	36.94444444	7.8	129	13.3	1.5	33.36443881	1.2	13.3	65.7	30	137	7.9	141	3.7	107	26	12	1.4	7.39	42	94	1	1	0	1	0	0	1	0	1	12	36	5.333333333
59	M	White	Other	Married	3405	0	1	23	2	15	2	90.49167782	85	110	70	17	36.61111111	15.9	181	12.9	0.7	95.14109671	1.2	12.9	28.1	17	151	1.15	137	4.6	106	24	10	1.9	7.35	50	223	1	0	0	0	0	0	2	1	0	11.4	34	5.789473684
65	M	White	Medicare	Married	2100	1	0	39	4	15	1	106.3674108	81	82	61	18	36.55555556	10	176	13.5	0.8	77.616022	1.7	18.4	30.7	13	74	1.19	137	4.1	100	24	12	2.1	7.41	42	430	1	1	1	0	1	0	2	1	0	13.6	41	4.338235294
69	M	White	Other	Single/Divorced/Widowed	1660	0	1	27	5	14	1	88.81338605	83	140	77	19	36.5	11.9	182	14.4	1	57.62144813	1.2	13.5	24.6	20	120	1.35	139	4.8	107	24	10	1.9	7.44	39	361	1	1	0	0	0	0	2	1	0	11.3	34	5.840707965
72	M	White	Medicare	Married	1575	0	1	29	4	14	2	77.83645069	80	132	64	16	36.44444444	7.7	99	13.9	0.9	64.08445869	1.5	16.1	28	15	141	1.09	133	5.1	107	23	12	1.9	7.46	32	234	1	0	0	0	0	0	2	1	0	8.4	25	8.928571429
63	F	Black	Other	Married	4090	1	1	26	1	15	4	55.88257998	84	132	70	25	36.77777778	10.1	388	13.4	0.9	78.69643876	1.3	14.4	33.8	13	215	8.5	132	7.8	96	23	21	3.8	7.46	32	65	1	0	0	1	1	0	1	0	1	10.8	30.3	6.453703704
66	M	White	Medicare	Single/Divorced/Widowed	2728	0	1	46	10	10	4	93.98433906	68	126	45	16	36.1	20.1	417	15.2	1.2	47.20698856	1.6	17.5	37.4	20	156	1.23	135	6.5	107	20	14	2.4	7.38	41	399	1	1	0	0	0	0	2	1	0	9	27	8.111111111
71	M	White	Medicare	Single/Divorced/Widowed	2390	1	1	28	5	14	0	90.6	61	119	58	14	35.4	12.5	124	14.8	0.9	64.53621217	1.7	18.8	27.3	15	111	1.24	136	5.5	108	23	15	1.8	7.4	40	264	1	1	0	0	1	0	2	1	0	8	24	9.5
67	M	White	Other	Single/Divorced/Widowed	1340	1	1	44	8	10	5	125.1914941	80	105	60	14	36.72222222	13.8	174	13.9	1.1	52.07651525	1.4	15.6	31.6	14	169	1.03	130	7.2	100	25	13	2.4	7.34	56	270	1	1	0	0	1	0	2	1	0	10.7	32	6.355140187
53	M	White	Other	Married	595	1	1	61	8	3	3	146.1021024	80	100	64	5	36.55555556	14.4	206	13.4	0.8	84.44236699	1.4	15.1	26.6	12	155	1.12	137	5	104	24	12	2.5	7.48	39	247	1	1	0	0	0	0	2	1	0	10.4	31	6.634615385
77	F	White	Medicare	Married	300	1	1	40	4	15	1	82.82596676	74	133	54	21	36.94444444	8.2	204	16.5	0.9	82.09396782	1.1	12.2	27.8	17	148	7.8	137	4.1	104	27	10	2.8	7.46	35	348	1	0	0	0	0	0	2	1	0	8	25.6	9.3
78	M	White	Medicare	Married	597	0	1	68	10	3	4	83.82386998	80	129	67	14	36.6	9.9	128	14.7	1.2	43.39076216	1.5	16.6	36.1	24	122	1.14	141	3.7	104	23	6	1	7.42	40	329	1	1	0	0	1	0	2	1	0	10	30	7
58	M	Unknown	Other	Married	3120	0	1	27	5	14	1	96.79661176	87	105	68	14	36.5	14.5	105	13.2	0.8	81.52797228	1.8	19.2	18.9	11	145	1.08	134	5.6	105	23	14	2.2	7.44	37	222	0	1	0	0	1	0	2	1	0	9.1	27	8.021978022
82	M	White	Medicare	Married	1170	1	1	46	9	15	1	130.725321	86	116	48	15	36	16.9	156	14.1	1.7	27.68927937	1.4	15.3	28.9	20	124	1.08	135	4.5	107	20	15	2.4	7.38	45	337	1	1	0	0	0	0	2	1	0	11.6	35	5.603448276
74	M	White	Medicare	Married	2045	1	1	35	6	15	3	99.7903214	80	102	49	19	36.4	12.5	97	13	0.8	72.86091432	1.2	13.6	30.6	17	99	1.06	134	4.7	106	20	17	2.9	7.43	36	297	1	1	0	0	0	0	2	1	0	9.9	30	7.070707071
51	M	White	Other	Married	1435	1	1	25	6	15	2	116.0742875	80	141	89	16	35.72222222	14	140	13.3	1.3	47.61460466	1.3	14.6	30.1	21	187	1.05	132	4.7	102	22	14	3.2	7.29	48	110	1	1	0	0	1	0	2	1	0	11.3	34	5.840707965
66	M	Hispanic/Latino	Medicare	Married	1545	1	1	26	4	14	2	83.82386998	80	85	56	14	36.44444444	18.8	184	12.1	1	58.84863898	1.5	16	30.5	21	206	1.09	132	6.7	106	22	12	2.9	7.41	38	333	1	1	0	0	1	0	2	1	0	9.7	29	7.319587629
71	F	White	Medicare	Married	2852	0	1	52	8	15	0	84.82177319	89	114	48	14	36.2	8.1	157	15.4	0.8	89.87511158	1.3	14.8	38.8	13	131	1.14	137	3.7	106	24	12	4.4	7.31	46	65	1	1	0	0	0	0	2	1	0	8.8	26	8.409090909
69	M	White	Other	Married	2355	1	1	33	2	15	4	87	72	131	69	11	36.5	13.4	161	12.1	1	57.62144813	1.6	17.9	48.8	15	178	1.35	138	4.4	110	25	8	2.2	7.29	51	266	1	1	0	0	1	0	2	1	0	8.2	24.3	9.231707317
62	M	White	Other	Married	1263	1	1	25	3	15	2	101.7861278	69	108	54	14	36.33333333	18.6	275	13.2	0.9	68.74802643	1.2	13.5	21.9	17	108	1.22	139	3.2	107	26	14	2.1	7.37	46	318	1	1	0	0	0	0	2	1	0	12.1	35.1	5.363636364
40	M	Unknown	Other	Married	1390	0	1	23	3	15	1	91.89781416	80	123	88	9	36.61111111	21.6	205	11.8	0.9	80.23738539	1.4	14.9	30.2	13	98	1.03	138	4.8	105	27	16	3	7.4	46	359	1	1	0	0	0	0	2	1	0	11.1	33	6.036036036
79	F	White	Medicare	Single/Divorced/Widowed	445	1	1	38	6	14	2	90.80919247	118	113	61	15	37.5	15.6	167	14.6	0.8	84.96370268	1.2	12.6	30.2	14	133	8.4	127	4.5	94	29	9	3	7.39	40	65	1	0	0	1	0	0	2	1	0	10.3	29.4	6.854368932
85	M	Asian	Other	Married	875	1	1	44	5	15	3	46.90145106	62	151	80	16	36.5	13	184	13.4	1.9	23.70058365	1	10.5	30.7	34	148	8.8	137	4	106	20	15	2.6	7.41	38	71	1	0	0	0	0	0	1	0	1	9.4	28.4	7.617021277
83	M	Unknown	Other	Unknown	1836	1	1	45	5	15	2	101.7861278	73	132	59	15	35	8.8	119	13.7	0.7	80.38039151	1.4	15.8	34.9	12	263	1.2	128	5.3	104	21	12	1.6	7.38	39	255	1	1	0	0	1	0	2	1	0	10.9	33	6.146788991
71	M	White	Medicare	Married	1875	0	0	39	3	14	2	86.1825503	91	116	59	16	35.7	11	138	14.5	0.9	64.53621217	1.4	15.5	31.1	14	100	1.16	135	4.5	100	25	8	1.1	7.41	43	396	1	1	0	0	1	0	2	1	0	14.3	43	3.986013986
66	M	White	Medicare	Married	2050	0	1	19	7	14	1	98.79241819	74	105	44	15	36.33333333	8.3	102	12.7	0.9	66.84319945	1.4	15.1	27.8	16	162	1.13	135	3.8	109	23	8	2.1	7.39	43	206	1	1	0	0	0	0	2	1	0	7.8	22.9	9.884615385
59	F	White	Other	Married	995	0	1	31	4	15	5	104.2808859	120	136	66	15	37.33333333	11.5	125	14.5	1.3	59.72366556	1.4	13.5	76.6	24	153	8.5	134	5.1	100	26	13	2.2	7.5	51	347	1	0	0	0	0	0	1	0	1	11	33	6.090909091
66	M	White	Medicare	Married	2480	0	1	33	1	15	0	90.80919247	80	128	64	15	36.38888889	12.4	193	11.9	1.1	52.44362059	1.1	11.8	34.4	20	132	1.29	135	4.2	105	24	14	1.5	7.4	42	96	1	1	0	0	1	0	2	1	0	11.3	34	5.840707965
69	F	Unknown	Medicare	Married	1975	1	1	39	6	15	3	82.10021897	89	138	65	14	35.27777778	11.6	160	13.6	1.1	68.13224452	1.4	15.6	30.7	41	149	1.18	137	4.5	107	21	11	1.1	7.38	37	485	1	1	0	0	1	0	2	1	0	11	33	6.090909091
79	M	White	Medicare	Single/Divorced/Widowed	1040	1	1	38	7	15	4	64.86370891	74	132	53	15	36.61111111	10.8	78	14	1.1	47.86663493	1.6	16.9	37.5	21	158	1.04	134	6.1	114	23	7	1.7	7.39	42	362	1	0	0	0	0	0	2	1	0	9.3	28	7.741935484
64	M	White	Medicare	Married	2500	1	1	28	1	15	3	76.33959587	80	122	49	16	36.2	6.9	187	13.9	1	59.68125213	1.9	20.3	44.8	22	131	1.41	133	6.3	111	24	8	2	7.46	33	315	1	1	0	1	1	0	2	1	0	6.7	20	11.94029851
47	M	Unknown	Other	Single/Divorced/Widowed	450	0	1	24	4	15	3	100	82	126	82	26	36.94444444	10.9	276	14.3	1.5	41.19138261	1	11.7	37.5	18	121	8.6	135	4.1	103	25	11	1.5	7.4	44	252	1	0	0	1	0	0	2	1	0	12.9	36.5	4.92248062
64	M	White	Other	Married	3085	1	0	31	7	15	3	99.7903214	67	105	46	18	35.7	25.3	145	13	0.8	78.16316415	1.6	16.9	29.3	15	140	1.15	138	5.4	107	20	18	3.5	7.44	37	407	1	1	0	0	0	0	2	1	0	13.7	41	4.306569343
62	F	White	Other	Married	4635	1	1	26	5	15	3	85.8196764	78	101	51	14	35.5	5.6	99	12.4	0.4	127.2974003	1.3	14.3	23.3	8	104	1.08	133	5.3	106	23	13	3	7.53	32	229	1	1	0	0	0	0	2	1	0	6.9	21	11.44927536
62	M	Black	Other	Married	3850	0	1	27	4	15	5	108.7714503	76	120	79	19	36.5	6.2	91	13.6	1.4	61.80895626	1.3	13.5	41	41	421	7.7	128	5.2	99	25	9	2.4	7.47	47	76	0	0	1	0	0	1	1	0	1	12.2	39.1	4.991803279
61	M	Unknown	Medicare	Married	1252	1	1	27	4	14	1	103.1922642	76	111	63	20	36.44444444	13.7	201	12.5	1	60.95231159	1	11.3	33.1	16	110	1.14	134	7	104	24	13	2	7.41	45	437	1	1	0	0	0	0	2	1	0	11.9	36	5.378151261
75	M	White	Medicare	Married	2145	0	1	35	3	14	0	88.81338605	71	97	56	16	35.9	14.3	134	12.8	0.9	62.74808349	1.3	14.9	25.8	15	116	1.39	137	4.6	107	25	11	2.6	7.52	32	407	1	1	0	0	0	0	2	1	0	10.2	31	6.764705882
75	M	White	Other	Married	1950	1	1	21	7	14	2	79.83225712	87	126	68	10	35.3	7.8	100	13	0.8	72.35088792	1.7	19.1	38.8	18	159	1.1	135	5	102	24	11	2	7.3	51	380	1	1	0	0	1	0	2	1	0	10	30	7
81	M	White	Medicare	Single/Divorced/Widowed	3035	0	1	32	9	15	0	64.3647573	80	115	77	14	34.5	7.3	128	13.3	0.8	69.36483481	1.8	19.4	31	11	102	1.31	139	5	112	23	9	2.5	7.32	48	409	1	1	0	0	0	0	2	1	0	10	30	7
77	M	Unknown	Other	Single/Divorced/Widowed	1720	1	1	46	8	15	4	90.80919247	80	106	46	9	36.66666667	7.6	71	12.5	1.3	39.66620424	1.4	14.9	28.3	26	117	1.35	133	4.7	109	26	8	2.2	7.25	64	115	1	1	0	0	1	0	2	1	0	10.1	30.8	6.851485149
67	F	White	Medicare	Single/Divorced/Widowed	890	1	0	32	3	15	3	71.53151675	94	142	79	14	36.38888889	17.7	195	13.1	0.6	104.0380658	1.5	16.3	42.1	14	119	1.18	137	3.8	103	24	10	0.9	7.42	40	433	0	1	0	0	0	0	2	1	0	14.4	43	3.958333333
69	M	White	Medicare	Single/Divorced/Widowed	1460	0	0	23	1	15	3	104.3262451	96	147	84	26	36.44444444	9.5	185	14.3	0.9	65.44929529	2	22.6	30.5	21	188	9.4	138	4.1	104	22	16	3.7	7.43	36	236	0	0	0	1	1	0	1	0	1	14.6	42.7	3.924657534
91	M	Black	Medicare	Single/Divorced/Widowed	975	0	1	60	12	15	4	66.95023381	129	108	59	21	33.66666667	14.7	191	14.1	2.4	26.27683295	1.1	11.6	98.5	36	211	7.1	126	7	95	19	19	4.3	7.18	44	67	1	1	0	1	1	0	1	0	1	11.7	36.9	5.393162393
48	M	Asian	Other	Married	1290	1	1	64	15	3	3	62.86790248	122	135	67	14	36.2	23.1	225	16.9	1.5	40.90304294	2.3	25.1	38.6	28	121	1.03	134	5.3	111	20	23	3.4	7.37	34	458	1	1	0	0	1	0	2	1	0	8.8	26	8.409090909
71	M	White	Medicare	Married	2007	1	1	44	3	13	2	71.84903141	71	95	50	16	36.5	16.1	133	14.1	1.1	50.633612	1.7	18.3	26.1	20	132	1.32	133	5.2	106	24	11	3.2	7.39	46	278	1	1	0	0	1	0	2	1	0	8.2	25	9.146341463
76	M	Unknown	Medicare	Married	2545	0	1	30	7	15	2	87.54332741	74	101	36	17	36.27777778	13	200	13.1	1.2	44.00467133	1.3	14.5	23.5	18	126	1.13	128	5.3	103	21	13	3.6	7.3	45	287	1	1	0	0	0	0	2	1	0	7.2	22	10.83333333
59	M	White	Other	Married	2755	0	1	56	9	3	1	127.7316114	74	127	65	18	36.72222222	22.7	171	12.5	0.8	80.95727648	1.3	14.6	29.3	14	150	1.25	136	5	105	21	15	3.7	7.31	51	88	1	0	0	0	1	0	2	1	0	12.5	38	4.96
58	M	White	Other	Married	2095	0	1	20	3	14	0	83.50635532	79	140	84	16	36.72222222	18.6	176	12.3	0.9	70.70713516	1.2	14.1	31.8	20	123	1.11	140	6.4	107	25	10	3.4	7.42	38	411	1	0	0	0	0	0	2	1	0	8.9	27	8.202247191
73	M	Unknown	Medicare	Single/Divorced/Widowed	900	0	0	44	1	15	3	57.87838641	112	117	93	22	36.5	9.5	216	12.7	1	56.02490937	1.1	11.8	21.9	28	155	8.6	136	4.4	104	11	25	1.7	7.35	39	465	0	0	0	1	0	0	1	0	1	14.9	45.6	3.651006711
60	M	Unknown	Medicaid	Unknown	2750	0	1	25	1	15	2	74.93345952	60	97	60	15	35.83333333	6.9	164	13.8	0.8	80.39057554	1.5	16.7	31.4	13	102	9	139	3.9	105	28	9	4.1	7.26	39	222	1	0	0	1	0	0	1	0	1	12.3	37.1	5.113821138
71	M	Unknown	Medicare	Single/Divorced/Widowed	1445	0	1	46	10	14	8	78.51683925	70	111	40	9	35.7	13.6	201	16	1.4	37.82804269	2.2	22.8	36.3	54	258	1.32	131	6.3	110	23	11	2.3	7.33	39	432	1	1	0	0	1	0	2	1	0	6.8	20	11.76470588
76	M	Unknown	Medicare	Unknown	1900	0	0	37	6	15	2	118.0700939	85	93	60	18	35.9	16.2	117	12.7	0.7	84.43166968	1.4	15.4	29.7	8	101	1.12	136	3.8	107	21	12	1.3	7.4	36	344	1	1	0	0	1	0	2	1	0	13.9	42	4.172661871
84	M	White	Other	Married	2858	0	1	40	4	14	3	70.85112819	90	104	55	15	36.94444444	24	198	12.9	0.7	79.81772877	1.3	15.2	45.8	13	119	1.16	134	3.8	111	21	11	2.5	7.36	37	314	1	1	0	0	0	0	2	1	0	11.1	32.5	6.081081081
71	M	Others	Medicare	Married	1720	0	1	54	5	3	1	110.7672568	84	96	61	12	36	9.4	224	14	1	56.8175713	1.3	14.5	29.3	24	165	1.18	137	5.8	108	21	13	3.4	7.41	43	360	1	1	0	0	0	0	2	1	0	9.5	29	7.473684211
57	M	Unknown	Other	Unknown	4360	0	1	33	6	15	4	89.81128926	90	97	53	14	35.2	13	104	13.2	0.9	71.20557418	1.3	14.5	34.5	14	133	1.29	135	6.2	111	23	8	2.7	7.31	50	336	1	1	0	0	1	0	2	1	0	10.9	33	6.146788991
54	M	White	Other	Married	3620	0	1	31	2	14	1	95.39047541	80	94	50	19	36.11111111	21.3	181	13.3	0.8	83.85127042	1.4	14.8	29.1	14	105	1.28	137	5.1	105	25	12	1.7	7.41	40	255	1	1	0	0	1	0	2	1	0	10.3	31	6.699029126
71	F	White	Medicare	Single/Divorced/Widowed	1810	1	1	30	4	15	1	108.7714503	82	130	82	9	36.77777778	13.4	144	16.6	0.8	89.87511158	1.4	15.6	35.2	26	109	1.12	134	4.5	107	21	11	1.3	7.37	39	289	0	1	0	0	0	0	2	1	0	10.7	30.1	6.53271028
84	M	Hispanic/Latino	Other	Married	2160	1	0	34	5	15	1	59.87419284	75	156	50	16	37.05555556	12.9	153	13.2	0.8	67.91834611	1.7	19	24.8	16	89	1.11	137	3.5	102	22	14	0.7	7.43	35	206	1	1	0	1	1	0	2	1	0	13.7	41	4.306569343
74	F	White	Medicare	Single/Divorced/Widowed	2105	0	1	43	6	15	6	65.18122357	70	103	47	16	36.2	26.5	238	17.4	0.7	92.96551473	1.4	16.2	31.3	18	123	1.17	135	3.8	104	20	16	4.4	7.37	43	431	1	1	0	0	0	0	2	1	0	10.6	32	6.41509434
58	M	White	Other	Married	2235	1	1	49	7	5	0	90.99062942	80	109	53	15	35.94444444	16.4	179	13.7	0.7	95.81177917	1.1	13.4	25.9	18	102	1.15	136	5.7	104	26	10	1.9	7.42	43	338	1	1	0	0	1	0	2	1	0	10.2	31	6.764705882
68	M	White	Medicare	Married	1125	1	0	36	7	15	1	77.83645069	80	129	59	14	36.44444444	14.1	204	16.2	0.8	75.99746847	1.6	17.4	32.3	13	92	1.16	139	3.8	100	25	14	1.2	7.36	48	390	1	1	0	0	0	0	2	1	0	15.3	46	3.529411765
73	F	White	Other	Single/Divorced/Widowed	1035	1	1	34	4	14	2	46.90145106	76	104	46	18	35.8	15	171	15.3	0.6	99.74422501	1.4	15.1	24.6	22	95	1.12	138	4.1	104	25	10	0.9	7.5	33	372	1	1	0	0	0	0	2	1	0	10.5	32	6.476190476
64	M	White	Other	Married	2647	1	1	35	5	14	2	80.64872339	84	112	63	16	36.11111111	20.4	193	12.9	0.9	67.78892272	1.4	15.3	26.9	14	121	1.09	135	4.4	105	26	9	1.7	7.38	46	316	1	0	0	0	1	0	2	1	0	8.5	26	8.705882353
50	M	Others	Other	Single/Divorced/Widowed	2115	1	1	34	2	14	0	68.85532177	95	105	62	16	36.38888889	25.7	201	16.8	0.8	86.24077546	1.4	15.8	33.8	16	154	1.09	134	5.6	108	21	15	2.4	7.44	46	122	1	1	0	0	0	0	2	1	0	10.4	31	6.634615385
83	M	White	Medicare	Single/Divorced/Widowed	2600	1	1	64	10	3	4	109.7693535	80	87	51	16	36	14.8	173	14.2	1.3	38.02910763	1.5	16	29.2	28	117	1.14	135	5.6	106	24	13	2.9	7.4	38	405	1	1	0	0	1	0	2	1	0	10	30	7
67	M	White	Other	Single/Divorced/Widowed	1890	1	1	46	6	15	3	118.7504825	84	85	57	16	36.1	12.2	126	14.1	1.5	35.79244279	1.4	14.9	27.3	28	158	1.05	132	5.9	104	23	14	2.3	7.37	44	394	1	1	0	0	1	0	2	1	0	10.5	32	6.476190476
74	M	White	Other	Married	1145	0	1	73	12	3	6	78.24468383	72	92	44	16	35.8	10	225	12.7	1.2	44.62726633	1.4	15.5	34.9	22	151	1.13	132	4.4	99	23	13	2	7.42	39	363	1	1	0	0	1	0	2	1	0	10.4	30.7	6.663461538
44	M	White	Other	Married	2680	0	1	39	7	10	0	96.79661176	61	109	57	20	36.55555556	13.7	116	13.1	0.9	78.0142185	1.3	14.1	28.5	21	131	1.12	133	6.6	101	27	11	2.7	7.33	52	310	1	1	0	0	1	0	2	1	0	11.7	35	5.555555556
76	M	White	Medicare	Married	1730	1	1	43	6	14	5	104	80	89	42	13	36.83333333	11.3	122	13.6	1.8	26.9528348	1.4	14.8	36.2	33	192	1.09	138	4.6	108	21	12	2.6	7.37	39	237	1	1	0	0	1	0	2	1	0	8.2	25	9.146341463
91	F	White	Medicare	Single/Divorced/Widowed	1943	1	1	40	6	15	1	68.76460329	81	109	54	16	35.2	18.4	176	13.4	0.5	94.73658496	1.6	17.5	36.6	13	135	1.3	132	4.7	105	23	8	3.5	7.52	30	395	1	1	0	0	1	0	2	1	0	6.2	19	13.06451613
74	F	Hispanic/Latino	Medicare	Married	1030	1	1	34	6	15	3	71.84903141	98	89	45	15	36.72222222	8.6	130	12.3	1.1	65.78076789	1.2	13.4	30.8	26	105	1.29	135	3.7	110	23	11	1.8	7.42	34	254	1	1	0	0	1	0	2	1	0	8.5	25.7	8.741176471
79	F	Unknown	Medicare	Single/Divorced/Widowed	1860	1	1	48	5	15	2	59.96491131	74	93	42	18	35.6	14.6	132	14.5	0.5	103.068687	1.6	17.7	32	16	186	1	134	5.2	107	24	10	3.6	7.42	40	353	1	1	0	0	1	0	2	1	0	8.3	25	9.036144578
71	M	White	Other	Married	2085	1	1	43	10	15	1	97.79451497	85	91	49	12	36	12.5	111	14.5	1.2	45.57771403	1.6	17	28.8	18	192	1.41	139	5.3	108	19	14	4.9	7.37	48	116	1	1	0	0	1	0	2	1	0	9.2	28	7.826086957
56	M	Unknown	Other	Married	3165	1	1	58	11	4	1	99.47280674	80	141	84	14	36.66666667	21.3	149	13	1.3	45.97126191	1.3	13.6	23.9	15	177	1.11	137	4.5	105	24	12	2.1	7.32	43	392	1	0	0	0	0	1	2	1	0	12	36	5.333333333
68	M	White	Other	Single/Divorced/Widowed	2215	1	1	45	8	6	2	86	80	100	60	16	34.6	13.6	203	15.2	1	58.02764162	1.2	12.7	26.8	22	109	1.35	135	5	109	22	11	2.7	7.43	41	338	1	1	0	0	1	0	2	1	0	6	18	13.66666667
78	M	White	Medicare	Married	2408	1	1	58	11	3	2	74.84274105	89	106	59	16	35.5	23.1	112	15.7	0.7	83.25376345	1.2	13.2	28.6	16	110	1.21	139	4	112	20	15	1.8	7.3	52	270	1	1	0	0	1	0	2	1	0	9.3	28	7.741935484
76	F	White	Medicare	Single/Divorced/Widowed	1080	1	1	36	4	15	1	69.44499185	70	113	57	14	35.9	6.7	145	12.7	0.9	82.67267656	1.7	18.4	36.4	19	156	1.06	133	5	108	19	13	3.2	7.44	34	352	1	1	0	0	1	0	2	1	0	7.7	23	10
68	M	White	Medicaid	Married	2725	0	1	32	6	15	3	80.83016033	85	114	55	14	36.1	19.1	165	13.8	1	58.02764162	1.4	16.1	29.3	18	195	1.17	134	4.6	105	24	14	5.7	7.46	38	384	1	1	0	0	0	0	2	1	0	9.1	27	8.021978022
77	M	White	Other	Married	1658	1	1	29	4	14	0	71.84903141	73	114	51	18	36.5	4.7	116	13.5	0.9	61.87268497	1.3	13.9	27.6	24	124	1.33	132	4.8	108	24	11	1.9	7.39	44	379	1	1	0	0	1	0	2	1	0	6.8	20	11.76470588
67	M	White	Other	Single/Divorced/Widowed	970	1	1	29	4	15	1	101.7861278	79	96	50	18	36.55555556	6.8	142	12.2	1.1	52.07651525	1.5	16.8	35.6	22	103	1.16	137	3.7	99	25	10	1.4	7.33	58	168	1	1	0	0	0	0	2	1	0	12.3	37	5.12195122
78	M	White	Medicare	Married	1465	0	1	44	6	14	3	90.99062942	88	106	58	14	36.4	17.5	125	12.8	1	54.09129825	1.2	14.2	35.9	26	148	1.13	134	5.4	105	24	12	1.7	7.38	46	348	1	1	0	0	1	0	2	1	0	7.5	23	10.26666667
46	M	White	Other	Single/Divorced/Widowed	825	0	1	19	1	15	2	124.7379018	74	188	110	15	36.11111111	8	246	13.4	1.2	54.32770094	1.2	13.7	25.6	23	91	1.1	140	4.4	104	28	12	1.7	7.46	39	361	1	0	0	0	0	0	1	0	1	12.9	38.3	4.782945736
69	M	White	Medicare	Married	1668	0	1	33	2	14	0	93.21323204	82	86	50	14	36.44444444	11.6	167	12.7	1	57.62144813	1.1	11.8	30.5	15	165	1.13	136	4.5	107	23	12	1.6	7.34	51	377	1	1	0	0	1	0	2	1	0	9.6	29	7.395833333
84	M	Unknown	Other	Single/Divorced/Widowed	1439	1	1	71	12	3	7	77.83645069	88	85	41	13	36.44444444	20.9	268	15.9	1.2	41.59994626	1.4	14.6	45.2	16	160	1.17	137	5	109	23	9	2.2	7.43	36	439	1	1	0	0	1	0	2	1	0	7.4	22	10.54054054
71	M	White	Medicare	Married	1530	0	1	36	6	15	3	67.85741855	119	124	61	16	37	18.9	157	14.4	0.9	64.53621217	1.5	15.7	64.8	8	192	1.08	142	3.8	109	24	15	1.1	7.32	45	390	1	1	0	1	0	0	1	0	1	12.6	38.5	4.880952381
71	M	Unknown	Medicare	Unknown	2210	1	1	26	4	15	1	81	85	128	70	20	36.94444444	8.3	108	13.2	1	56.8175713	1.8	19	37.4	13	136	1.36	130	4.4	105	24	9	1.6	7.47	37	350	1	1	0	0	0	0	2	1	0	9.2	28	7.826086957
80	F	White	Other	Single/Divorced/Widowed	1118	0	0	31	2	14	3	52.88887034	67	128	62	13	36.11111111	12.1	322	13.2	0.9	80.38203415	1	11	34.7	20	130	9.1	137	3.8	99	27	15	1.2	7.46	45	569	1	0	0	1	0	0	1	0	1	12.3	36.4	5.170731707
57	M	White	Other	Married	975	1	0	24	4	15	3	115.6660544	60	84	41	10	36.72222222	11.8	168	12.8	1.3	45.64946308	1	11.1	22.6	22	116	8.5	138	3.7	103	24	15	1.5	7.41	37	296	1	1	0	0	0	0	1	0	1	14	40.5	4.25
71	M	White	Other	Married	2765	0	1	56	9	3	1	96.79661176	79	115	55	9	36.38888889	11.7	93	13.1	1.1	50.633612	2.5	27.9	150	13	150	1.22	135	5.1	105	25	13	2.2	7.34	47	233	1	1	0	0	0	0	2	1	0	11.8	33.3	5.652542373
72	M	Hispanic/Latino	Medicare	Single/Divorced/Widowed	860	1	1	42	13	15	6	84.82177319	80	104	43	14	36.33333333	13.7	125	16.1	1.1	50.27917671	2.2	23.6	48.1	16	130	1.05	133	4.8	103	20	17	2.7	7.34	43	205	1	1	0	0	0	0	2	1	0	8	24	9.5
77	M	White	Medicare	Married	2805	1	1	33	6	15	1	69.85322498	87	127	65	16	36.3	9.3	127	13	1.1	48.54387047	1.6	17.9	31.9	19	158	1.32	133	5.8	107	21	16	2.5	7.46	34	288	1	1	0	0	1	0	2	1	0	10.4	31	6.634615385
81	M	White	Other	Married	1820	0	1	62	7	3	0	66.3	112	108	53	8	35.7	17.4	208	21.1	0.6	85.75848772	1.4	14.9	35.7	13	148	1.34	135	5.7	109	22	10	2.5	7.37	45	227	1	1	0	0	1	0	2	1	0	9.2	28	7.826086957
67	M	White	Medicare	Married	1750	1	1	34	4	15	2	118.7504825	79	108	62	10	36.33333333	12.1	150	12.5	0.7	89.94191731	1.3	13.6	25.3	15	238	1.09	133	4.3	103	24	10	2.2	7.43	39	103	1	0	0	0	0	0	2	1	0	10	30	7
50	F	Unknown	Other	Married	1935	1	1	29	6	14	1	105.7777407	80	115	61	15	36.83333333	18.7	147	13.1	0.5	126.3567762	1.3	14.6	27	12	144	1.2	133	4.8	108	24	8	1.5	7.43	40	249	1	0	0	0	1	0	2	1	0	7.2	22	10.83333333
83	M	White	Medicare	Married	2185	1	1	45	9	14	2	81.82806355	90	101	52	16	35.1	19	180	12.8	1.1	46.54037639	1.4	15.2	29.1	19	149	1.22	131	5.5	105	21	11	3.4	7.4	43	368	1	1	0	0	0	0	2	1	0	8.7	26	8.505747126
64	M	White	Other	Single/Divorced/Widowed	1635	1	1	26	3	15	1	91.80709569	65	108	60	14	36.27777778	12.9	152	12.1	0.7	91.85745227	1.3	14.3	29.3	11	102	1.2	130	3.7	101	24	9	1.3	7.42	36	423	1	0	0	0	1	0	2	1	0	12.5	38	4.96
83	M	Asian	Medicare	Single/Divorced/Widowed	3880	1	1	28	2	15	6	72.34798302	130	188	128	33	35.22222222	8.4	107	14.1	1.3	38.02910763	1.1	12.4	123.7	18	101	7.5	141	3.6	107	25	13	3.9	7.35	47	221	1	0	0	1	1	0	1	0	1	9	26.6	8.155555556
66	M	Others	Other	Single/Divorced/Widowed	3110	0	1	26	6	14	1	70.85112819	85	131	73	11	35.72222222	6.3	69	11.8	0.7	90.57594896	1.6	17.3	34.8	12	138	1.12	132	4.2	107	19	14	2.8	7.43	36	412	1	1	0	0	0	0	2	1	0	7.9	24	9.620253165
71	M	White	Other	Married	675	0	0	32	1	15	1	86.50006496	72	154	68	16	36.44444444	15	308	13.8	0.8	74.4126672	1.1	12.9	55.2	18	100	8.7	136	4.2	101	30	9	4.3	7.43	43	58	1	0	0	1	0	0	2	1	0	13.8	41.3	4.253623188
69	M	White	Medicare	Married	1359	1	1	25	5	14	1	79.15186857	80	125	67	12	36.44444444	14.3	145	13.2	0.8	75.46548619	1.5	15.8	26.9	12	121	1.1	137	4.6	106	26	9	1.6	7.47	36	384	1	1	0	0	0	0	2	1	0	9.3	28	7.741935484
82	M	Unknown	Medicare	Married	1460	1	0	44	8	14	3	67.85741855	94	150	99	18	36.38888889	24.7	162	14.3	1.3	38.29718795	1.2	13.2	49.1	27	217	8.4	137	4.9	103	23	11	1.9	7.4	34	52	1	1	0	1	1	0	1	0	1	13.1	41.1	4.496183206
66	M	White	Other	Single/Divorced/Widowed	2680	1	1	38	5	12	1	79.8	74	116	60	12	36	8.8	148	14	0.6	95.28803838	1.6	17.2	38.7	11	147	1.32	134	4.5	105	25	7	2.8	7.32	48	104	1	1	0	0	0	0	2	1	0	9.5	29	7.473684211
64	M	White	Medicaid	Married	6109	0	1	39	4	15	3	97.29556337	88	110	62	15	36.7	23.6	225	13.9	0.7	91.85745227	1.2	13.5	24.8	21	105	1.32	136	5.4	102	26	11	2.9	7.39	48	371	1	1	0	0	1	0	2	1	0	11.1	33	6.036036036
68	M	Unknown	Other	Married	2175	1	0	23	7	15	3	93.62146517	86	122	69	18	36.5	15.3	201	13.6	1.1	51.71197964	1.2	13.4	30.2	20	107	1.19	138	3.9	107	23	14	1.7	7.33	51	278	1	1	0	0	1	0	2	1	0	13.5	41	4.37037037
54	F	White	Medicare	Married	2055	1	1	22	4	15	7	70.85112819	93	160	54	20	37.11111111	5.7	214	15.9	1.8	41.73815684	1	11.2	31.9	64	508	9.3	137	5.2	98	26	18	1	7.37	44	166	0	0	0	0	1	0	1	0	1	8.3	26.9	8.807228916
79	M	Unknown	Medicare	Married	2868	0	1	66	9	3	1	88.81338605	63	106	53	14	36.1	6.7	147	13.8	0.9	61.00949915	1.3	14.5	34.4	16	107	1.18	136	4.1	102	25	10	0.7	7.4	44	330	1	1	0	0	1	0	2	1	0	12	36	5.333333333
88	M	White	Medicare	Married	1280	0	1	45	4	15	1	83.46099608	92	122	63	10	35.2	18.3	126	15	0.9	57.27178198	1.7	18.3	64.2	21	124	1.21	135	4.8	109	23	12	3.3	7.44	43	365	1	1	0	0	0	0	2	1	0	8.2	25	9.146341463
64	M	White	Other	Married	3425	1	1	64	12	3	3	66.26984526	107	103	55	23	35.9	14.9	264	13.6	1.3	43.45906848	1.3	14.4	25.2	20	256	1.16	136	4.4	113	18	18	1.9	7.38	36	333	1	1	0	0	0	0	2	1	0	10.1	30	6.930693069
76	M	White	Other	Single/Divorced/Widowed	1805	1	1	31	1	15	4	76.15815892	84	113	53	20	36.77777778	9.1	235	13.7	1.1	48.88607298	1.2	13.4	147.7	14	175	9	137	4.6	99	27	16	2.2	7.28	47	260	1	0	0	1	0	0	2	1	0	11.8	37.3	5.313559322
59	M	White	Medicaid	Single/Divorced/Widowed	1570	1	1	48	12	15	2	99.97175835	69	93	48	13	36.66666667	19.1	196	12.7	0.9	70.21218521	1.4	15.8	28.4	20	143	1.41	140	4.6	108	22	9	2.5	7.38	49	201	1	1	0	0	0	0	2	1	0	11.7	35	5.555555556
70	M	White	Other	Married	1450	1	1	31	3	13	2	70	64	117	53	12	37.16666667	9.5	143	12.7	1.1	50.99054582	1.1	11.5	38.4	20	112	7.9	138	3.5	106	23	9	1.1	7.43	39	213	0	0	0	1	0	0	2	1	0	11.2	33.5	5.9375
46	M	Unknown	Other	Unknown	1780	0	0	23	3	15	0	99.60888445	63	128	65	15	36.5	21.2	248	12.2	0.9	76.92584214	1.3	14.1	23.6	14	151	1.07	133	6.6	101	24	12	2.1	7.39	45	341	1	1	0	0	1	0	2	1	0	13.3	40	4.511278195
76	M	White	Other	Married	2178	1	1	41	6	13	2	96.61517481	78	115	56	11	35.38888889	8.7	132	12.7	0.9	62.3088469	1.3	13.8	23.7	18	218	1.24	134	4.3	110	23	10	2.1	7.35	44	104	1	1	0	0	0	0	2	1	0	9.4	27.7	7.691489362
85	M	White	Other	Married	4795	1	1	42	7	11	5	69.44499185	80	93	29	14	35.8	4.8	121	13.6	0.9	58.49152583	1.4	15.9	29.6	12	154	1.39	134	3.7	107	26	9	2	7.41	45	374	1	1	0	0	1	0	2	1	0	7.4	22	10.54054054
67	M	White	Other	Married	845	1	1	45	12	15	4	106.7756439	87	110	58	15	36.3	29.5	229	12.4	1.2	46.87653964	1.5	16.1	25.9	14	204	1.07	135	4.7	99	17	21	3.6	7.43	41	264	1	1	0	1	0	0	3	1	1	10.1	30	6.930693069
77	F	White	Medicare	Single/Divorced/Widowed	3460	0	1	35	2	14	2	61.053533	76	115	60	14	35.7	9.7	223	13.4	0.5	104.5269423	1.5	16.4	34.3	10	113	1.13	135	4.6	105	24	9	3.2	7.56	32	321	1	1	0	0	0	0	2	1	0	6.9	21	11.44927536
75	M	White	Medicare	Single/Divorced/Widowed	1595	0	1	33	6	14	0	70.2	71	94	55	15	36.44444444	14.1	102	12.4	1	55.24330586	1.5	16.5	49.8	24	141	1.17	136	5.8	107	22	15	2.5	7.48	38	372	1	1	0	0	0	0	2	1	0	9.8	29	7.244897959
62	M	White	Medicare	Married	2610	1	1	35	5	15	4	94.80080533	89	81	54	15	36.3	22.6	163	14.8	1.3	44.07394407	1.3	13.7	32.7	32	164	1.07	132	5.8	107	22	11	2.1	7.37	42	245	1	1	1	0	1	0	2	1	0	9.9	30	7.070707071
69	M	White	Medicare	Married	3475	0	1	27	4	14	1	64.86370891	80	107	61	18	36.72222222	18.5	188	12.9	0.9	65.44929529	1.2	12.9	27.3	17	108	1.21	139	4.3	114	22	7	1.8	7.44	33	276	1	1	0	0	1	0	2	1	0	10.2	31.2	6.745098039
75	M	White	Medicare	Married	1175	1	1	43	8	15	1	102	80	81	39	15	35.6	10.5	83	13.3	0.9	62.74808349	1.6	17.9	43.8	12	130	1.12	136	4.4	112	23	9	2	7.43	39	270	1	1	0	0	0	0	2	1	0	10.3	31	6.699029126
71	M	White	Medicare	Married	2305	0	1	45	4	14	4	83.82386998	80	87	50	15	37	12.4	114	14.4	1.2	45.57771403	1.8	20	51.8	29	134	1.26	134	4	105	22	11	3.7	7.49	39	289	1	1	0	0	1	0	2	1	0	9	27	8.111111111
47	M	White	Other	Married	2675	1	0	18	2	15	3	82.82596676	109	96	65	25	36.66666667	17.8	305	12.6	1	67.25130277	1.2	13.1	44.2	20	122	8.3	139	4.7	101	29	12	2	7.37	42	436	1	0	0	1	0	0	1	0	1	14.4	44	3.888888889
84	F	Unknown	Other	Unknown	2080	1	1	34	2	15	2	74.3	61	131	68	16	37	4.2	104	13.5	1	68.80740516	1.6	18	52	22	140	1.16	137	3.7	101	23	16	2.1	7.32	56	437	1	1	0	0	1	0	2	1	0	9.9	30	7.070707071
77	F	Unknown	Other	Single/Divorced/Widowed	1090	0	1	63	5	3	3	79.74153865	90	140	69	16	35	15	152	12.9	1.1	64.40901897	1.3	14.7	30.4	32	144	1.05	131	4.5	104	20	14	1.6	7.41	36	327	1	0	0	0	0	0	2	1	0	9.3	28	7.741935484
85	M	White	Medicare	Single/Divorced/Widowed	2304	1	1	66	10	3	2	66.85951534	82	89	60	15	36.8	10.8	71	12.8	1	51.49583974	2	20.9	58.8	18	118	1.26	133	5.1	108	22	11	2.9	7.43	40	367	1	1	0	0	1	0	2	1	0	7.2	22	10.83333333
55	F	White	Other	Married	1949	1	1	27	3	15	2	58.87628963	88	115	60	16	36.33333333	3.5	78	14.3	0.7	106.2395339	1.4	15.2	28.9	16	179	1.16	137	5.8	111	22	12	2.3	7.48	38	291	1	0	0	0	0	0	2	1	0	6.3	19	12.85714286
78	M	White	Medicare	Married	2265	1	1	29	6	14	4	72.84693462	75	131	54	15	35.33333333	11	130	13.7	0.7	83.25376345	1.3	14.5	24.8	18	178	1.36	138	4.4	112	24	9	2.4	7.42	37	358	1	1	0	0	0	0	2	1	0	8.1	24	9.382716049
84	F	White	Medicare	Single/Divorced/Widowed	1405	1	1	45	4	14	4	85.00321014	82	127	67	16	36.2	31.6	610	14.9	1	68.80740516	1.8	19	26	34	192	1.44	135	4.7	105	26	12	2.8	7.42	40	180	1	1	0	0	1	0	2	1	0	8	24	9.5
47	M	White	Other	Single/Divorced/Widowed	4430	0	0	55	12	3	2	106.3674108	93	96	63	14	36.44444444	23.3	196	12.8	1	67.25130277	1.1	11.9	39.2	17	163	8	140	4.1	107	21	16	2	7.39	37	254	1	1	0	1	1	0	1	0	1	15.3	43.2	3.712418301
69	M	Others	Medicare	Married	1575	0	0	25	3	14	3	70.30681735	99	135	81	23	36.72222222	9.5	198	13.3	1.3	41.95914748	1.4	13.4	29.2	19	109	8.8	140	4.1	102	25	17	1.4	7.35	49	281	0	0	0	1	0	0	1	0	1	13.3	40.9	4.443609023
69	M	White	Medicare	Married	2035	1	1	30	4	14	2	66.85951534	84	106	46	16	35.9	11.4	181	14.1	0.7	88.68713762	1.3	14.9	37.5	17	105	1.18	142	4.2	112	25	9	1	7.43	41	354	1	1	0	0	1	0	2	1	0	10.8	29.8	6.5
87	M	White	Other	Married	2930	0	1	57	5	6	1	67.85741855	85	85	48	16	36.1	10.5	117	13.3	0.7	78.1532623	1.4	16	68.4	14	144	1.35	136	5.7	107	24	10	3.1	7.43	40	348	1	1	0	0	0	0	2	1	0	8.3	25	9.036144578
70	M	Unknown	Medicare	Unknown	1395	1	1	36	4	15	3	60.37314445	88	89	49	13	36.66666667	12.8	79	12.1	0.8	74.93722779	1.4	15.4	27.7	16	159	1.15	137	3.7	106	24	9	1.8	7.36	44	88	1	0	0	0	1	0	2	1	0	12.2	37	5.163934426
54	M	White	Other	Single/Divorced/Widowed	2260	0	1	26	2	15	3	83.82386998	80	116	73	12	36.5	10	167	13	0.9	72.7220725	1.5	16.3	27.8	16	118	1.12	135	4	107	24	11	1.6	7.45	35	367	1	1	0	0	0	0	2	1	0	12	36	5.333333333
71	F	White	Medicare	Married	2190	1	1	36	6	15	2	85.8196764	88	108	44	11	36.44444444	5.3	123	14	0.7	94.94544466	1.6	17.4	46.5	22	192	1.06	138	3.7	109	22	8	1.1	7.4	37	258	1	1	0	0	1	0	2	1	0	9.1	27	8.021978022
74	M	White	Medicaid	Married	2465	1	1	30	3	15	1	99.7903214	76	102	46	15	36.83333333	16.1	123	13	0.9	63.1904164	1.4	15.7	21.3	13	119	1.13	139	5.4	110	22	8	2.5	7.32	50	328	1	0	0	0	0	0	2	1	0	11.1	33	6.036036036
52	M	Unknown	Other	Unknown	3633	1	0	68	9	3	1	81.82806355	85	100	67	20	36.55555556	20.1	255	12.7	1.2	52.08549762	1.1	11.8	35.1	12	159	8.1	139	4.7	106	22	16	2.8	7.27	43	294	1	1	0	0	0	0	1	0	1	15	44.2	3.72
65	M	White	Other	Married	1388	0	1	32	6	14	1	116.3464429	89	113	65	12	36.1	9.1	102	13.9	0.9	67.31440026	1.4	15.9	28.6	21	131	1.07	133	4.3	105	27	9	2.3	7.42	46	212	1	1	0	0	0	0	2	1	0	10.6	32	6.41509434
56	F	White	Medicaid	Married	1870	1	1	32	8	15	4	59.78347437	86	120	73	15	35.61111111	8.6	105	15.5	0.4	132.7773643	1.6	17.5	47.3	7	143	0.85	137	4.1	105	21	22	8.2	7.35	43	249	1	1	0	0	0	0	2	1	0	7.7	23	10
70	F	White	Medicare	Married	757	1	1	40	3	15	5	39.00894382	63	102	57	14	36.27777778	6.5	134	14.1	0.8	90.50867228	1.4	15.5	28.7	17	94	1.13	136	3.2	98	29	11	0.9	7.43	49	369	1	1	0	0	0	0	2	1	0	11.7	35	5.555555556
53	M	White	Other	Single/Divorced/Widowed	1220	0	1	24	1	15	3	93.80290212	107	101	64	29	36.61111111	21.2	305	14	0.9	73.23471551	1.4	11	27.2	24	544	8.7	135	4.8	98	17	25	1.9	7.39	56	438	1	0	0	1	1	0	2	1	0	12.7	37.6	4.913385827
69	M	White	Other	Married	1751	0	1	29	6	14	2	71.84903141	88	99	33	14	36.66666667	12.8	119	12.8	0.7	88.68713762	1.3	14.5	29.2	13	124	1.31	133	5.8	107	27	9	1.8	7.29	51	391	1	1	0	0	0	0	2	1	0	11.4	34	5.789473684
72	M	White	Medicare	Single/Divorced/Widowed	993	0	1	39	6	12	4	100.47071	88	111	49	14	36.7	15.4	223	13.4	1.3	41.08415899	1.2	14.4	31.8	22	130	1.09	134	4.5	106	22	13	1.9	7.44	37	506	1	1	0	0	1	0	2	1	0	8.1	24	9.382716049
66	M	White	Medicare	Married	1825	1	1	36	6	14	4	100.7882246	106	110	63	14	37.4	14.9	212	14	1.2	47.20698856	1.4	15.6	27.3	19	147	1.1	135	4.9	103	26	10	1.8	7.48	34	238	1	0	0	0	0	0	2	1	0	8.9	27	8.202247191
63	M	White	Other	Married	2465	0	0	31	1	15	0	101.7861278	83	122	68	12	37	11.6	156	13.2	0.9	68.26679025	1.3	14.3	29.3	15	103	1.09	137	4.1	105	28	8	1.9	7.35	44	362	1	1	0	0	1	0	2	1	0	13.8	41	4.275362319
63	M	White	Other	Single/Divorced/Widowed	2755	0	1	40	7	15	2	87.49796817	59	122	86	21	36.72222222	5.7	132	14.9	1	60.10196589	1	12.3	49.8	15	117	1.14	147	4.3	106	33	12	0.7	7.37	58	481	1	1	0	1	0	0	2	1	0	12.6	37.2	4.984126984
57	F	White	Other	Single/Divorced/Widowed	1843	1	1	18	5	14	2	87.49796817	80	108	53	18	35.7	8.9	108	13.6	0.9	94.47703971	1.3	14.4	29.2	19	144	1.21	130	5.3	105	22	11	3.4	7.34	43	243	1	1	0	0	0	0	2	1	0	9.2	28	7.826086957
81	M	Unknown	Medicare	Married	1767	1	1	29	5	15	4	74.6613041	83	121	69	24	36.5	14.9	102	17.9	0.9	60.15835562	1.8	20	32.9	13	105	1.07	138	3	107	22	12	1.9	7.39	43	309	1	1	0	0	0	0	2	1	0	12	36	5.333333333
75	M	White	Medicare	Married	2300	0	1	37	7	15	2	89.72057079	77	117	70	18	35.5	5.7	81	13.5	0.7	85.02685768	1.4	15.2	33.6	17	142	1.17	135	5.4	106	26	7	2.3	7.44	38	260	1	1	0	0	1	0	2	1	0	9.6	29	7.395833333
87	M	White	Medicare	Single/Divorced/Widowed	2025	0	1	45	2	15	3	76.83854748	100	125	58	14	36.44444444	17.6	210	12.4	0.7	78.1532623	1.4	15.4	27.3	14	157	1.51	131	5.3	104	22	11	3	7.4	43	468	1	1	0	0	1	0	2	1	0	8.5	26	8.705882353
66	M	White	Other	Single/Divorced/Widowed	4105	1	1	44	5	3	0	76.02208121	87	109	63	20	36	17.5	211	12.6	0.7	90.57594896	1.4	14.9	31.7	13	143	1.12	135	5.4	109	24	7	2.4	7.45	35	328	1	1	0	0	1	0	2	1	0	8.1	24	9.382716049
63	M	Black	Medicare	Single/Divorced/Widowed	630	0	0	29	2	15	4	69.85322498	98	160	90	12	36.33333333	16.4	354	13.6	1.2	73.9501956	1.5	16.8	39.6	14	144	7.9	138	4.3	108	25	9	2	7.35	40	102	1	0	0	1	0	0	1	0	1	13.2	39	4.621212121
74	M	Unknown	Other	Married	1483	1	0	38	5	15	0	90.49167782	81	118	49	47	36.27777778	7.3	100	11.9	0.5	95.64956615	1.3	13.8	28.8	13	87	1.17	135	3.9	108	23	7	1.3	7.39	43	379	1	1	0	0	1	0	2	1	0	13.9	42	4.172661871
62	M	Hispanic/Latino	Medicaid	Single/Divorced/Widowed	2625	0	1	31	4	15	1	28.53096007	90	98	58	12	36.27777778	6	139	12.7	0.6	98.00345637	1.2	14	34.1	10	126	1.23	134	4.6	107	21	10	2.2	7.38	41	419	1	1	0	0	0	0	2	1	0	7	21	11.28571429
59	F	White	Other	Single/Divorced/Widowed	3355	0	1	29	4	15	2	84.23210311	70	129	72	16	36.55555556	7.2	126	14.5	0.9	93.15899053	1.2	13.1	29	14	86	1.1	138	3.9	104	24	13	0.6	7.38	46	326	1	0	0	0	1	0	2	1	0	10.1	30	6.930693069
79	M	Asian	Medicare	Single/Divorced/Widowed	2370	1	1	44	6	15	3	59.46595971	76	142	58	18	36.72222222	24.2	204	13	1.1	47.86663493	1.2	13.5	90.4	26	132	8.2	140	4.6	106	23	11	1.2	7.34	46	251	1	1	0	0	1	0	2	1	0	12.8	40	4.6875
64	M	White	Medicare	Single/Divorced/Widowed	2020	0	0	55	6	3	3	82.82596676	79	131	63	17	36.38888889	12.4	116	13.9	1	59.68125213	1.3	14.5	30.2	14	129	1.14	139	3.7	106	22	14	1.5	7.38	39	463	1	1	0	0	0	0	2	1	0	13.7	41	4.306569343
91	F	White	Medicare	Single/Divorced/Widowed	1715	1	1	37	1	15	1	67.85741855	78	140	44	17	36.55555556	8.7	223	13.4	1	65.50582485	1	11.2	27.3	28	184	9.1	134	4.8	104	21	14	1.5	7.51	55	332	0	1	0	1	0	0	1	0	1	8.6	26.4	8.558139535
58	M	Unknown	Other	Unknown	1000	0	1	20	1	15	1	74.84274105	103	112	77	19	37.11111111	6.8	182	14.3	0.6	100.7962555	1	16.2	38.4	15	116	8.6	139	4	106	24	13	1.3	7.47	32	463	0	0	0	1	0	0	1	0	1	11.8	37.5	5.296610169
82	M	White	Medicare	Married	2785	0	1	66	9	3	0	76.83854748	80	126	63	14	36.5	10.2	118	14.2	1	52.59257066	1.5	16.4	34.7	21	155	1.44	134	4.8	98	24	14	2.8	7.51	36	365	1	1	0	0	1	0	2	1	0	11.8	35	5.508474576
70	M	White	Medicare	Single/Divorced/Widowed	1433	0	0	28	4	14	0	90.49167782	84	106	62	16	36.5	14.5	166	13	0.7	88.06632766	1.4	15.4	40.9	11	112	1.16	136	4.4	109	26	7	2.1	7.41	40	345	1	1	0	0	1	0	2	1	0	13.7	41	4.306569343
74	M	White	Other	Married	3135	1	1	37	10	15	4	79.15186857	82	103	52	14	34.8	15	127	15	1	55.632735	1.8	19.8	30.3	15	141	1.12	131	4.8	104	21	14	3.4	7.43	29	390	1	1	0	0	0	0	2	1	0	7.3	22	10.68493151
56	M	White	Other	Married	1416	1	1	15	5	14	2	105.3695076	80	124	58	16	35.4	11.3	115	12.4	0.7	97.16736102	1.3	14.6	26.7	12	184	1.12	136	4.8	106	24	11	2.1	7.38	39	402	1	0	0	0	1	0	2	1	0	11.8	35	5.508474576
64	M	White	Other	Married	2520	0	1	34	5	15	3	92.8049989	85	108	57	9	36.94444444	9.9	130	12.7	1	59.68125213	1.3	14.6	23.2	11	138	1.03	138	6.4	109	25	10	3.9	7.41	43	285	1	0	0	0	0	0	2	1	0	10.9	33	6.146788991
83	F	White	Medicare	Married	1700	0	1	31	1	15	3	90.718474	77	98	80	18	36.72222222	7.9	266	14.3	1	69.29245232	1	10.8	31.6	23	117	8.9	138	3.9	102	28	12	1.6	7.38	40	198	1	0	0	1	1	0	1	0	1	11.6	34.8	5.620689655
76	F	White	Medicare	Single/Divorced/Widowed	3240	1	1	36	7	15	2	92.8049989	73	145	55	16	36.94444444	15.8	137	13.2	0.6	97.66422447	1.4	15.4	30.1	10	189	1.21	134	3.3	106	21	14	3.9	7.36	44	131	1	1	0	0	1	0	2	1	0	8.2	25	9.146341463
63	M	White	Medicare	Married	2390	1	1	29	5	15	2	84.23210311	80	102	60	12	36.4	13	113	14	1	60.10196589	1.7	18	23.5	16	194	1.34	134	4.6	110	23	8	3.3	7.37	40	269	1	1	0	0	0	0	2	1	0	7	21	11.28571429
82	F	White	Other	Single/Divorced/Widowed	2225	0	1	38	6	14	3	70.85112819	72	100	58	15	36.5	12	220	14	0.6	93.63344378	2	22.2	35.1	15	126	1.48	136	5.2	104	26	12	2.7	7.45	44	355	1	1	0	0	0	1	2	1	0	5.9	18	13.89830508
81	M	White	Medicare	Married	998	1	1	51	3	15	5	91.80709569	80	119	48	15	35.1	7.3	95	13.2	0.7	81.51764417	1.5	16.4	25.6	16	128	1.17	138	3.7	105	23	9	1.9	7.4	40	457	1	0	0	0	0	0	2	1	0	10.8	32	6.296296296
80	M	White	Medicare	Married	1310	1	1	38	3	15	8	65.86161212	96	120	53	13	35.1	12.4	158	15.1	0.9	60.58243265	1.6	17.5	30.2	15	121	1.12	138	4.7	107	20	8	2.5	7.42	38	400	1	0	0	0	0	0	2	1	0	9.2	28	7.826086957
59	M	Hispanic/Latino	Other	Married	2230	0	1	26	5	15	2	69.67178803	83	133	65	14	36.94444444	10.8	120	15.4	0.8	80.95727648	1.5	16.2	31.4	16	207	1.11	134	5.8	108	23	9	3.5	7.46	37	341	1	1	0	0	0	0	2	1	0	7.3	22	10.68493151
71	M	White	Other	Married	2390	0	1	28	4	14	4	95.7	88	102	50	12	36.66666667	11.8	229	13.2	1	56.8175713	1.4	15.6	25.8	23	187	1.18	134	5.6	103	24	13	1.7	7.44	39	208	1	1	0	0	1	0	2	1	0	9.1	27	8.021978022
81	F	White	Other	Single/Divorced/Widowed	741	1	1	44	8	15	6	64.86370891	86	113	58	14	37.16666667	20.5	180	17.7	2	30.39780117	1.2	13.5	140.3	72	105	7.3	138	4	103	22	17	1.1	7.38	41	141	1	1	0	1	1	0	1	0	1	9.5	28.9	7.484210526
63	M	White	Other	Married	1435	0	0	28	4	14	1	94.80080533	88	124	73	16	36.44444444	24.8	266	12.8	0.8	78.7141633	1.1	12.5	28.4	11	114	1.11	138	3.4	99	24	14	1.2	7.43	43	457	1	0	0	0	1	0	2	1	0	14.5	44	3.862068966
62	M	White	Other	Married	2465	0	1	52	7	3	0	99.47280674	80	129	70	11	36.72222222	19.5	194	12.9	1	60.52564541	1.5	15.7	28.3	16	125	1.26	134	5.5	109	26	9	2.7	7.37	46	379	1	1	0	0	0	0	2	1	0	10.1	30	6.930693069
45	M	White	Other	Single/Divorced/Widowed	1780	1	0	13	4	15	1	67.35846695	79	100	48	18	36.38888889	10.8	76	13.2	0.5	117.2613252	1.8	20.1	32.9	10	96	1.11	134	3.8	102	25	10	1.3	7.45	36	486	0	0	0	0	1	0	2	1	0	14.6	44	3.835616438
50	M	White	Medicare	Single/Divorced/Widowed	1117	1	1	32	2	15	1	78.74363543	92	98	61	20	35.5	18	144	13.5	0.7	101.3502716	1.3	14.6	23.6	12	114	1.05	135	5	107	23	10	2.1	7.46	48	267	1	1	0	0	0	0	2	1	0	8.6	26	8.604651163
74	M	Unknown	Medicare	Married	1020	1	1	30	6	15	7	81.82806355	76	126	52	15	36.5	9.4	82	16.7	1.1	49.57773192	1.2	13.1	29.6	18	98	1.19	136	4.1	104	25	7	1.5	7.39	42	408	1	0	0	0	1	0	2	1	0	7.8	23	9.871794872
53	M	Unknown	Other	Married	1385	0	1	43	8	4	0	94.80080533	80	151	73	14	36	12.1	164	13	0.8	84.44236699	1.3	14.3	26.5	13	234	1.16	138	5.7	111	26	9	1.9	7.41	44	421	1	1	0	0	1	0	2	1	0	10	30	7
63	M	White	Other	Married	4050	0	0	20	0	15	3	94.80080533	72	131	65	20	36.66666667	13.1	205	13.8	1	60.10196589	1.1	13.1	20.8	26	399	8.8	132	4.6	96	25	16	1.6	7.33	36	288	1	0	0	0	0	0	1	0	1	15.5	41.8	3.75483871
57	M	White	Other	Married	1980	0	1	49	7	3	0	86.63614267	85	150	74	14	36.5	13.2	216	12.6	0.8	82.10269112	1.2	13.5	28.6	14	101	1.1	137	4.4	108	23	12	2.4	7.43	42	249	1	1	0	0	0	0	2	1	0	10.2	31	6.764705882
75	M	White	Medicare	Single/Divorced/Widowed	1870	1	0	48	9	10	2	62.86790248	74	139	73	24	36.5	17.4	283	13.8	0.6	89.45026325	1	11	150	7	151	8.3	137	4.3	99	19	19	1.8	7.46	31	504	1	1	0	0	0	0	1	0	1	14.8	41	3.986486486
75	M	Hispanic/Latino	Medicare	Single/Divorced/Widowed	570	1	0	50	15	15	6	88.22371597	80	79	52	18	35.9	13	57	15.3	0.9	62.74808349	1.8	19.2	43.1	13	104	1.17	138	4.2	102	21	21	2.1	7.35	48	232	1	1	0	0	1	0	2	1	0	13.3	40	4.511278195
77	M	White	Other	Single/Divorced/Widowed	1275	1	1	30	5	15	6	91.71637721	63	128	53	14	36.5	7.2	149	15.5	2.7	16.39303499	1.1	12.8	50.7	42	136	8.8	139	4.8	104	24	16	2.5	7.43	35	360	1	0	0	1	0	0	2	1	0	12.4	36	5.161290323
55	M	White	Other	Married	2335	0	1	32	4	15	1	98.88313666	78	104	58	14	36.77777778	20.3	179	12.4	0.7	97.85232731	1.3	13.8	28.5	14	94	1.25	133	4.4	100	24	14	1.7	7.51	32	400	1	1	1	0	1	0	2	1	0	10.9	33	6.146788991
65	F	White	Other	Married	1540	0	1	23	4	14	3	103.7819343	87	135	66	15	36.61111111	17.8	279	12.6	0.9	89.31414906	1.2	12.8	27	20	138	1.21	139	3.9	106	24	14	1.6	7.44	39	431	1	1	1	0	1	1	2	1	0	8.2	25	9.146341463
91	F	White	Medicare	Single/Divorced/Widowed	810	0	1	35	1	15	1	64.86370891	76	145	65	22	36.66666667	7.9	228	14.8	1	65.50582485	1.2	12.5	138.8	21	145	9.7	139	4.4	104	22	13	2.2	7.41	34	292	1	0	0	0	0	0	1	0	1	11.8	37.9	5.262711864
53	M	White	Other	Single/Divorced/Widowed	3760	1	1	34	6	14	2	81.82806355	68	142	77	14	36.55555556	8.6	113	13.5	0.8	84.44236699	1.2	13.2	24.1	16	98	1.3	136	5.2	109	21	13	0.9	7.33	44	218	1	1	0	0	1	0	2	1	0	11.6	34.5	5.646551724
65	M	Hispanic/Latino	Medicare	Married	3900	0	0	20	0	15	2	110.7672568	74	141	84	21	37.77777778	11.9	165	13.9	0.8	77.616022	1.1	12.4	23.3	17	152	8.1	138	4.2	101	24	17	2	7.33	39	279	1	0	0	1	1	0	1	0	1	14	41.2	4.2
70	M	White	Medicare	Married	2145	1	1	25	7	15	2	85.8196764	80	106	60	15	35.94444444	12	113	12.3	0.7	88.06632766	1.4	15.1	26.6	10	132	1.04	132	5.8	110	22	8	2	7.44	37	312	1	1	0	0	0	0	2	1	0	10	30	7
69	M	Hispanic/Latino	Medicare	Single/Divorced/Widowed	1174	1	1	29	9	15	5	67.85741855	105	100	61	17	36.38888889	16.8	121	16.1	0.6	93.30096424	2	20.7	40.9	14	152	1.09	132	4.4	105	22	10	3.8	7.45	34	272	1	1	0	0	0	0	2	1	0	7.5	23	10.26666667
72	F	Unknown	Medicare	Married	1705	0	1	28	4	14	1	89.81128926	70	98	49	11	35.4	10.8	218	13.6	0.7	94.28082654	1.4	15.9	25.7	13	113	1.14	139	4.2	107	25	9	0.6	7.46	38	443	1	1	0	0	0	0	2	1	0	10.5	32	6.476190476
68	M	White	Other	Married	1575	1	0	36	8	15	2	94.80080533	95	122	65	15	37.6	13	139	12.9	0.8	75.99746847	1.4	15.4	30.8	15	88	1.17	139	4.1	105	20	15	1.8	7.34	47	385	1	1	0	0	0	0	2	1	0	14.4	43	3.958333333
73	M	Unknown	Medicare	Single/Divorced/Widowed	3045	0	1	38	8	15	4	85.8196764	104	148	89	21	36.05555556	10.3	152	14.9	1.3	40.79656988	1.2	14.1	26.8	33	128	1.25	135	4.9	106	22	12	1.6	7.49	31	333	1	1	0	0	1	1	2	1	0	11.1	33	6.036036036
66	M	White	Medicare	Married	955	1	1	31	4	14	5	90.80919247	80	126	51	16	36.2	12.1	226	14.8	0.8	77.07270985	1.7	17.8	27.9	13	214	1.11	133	3.4	106	27	7	2.3	7.53	34	383	1	1	0	0	1	0	2	1	0	6.3	19	12.85714286
80	M	White	Medicare	Married	1595	1	1	33	4	15	0	122.7420953	83	129	71	16	35.8	12.6	114	13.8	0.9	60.58243265	1.4	15.4	34.8	17	161	1.22	133	5.1	108	22	12	2.1	7.38	44	195	1	1	0	0	1	0	2	1	0	11.6	35	5.603448276
75	F	Asian	Medicaid	Married	1720	1	1	33	8	15	3	46.90145106	68	126	71	22	37	9.9	101	13.2	0.8	87.38490864	1.5	15.8	30.8	7	192	1.11	140	6.8	107	22	15	3.5	7.29	30	455	1	1	0	0	1	0	2	1	0	8.5	26	8.705882353
71	M	White	Other	Unknown	2993	0	1	40	3	15	5	64.86370891	73	122	54	14	35.8	12.9	245	15.2	1.1	50.633612	1.4	15.3	25.4	31	159	1.46	131	4.7	109	20	10	1.4	7.38	34	327	1	1	0	0	1	0	2	1	0	6.2	19	13.06451613
69	M	Unknown	Medicare	Unknown	1357	1	1	51	8	13	6	124.7379018	84	97	53	18	35.7	20.6	211	17.5	2.1	23.49746662	1.5	16.3	33.9	24	174	1.11	138	6.1	114	21	7	1.7	7.39	45	323	1	1	0	0	1	0	2	1	0	8	24	9.5
53	M	White	Medicare	Married	1795	0	1	20	4	14	3	96.29766015	66	122	52	16	36.55555556	9.8	161	13.4	0.6	104.3994369	1.5	16.4	24.1	13	204	1.03	134	6.1	104	23	9	2.8	7.43	43	453	1	1	0	0	1	0	2	1	0	9.8	29	7.244897959
60	M	White	Other	Unknown	1880	1	1	34	5	14	2	116.754676	83	114	71	18	36.55555556	10	110	12.5	1	61.38198549	1.3	14	28.2	16	107	1.29	132	5	94	24	11	2.4	7.35	48	248	1	0	0	0	1	0	2	1	0	10.4	31	6.634615385
80	F	White	Medicare	Married	1437	0	1	63	9	4	2	66.36056373	88	141	64	15	37.88888889	12.5	109	16.6	1.1	63.0658756	1.6	17.6	32.9	25	120	1.3	139	4.8	110	22	10	3.1	7.26	47	295	1	1	0	0	1	0	2	1	0	6.8	20	11.76470588
83	M	White	Medicare	Married	1155	1	1	31	5	14	2	72.34798302	80	94	45	15	36.5	5.9	119	14.9	0.6	84.56207106	1.9	20.8	33.9	14	122	1.12	129	4.1	102	25	8	0.9	7.54	29	195	1	1	0	0	0	0	2	1	0	9.1	27	8.021978022
77	M	Unknown	Medicare	Single/Divorced/Widowed	850	0	1	37	4	15	5	52.57135568	113	156	75	16	36.44444444	9.1	198	13.6	2.6	17.15834433	1	10.9	46	38	106	8.3	136	4.5	102	22	17	0.8	7.61	34	392	1	0	0	1	0	0	1	0	1	11	33.6	6.036363636
56	M	Others	Other	Married	1908	1	1	21	4	14	3	94.80080533	82	93	49	15	35.9	14	144	11.7	1	63.13118455	1.3	14.6	23.9	24	171	1.04	135	4.7	106	25	9	2.5	7.44	38	266	1	1	0	0	1	0	2	1	0	10.6	32	6.41509434
85	F	Unknown	Other	Single/Divorced/Widowed	1720	1	1	39	7	15	0	54.29500669	84	88	47	14	36.38888889	10.7	120	14.6	0.8	81.45709569	1.3	14.9	42.1	21	147	1.04	132	4.6	105	22	12	2.7	7.44	40	347	1	1	0	0	1	0	2	1	0	6.8	20	11.76470588
54	M	Others	Other	Married	4580	0	1	29	4	15	0	72.84693462	83	100	59	14	36.94444444	26.6	144	13.7	1.1	57.05604774	1.6	17.9	25.6	18	117	1.19	135	4.4	110	21	14	3	7.42	40	255	1	1	0	0	0	0	2	1	0	9.8	29	7.244897959
61	M	White	Other	Married	5490	0	1	28	2	15	3	72.52941996	91	116	58	7	37.83333333	6.7	173	14.2	0.9	69.23265502	1.2	15	45.5	11	114	7.7	138	3.7	105	27	10	1.8	7.47	50	438	1	0	0	1	0	0	1	0	1	9.8	28	7.346938776
63	F	White	Other	Married	1606	0	1	57	5	4	2	69.85322498	88	109	68	14	35.6	8.4	171	14.1	0.5	115.329064	1.6	17.9	44.1	12	115	1.23	136	4	109	25	8	4.6	7.4	38	391	1	1	0	0	0	0	2	1	0	6.8	19.6	11.82352941
76	M	White	Medicare	Single/Divorced/Widowed	1680	0	1	37	5	15	2	76.83854748	80	79	45	16	35.4	10.8	136	13.1	0.8	71.84443171	1.5	16.6	24.6	20	216	1.64	133	4.2	110	22	8	3	7.35	42	465	1	1	0	0	0	0	2	1	0	6.8	20.1	11.75
63	M	White	Other	Single/Divorced/Widowed	2175	0	0	25	1	15	0	106.0952553	56	124	82	12	35.72222222	6.4	235	12.4	0.8	78.7141633	1.1	13.1	29	9	98	9.1	136	4.4	100	29	11	4.8	7.28	42	145	1	0	0	1	0	0	1	0	1	14.1	40.6	4.212765957
65	M	White	Medicare	Single/Divorced/Widowed	2546	1	1	34	7	14	3	77.83645069	96	124	62	14	36.44444444	22.7	319	14.6	1.2	47.53976693	1.3	14.7	29.8	18	154	1.08	131	4.9	105	18	17	2.8	7.4	36	143	1	1	0	0	1	0	2	1	0	7.6	23	10.13157895
82	M	White	Medicare	Single/Divorced/Widowed	745	1	0	49	10	14	1	87.81548283	63	123	53	15	35.6	16.2	81	14.1	0.7	80.94702066	1.6	17.5	34.2	20	93	1.15	134	3.8	107	23	8	0.9	7.41	46	324	1	1	0	0	0	0	2	1	0	13.2	40	4.545454545
65	M	White	Other	Married	1470	0	1	27	4	14	1	79	82	112	77	11	36.61111111	9.3	124	13.3	0.7	91.21445011	1.6	17.4	31.1	18	106	1.04	137	4.9	107	23	12	1.4	7.39	46	308	1	1	0	0	1	0	2	1	0	10.3	31	6.699029126
63	M	White	Other	Single/Divorced/Widowed	1350	1	1	34	1	15	0	103.6004973	80	119	62	14	36.94444444	19.7	179	13.6	0.9	68.26679025	1.4	15.3	30.2	23	165	1.16	138	4.5	109	21	9	1.9	7.34	44	225	1	0	0	0	1	0	2	1	0	11.5	35	5.652173913
75	F	White	Medicare	Married	2150	0	1	31	4	14	1	61.37104766	72	136	63	13	34.5	4.3	103	12.3	0.3	130.7704402	1.5	16.1	25.2	9	137	1.42	126	5.1	103	20	13	2.2	7.46	35	234	1	1	0	0	1	0	2	1	0	8.3	25	9.036144578
68	F	White	Other	Single/Divorced/Widowed	2020	1	1	30	5	14	2	87.4	84	125	67	16	36.9	13.8	154	14.1	0.9	87.45165048	1.2	13.7	24.8	21	203	1.58	135	5.2	106	24	11	2.6	7.29	49	271	1	0	0	0	1	0	2	1	0	9.7	29	7.319587629
53	M	White	Other	Married	1545	1	1	23	5	15	2	92.8049989	88	115	57	15	36.5	19.1	235	12.5	0.8	84.44236699	1.2	13	21.1	16	200	1.19	135	4.8	106	25	11	2	7.41	43	341	1	1	0	0	1	0	2	1	0	10	30	7
42	M	White	Other	Single/Divorced/Widowed	2300	0	0	20	1	15	2	103.7819343	60	149	80	20	36.88888889	8.7	160	13.5	0.7	107.2089219	0.9	9.9	31.7	11	213	8.8	140	3.4	102	26	15	1.4	7.33	55	404	0	0	0	0	0	0	1	0	1	14.3	40.9	4.132867133
61	F	Hispanic/Latino	Other	Single/Divorced/Widowed	6600	1	1	33	4	15	3	69.85322498	114	93	63	9	36.61111111	14.9	121	13.2	0.5	116.9607839	1.3	14.4	26.7	8	104	0.99	137	4.2	108	23	13	2.3	7.48	47	109	1	1	0	0	1	0	2	1	0	7.5	23	10.26666667
68	M	White	Medicare	Married	2257	1	1	43	8	13	6	79.51474246	86	110	96	14	36.55555556	11.3	92	13.3	1.5	35.54189569	1.5	16	37.3	31	199	1.13	132	5.2	109	20	12	2.2	7.32	46	336	1	1	0	0	0	0	2	1	0	10.4	31	6.634615385
46	M	Unknown	Other	Married	3155	1	1	18	5	14	1	87.2	91	104	47	14	36.4	17	169	14.2	0.9	76.92584214	1.4	15.5	30.8	12	189	1.38	137	4.9	106	26	7	2.4	7.46	36	421	0	1	0	0	1	0	2	1	0	8.5	26	8.705882353
68	M	White	Other	Single/Divorced/Widowed	1755	1	1	33	1	15	1	70.03466193	63	137	69	18	34.83333333	3.6	181	11.9	1	58.02764162	1.5	15.8	38.1	13	145	1.19	137	3.2	105	23	15	1.2	7.49	37	314	1	0	0	0	0	0	2	1	0	11.1	31.6	6.162162162
63	F	Black	Other	Single/Divorced/Widowed	2350	1	1	25	2	15	2	86.00111335	57	119	53	17	36.66666667	7.3	242	13.3	0.9	78.69643876	1.1	11.5	28.4	18	273	8.9	135	4.1	101	22	16	0.8	7.55	46	285	0	0	0	0	0	0	1	0	1	10.4	31.5	6.586538462
51	M	White	Other	Married	3360	1	1	20	5	15	0	115.3	87	123	68	14	36.1	15.3	172	13.5	0.7	100.6408197	1.3	14.8	32.4	12	130	1.15	137	4.2	106	24	12	1.7	7.41	40	191	1	1	0	0	0	0	2	1	0	9	25.6	8.266666667
62	M	White	Other	Married	1565	0	0	33	1	15	0	80.24049025	88	117	79	16	36.88888889	15.5	174	12	0.8	79.26904662	1.3	14.2	24.4	21	78	1.21	140	3.6	103	23	14	1.7	7.44	37	336	1	1	0	0	0	0	2	1	0	14	42	4.142857143
60	F	Asian	Other	Married	2115	1	1	47	8	15	6	56.8804832	96	95	56	14	36.33333333	6	206	16.3	2.6	25.65372522	1.5	17	49.1	62	132	1.22	136	5.8	114	20	13	2.2	7.51	26	373	1	1	0	0	0	0	2	1	0	6	18	13.66666667
77	M	Unknown	Medicare	Single/Divorced/Widowed	2660	1	1	40	10	15	3	109.7693535	64	126	94	17	36.72222222	7.1	165	14	0.8	71.34152069	1	11	65	25	141	8.9	140	4.1	105	28	11	1.2	7.41	41	79	1	1	0	1	0	0	2	1	0	12.5	38.1	4.952
64	F	Others	Other	Unknown	2580	1	0	25	1	15	1	69.85322498	83	111	67	28	36.38888889	10.3	313	12.5	0.7	99.73082078	1.1	12.2	29.3	18	85	8.5	133	4.5	99	24	15	1.7	7.41	37	384	0	0	0	1	1	0	3	1	1	12.9	37.5	4.84496124
50	M	White	Other	Married	1903	1	1	32	4	15	2	89.99272621	83	108	57	16	36.44444444	27.1	172	13.4	0.7	101.3502716	1.6	17.4	28.6	10	209	1.06	134	4.8	103	24	12	3.6	7.39	42	372	1	0	0	0	1	0	2	1	0	10.7	32	6.355140187
70	M	Unknown	Medicare	Married	770	0	1	75	6	3	4	83.91458845	80	106	53	14	36.66666667	9.4	226	12.1	1.4	38.09470563	1.7	18.5	30.1	49	207	1.14	131	5.5	104	18	14	2	7.36	37	277	1	0	0	0	0	0	2	1	0	9.3	28	7.741935484
63	F	White	Medicare	Married	2290	1	1	36	4	15	2	70.35217659	69	137	68	17	36.61111111	11.8	148	13.3	0.5	115.329064	1.7	18.6	34.8	11	151	0.97	133	5.5	109	19	16	2.1	7.35	32	330	1	1	0	0	1	1	2	1	0	8.7	26	8.505747126
63	M	White	Other	Single/Divorced/Widowed	2035	1	1	34	6	15	4	68.17493321	80	115	66	15	35.61111111	9.1	106	13	1.2	48.21237781	1.3	14.1	25.7	27	166	1.2	133	5.6	107	22	9	1.1	7.38	40	251	1	0	0	0	1	0	2	1	0	9.6	29	7.395833333
68	M	White	Other	Married	1925	0	1	34	2	15	2	95.20903846	46	95	81	21	36.83333333	6.7	147	13	0.8	75.99746847	1.4	13.7	26.6	12	100	7.9	137	4	103	28	10	3.9	7.42	34	262	1	0	0	1	0	0	1	0	1	12.7	37.4	4.929133858
51	M	White	Other	Single/Divorced/Widowed	1690	0	1	28	5	15	2	106.3674108	80	140	78	16	36.33333333	10.5	92	12.3	0.7	100.6408197	1.3	13.9	25.4	14	149	1.12	134	5.3	102	27	8	3	7.45	38	424	1	1	0	0	0	0	2	1	0	10.9	33	6.146788991
72	F	White	Medicare	Single/Divorced/Widowed	1419	1	1	31	9	12	4	55.47434685	93	79	43	16	37.22222222	12.1	165	13.4	0.6	100.4473565	1.5	15.6	25.2	16	163	1.45	135	5.5	110	22	11	3.6	7.42	37	312	1	1	0	0	0	0	2	1	0	7.2	22	10.83333333
76	F	White	Other	Single/Divorced/Widowed	3263	0	1	38	8	15	2	54.88467677	106	109	70	16	36.4	19.1	123	14.8	0.6	97.66422447	1.5	16.7	53.6	16	126	1.36	137	3.5	115	18	11	2.5	7.36	35	273	1	1	0	0	0	0	2	1	0	11.1	33.2	6.018018018
64	M	White	Medicare	Single/Divorced/Widowed	1705	0	1	72	8	3	4	121.7441921	80	118	68	16	36.88888889	13.7	178	13.3	1.1	53.18561308	1.6	17.6	29.7	20	202	1.28	138	4.4	106	26	11	2.7	7.43	51	353	1	1	0	0	0	0	2	1	0	9	27	8.111111111
79	M	White	Medicare	Married	1380	1	1	66	9	3	3	124.7379018	72	102	46	18	36.44444444	17.3	144	12.8	1	53.71265916	1.2	13.2	26.5	19	121	1.08	132	4.2	106	23	9	1.6	7.43	32	302	1	0	0	0	1	0	2	1	0	10.3	31	6.699029126
48	F	Others	Other	Single/Divorced/Widowed	2720	1	1	44	6	3	3	83.7	84	138	74	25	36.55555556	8.1	235	16.8	0.3	158.0810734	1.1	11.6	18.3	6	198	1.08	134	4.7	108	17	10	2.3	7.43	37	422	1	0	0	0	1	0	2	1	0	6	18	13.66666667
68	M	White	Medicare	Single/Divorced/Widowed	1485	0	1	36	3	15	7	75.84064426	61	168	60	15	35.33333333	12.7	264	17	0.6	93.95867496	1.3	15.4	26.4	24	227	8.6	138	5	93	42	8	1.9	7.46	43	284	1	1	0	0	0	0	1	0	1	10.6	33.7	6.254716981
65	F	White	Other	Single/Divorced/Widowed	1787	1	1	63	9	3	3	86.63614267	80	95	46	14	36.72222222	7.5	100	14.9	0.9	89.31414906	1.3	13.6	32.9	25	177	1.4	136	5.9	109	23	11	3	7.32	52	422	1	0	0	0	1	0	2	1	0	6.9	21	11.44927536
55	M	Unknown	Other	Single/Divorced/Widowed	1200	1	1	26	5	14	2	117.4350646	80	87	53	16	36.66666667	11.7	147	12.7	0.9	72.21301799	1.2	13.6	33.1	14	209	1.2	132	4.4	101	23	12	2.2	7.38	45	189	1	1	0	0	1	0	2	1	0	10.9	32	6.23853211
77	M	Unknown	Medicare	Married	1425	0	1	24	6	14	1	80.83016033	67	138	84	19	36.66666667	10.3	183	12.1	1.1	48.54387047	1.1	11.5	41.8	17	126	9.5	140	4.2	105	25	14	1.8	7.44	41	394	0	1	0	1	0	0	1	0	1	12.7	38.6	4.834645669
61	M	White	Other	Married	2545	0	0	42	5	15	2	87.49796817	88	114	64	20	36.77777778	34.7	180	13.7	0.8	79.82784151	1.4	15.1	35.2	15	94	1.12	137	4.3	107	24	11	1.1	7.33	45	381	1	1	0	0	0	0	2	1	0	14.7	44	3.80952381
84	F	Hispanic/Latino	Medicare	Single/Divorced/Widowed	910	1	1	40	4	13	0	87.5	80	120	55	14	35.94444444	14	136	13.7	0.7	86.65913768	1.6	17.2	32.3	10	131	1.2	136	4	107	23	11	2.1	7.45	36	380	1	0	0	0	1	0	2	1	0	11.6	35	5.603448276
82	F	White	Medicare	Married	2705	0	1	25	6	15	1	63.18541714	80	106	60	14	36.72222222	11.3	118	14.6	0.5	100.9193603	1.6	17.2	28.7	13	150	1.41	134	5.4	107	22	9	3	7.45	36	297	1	1	0	0	0	0	2	1	0	7.8	23	9.871794872
73	F	Unknown	Medicare	Married	2261	1	1	42	5	15	3	57.69694946	87	126	61	14	35.5	12	274	13.3	0.9	84.43339511	1.3	13.6	30.7	15	125	1.01	134	3.4	112	17	17	1.9	7.35	34	400	1	1	0	0	1	0	2	1	0	9	26.7	8.144444444
68	M	White	Medicare	Married	1115	0	1	25	3	15	1	111.76516	80	114	57	18	36.33333333	13.8	186	12.6	0.8	75.99746847	1.3	14	26.8	18	189	1.23	136	5	106	24	13	2	7.38	44	335	1	1	0	0	0	0	2	1	0	11.8	35	5.508474576
75	M	White	Other	Married	1555	1	1	29	6	14	1	108.7714503	80	141	67	15	36.44444444	6.7	82	14.5	0.8	72.35088792	1.8	19.4	36.9	17	158	1.3	135	4.1	110	21	10	2.4	7.37	40	442	0	0	0	0	0	0	2	1	0	8.5	25.7	8.741176471
56	F	Unknown	Medicare	Single/Divorced/Widowed	1440	0	0	32	5	15	1	100.0624768	80	119	62	18	36.33333333	18.7	194	12.7	0.6	112.3959172	1.4	15.8	38.3	29	87	1.19	137	4.1	102	24	11	1.4	7.39	43	289	1	1	0	0	1	0	2	1	0	12.4	37	5.080645161
75	M	White	Other	Married	1752	0	1	35	2	15	1	104.8	80	108	61	24	37.27777778	13.5	147	12.6	1	55.24330586	1.5	15.7	30.8	16	135	1.45	137	4.1	107	24	9	1.6	7.39	41	157	1	1	0	0	1	0	2	1	0	10.5	31	6.571428571
56	M	White	Other	Married	1530	0	0	29	4	15	1	140.0239646	84	127	68	7	36.77777778	18	157	13	0.9	71.70752687	1.6	17.1	29.8	9	102	1.12	134	3.7	100	22	15	3.7	7.4	40	334	1	0	0	0	1	0	2	1	0	13.8	41	4.275362319
72	F	White	Medicare	Single/Divorced/Widowed	2060	0	1	36	3	14	2	112.7630632	79	116	50	14	36.3	8.5	134	15.5	1.1	66.71145946	1.4	14.8	28.4	16	114	1.14	134	4	105	25	9	2.3	7.47	40	145	1	1	0	0	0	0	2	1	0	7.2	22	10.83333333
48	M	Unknown	Other	Unknown	1285	1	0	39	7	15	4	176.6288689	55	77	60	18	35.72222222	17	143	12.3	1.2	53.56977518	1.2	13.4	27.4	17	229	1.17	133	5.3	102	21	8	1	7.26	55	95	1	0	0	0	1	0	2	1	0	14	39.9	4.292857143
75	F	Black	Other	Single/Divorced/Widowed	1505	0	1	37	5	14	1	77.83645069	91	125	49	12	36.5	14.7	216	14.7	0.7	98.01707205	1.4	14.8	26.7	15	120	1.13	139	3.5	105	23	11	0.9	7.47	34	418	1	0	1	0	1	0	2	1	0	9.3	28	7.741935484
76	M	White	Medicare	Single/Divorced/Widowed	2785	1	1	35	5	14	1	81.01159728	91	114	67	14	35.3	12.5	164	12.7	0.7	84.43166968	1.3	14.8	29.7	25	158	1.38	136	4.5	107	23	6	1.9	7.41	40	427	1	1	0	0	0	0	2	1	0	9.1	27	8.021978022
80	F	White	Other	Married	4225	0	1	41	4	14	1	61.68856232	80	84	45	14	35.3	13	98	14.8	0.5	102.3472061	1.3	15	38.8	17	109	1.21	143	3.9	115	22	10	2.4	7.53	25	420	1	1	0	0	0	0	2	1	0	10.9	32.1	6.229357798
77	F	Unknown	Medicare	Married	1225	1	1	31	5	14	0	56.8804832	80	107	60	18	36.16666667	11.1	177	12.6	0.6	96.9805749	1.3	14.3	32.4	11	159	1.03	133	4.2	104	21	14	4.4	7.43	25	289	1	1	0	0	1	0	2	1	0	8.4	25	8.928571429
78	M	White	Other	Married	4420	0	1	41	4	15	5	85.72895793	85	144	67	18	36.38888889	8.5	136	12.7	2.5	17.86561351	1.2	13	91.6	38	106	8.3	136	4.2	103	19	18	1.1	7.37	42	349	1	0	0	1	1	0	2	1	0	12.5	37.1	5.032
70	M	White	Medicare	Married	2240	0	1	39	7	14	1	132.7211275	86	80	68	16	36.55555556	13.2	92	13.3	0.9	64.99115022	1.5	16	20	17	117	1.25	135	4.9	110	21	11	2	7.42	42	359	1	1	0	0	0	0	2	1	0	10.2	31	6.764705882
68	M	White	Medicare	Married	1590	0	1	29	6	14	2	77.01998443	88	89	48	10	36.2	19	181	11.6	1	58.02764162	1.6	17.2	28.6	17	133	1.21	135	4.3	101	23	12	1.4	7.47	37	470	1	1	0	0	0	0	2	1	0	12.5	38	4.96
62	M	Others	Other	Married	2395	1	1	25	6	14	1	74.75202258	78	112	56	15	36.61111111	15.1	121	13.1	0.8	79.26904662	1.4	15.6	33.9	16	106	1.09	132	4.5	103	21	13	2.4	7.45	38	261	1	1	0	0	1	0	2	1	0	10.3	31	6.699029126
39	F	Black	Other	Married	3705	1	1	17	2	15	2	69.85322498	73	90	54	14	34.44444444	15	208	11.9	0.6	132.7866068	1.2	12.8	29.3	9	143	1.21	140	3.3	110	23	10	1.9	7.45	35	468	1	1	0	0	1	0	2	1	0	10	29.4	7.06
52	M	White	Other	Married	2250	0	1	29	4	15	1	98.42954429	89	101	62	14	35.6	22.2	147	12.5	0.6	105.1353846	1.3	14.6	27.2	11	182	1.22	139	5.1	104	28	10	2.5	7.39	45	317	1	1	0	0	1	0	2	1	0	12.1	36	5.289256198
73	M	White	Medicaid	Married	3765	0	1	37	3	13	1	79.83225712	80	98	53	16	35.8	8.4	172	18.6	1.2	44.94185934	1.5	16.4	42.3	20	136	1.17	137	4.7	106	26	6	3.7	7.45	38	408	1	1	0	0	0	0	2	1	0	7	21	11.28571429
72	M	Asian	Medicare	Single/Divorced/Widowed	1165	1	1	43	7	15	3	64.86370891	101	100	74	23	36.72222222	10.3	357	14.3	0.9	64.08445869	1.1	11.9	65.4	15	280	1.11	134	4.2	99	20	15	1.8	7.41	34	76	1	1	0	1	1	0	2	1	0	8.2	26.3	8.987804878
76	M	White	Medicare	Married	1600	0	1	35	8	14	0	79.83225712	74	91	50	14	35.3	14.9	137	13.3	0.8	71.84443171	1.2	13.2	34.1	13	132	1.05	136	6.2	107	23	12	1.6	7.38	44	318	1	1	0	0	0	0	2	1	0	10.7	32	6.355140187
76	M	White	Medicare	Married	1255	0	1	24	2	15	5	90.80919247	59	145	60	16	36.5	6.7	130	13.6	0.9	62.3088469	2.2	22.9	28.4	14	149	8.8	140	3.9	105	29	10	1.6	7.39	52	630	1	0	0	0	0	0	2	1	0	11.5	33.7	5.765217391
58	M	White	Other	Married	1300	0	1	20	2	15	0	90.718474	77	116	66	16	36.38888889	19.3	209	12.8	0.7	95.81177917	1.2	13	27.4	11	157	1.18	137	4.9	106	25	10	1.4	7.42	39	128	0	1	0	0	0	0	2	1	0	10.9	33	6.146788991
62	M	White	Other	Married	2365	0	1	25	4	15	2	102.784031	65	110	52	28	36.55555556	10.5	152	13.1	1.2	48.55224352	1.2	13.3	24.5	26	143	1.29	135	4.6	103	23	12	1.7	7.39	47	154	1	1	0	0	1	0	2	1	0	10.4	31	6.634615385
57	M	White	Other	Married	1050	1	1	48	7	5	2	96.38837863	80	96	51	11	36.27777778	16.4	182	14	0.9	71.20557418	1	12.3	25.5	10	151	1.11	139	4.3	104	31	11	2.4	7.47	43	280	1	0	0	0	0	0	2	1	0	9.5	29	7.473684211
54	M	Others	Other	Married	1905	1	0	22	5	14	0	101.7861278	80	100	59	18	36.94444444	12.3	147	13.2	0.9	72.7220725	1.3	13.8	23.8	15	97	1.21	141	3.9	107	23	11	2	7.4	37	358	1	0	0	0	1	0	2	1	0	13	39	4.692307692
67	M	White	Medicare	Married	2435	1	1	29	4	15	1	114.0784811	82	115	55	16	36.94444444	23.5	268	13.3	1	58.43669851	1.6	17.6	36.5	15	79	1.19	139	4.8	101	24	10	2.4	7.37	49	201	1	1	0	0	1	0	2	1	0	11.8	35	5.508474576
62	M	White	Medicare	Married	940	1	1	43	6	15	4	101.7861278	74	101	61	16	36.83333333	14.1	169	11.9	0.8	79.26904662	1.2	13.5	30.1	17	146	1.11	137	5	107	26	9	2.3	7.34	52	288	1	1	0	0	0	0	2	1	0	10.8	32	6.296296296
68	M	White	Other	Married	1802	1	1	34	6	15	1	75	80	135	74	17	36.44444444	8.9	97	12.1	0.6	93.95867496	1.4	15.5	25.5	14	148	1.23	135	4.3	106	24	10	2.5	7.34	49	103	1	1	0	0	1	0	2	1	0	9.3	27.9	7.752688172
53	M	White	Medicare	Single/Divorced/Widowed	2930	0	1	53	7	3	0	96	75	101	61	16	36.1	9.1	199	13.6	1.1	57.45825553	1.3	14.5	30.7	17	144	1.24	133	6.1	106	24	12	2.1	7.39	46	271	1	0	0	0	1	0	2	1	0	11.1	33	6.036036036
65	M	White	Other	Married	491	0	1	51	10	15	6	106.7756439	90	88	47	12	36.94444444	30.1	219	17.7	1.8	29.11807873	2	22	28.8	19	168	1.2	136	4.1	107	21	11	1.6	7.35	42	303	1	1	0	0	0	0	2	1	0	8	24	9.5
77	F	White	Medicare	Single/Divorced/Widowed	1400	0	0	29	3	14	0	81.6466266	87	147	67	19	37.11111111	6.5	132	12.5	0.6	96.9805749	1	15.7	22.1	17	108	8.4	137	3.9	104	26	11	1.8	7.45	42	470	1	0	0	1	0	0	2	1	0	12.2	38.5	5.040983607
69	M	White	Medicare	Single/Divorced/Widowed	925	1	1	42	11	15	6	96.79661176	80	100	50	22	36.5	11.8	145	15.9	1.9	26.51985011	1.4	15.5	37.7	46	212	1.15	135	5.8	109	21	12	2.5	7.36	45	214	1	1	1	0	1	0	2	1	0	8.3	25	9.036144578
63	M	Unknown	Other	Married	2120	1	1	41	5	15	0	155.6729014	84	105	50	15	36.6	24.2	190	13.8	0.9	68.26679025	1.1	12.4	30.1	19	112	1	138	4.9	104	23	13	2.1	7.35	48	375	1	1	0	0	1	0	2	1	0	10.3	31	6.699029126
63	M	White	Other	Single/Divorced/Widowed	2287	0	1	23	4	15	1	103.8726527	81	103	62	16	35.2	7	126	14.5	1.1	53.56053684	1.3	15.4	39.4	18	113	1.09	133	5.6	107	22	12	1.7	7.36	44	330	0	1	0	0	1	0	2	1	0	10.2	31	6.764705882
53	M	White	Other	Married	4290	0	1	32	4	15	0	111.3	80	99	57	7	36.44444444	19.1	197	13.6	1	64.47571883	1.3	14.7	28.3	14	136	1.2	135	5.2	106	26	13	3.2	7.42	42	430	1	1	0	0	0	0	2	1	0	11.6	35	5.603448276
60	M	Unknown	Other	Married	2100	1	1	37	5	15	6	92.71428043	76	106	63	15	36.61111111	10.2	164	13.6	1	61.38198549	1.5	16.1	28.1	14	99	1.22	135	6.2	111	23	12	1.3	7.42	48	130	1	1	0	0	1	0	2	1	0	10.7	32	6.355140187
71	M	White	Other	Married	738	1	1	45	4	10	0	77.51893603	60	75	40	12	36.66666667	10.1	103	12.4	1	56.8175713	1.7	18.6	35.4	13	139	1.07	129	4.5	106	22	7	2.3	7.38	43	341	1	1	0	0	0	0	2	1	0	9.9	30	7.070707071
44	M	Hispanic/Latino	Medicare	Single/Divorced/Widowed	3760	0	1	22	6	14	1	77.65501374	79	119	64	14	35.9	7.3	83	12.7	0.7	105.7132503	1.3	15.4	32.6	7	158	1.29	137	4.4	109	23	11	3.2	7.51	29	407	1	0	0	0	1	0	2	1	0	7.4	22	10.54054054
75	M	White	Medicare	Married	2330	1	1	30	5	14	0	99.47280674	80	103	57	9	35.5	16.9	225	15.7	0.9	62.74808349	1.6	16.9	29.6	24	97	1.22	135	5.1	113	19	10	2	7.33	37	332	1	0	0	0	1	0	2	1	0	7.3	22	10.68493151
66	M	White	Medicare	Married	1860	0	1	25	4	15	3	67.26774847	61	101	47	15	35.7	9.2	117	13.6	0.7	90.57594896	1.3	14.5	26.2	19	241	0.89	134	5.5	103	26	7	2.5	7.38	50	302	1	1	0	0	1	0	2	1	0	9	27	8.111111111
66	F	Unknown	Other	Married	2190	0	1	44	5	7	2	77.24678061	80	108	57	16	35.6	5.8	122	13.3	0.6	104.771466	1.4	15.1	25.6	16	148	1.39	132	4.3	106	24	14	3.6	7.45	41	377	1	0	0	0	1	0	2	1	0	7.8	23	9.871794872
67	M	Unknown	Medicare	Married	1718	0	1	27	3	15	5	69.03675871	68	108	50	14	36.61111111	8.3	151	14.1	1.1	52.07651525	1.4	15.1	27.6	25	126	1.32	136	4.2	108	24	6	2	7.34	44	266	1	0	0	0	0	0	2	1	0	10	30	7
79	M	Unknown	Medicare	Married	1770	0	1	29	5	15	1	96	81	117	68	14	36.94444444	7.9	142	13.7	1.2	43.08702683	1.3	14.2	30.7	16	104	1.1	138	3.9	105	25	10	0.6	7.39	47	330	1	0	0	0	1	0	2	1	0	10.7	32	6.355140187
76	M	Unknown	Medicare	Married	945	1	1	51	10	15	6	159.2562811	83	124	47	19	35.8	13	170	13.7	1.7	28.88126173	1.5	16.5	22.6	24	137	1.14	137	4.8	104	24	17	1.2	7.43	40	377	1	1	0	0	0	0	2	1	0	11.3	34	5.840707965
81	M	White	Other	Single/Divorced/Widowed	2060	1	1	42	6	15	2	101.6	80	115	57	16	35.3	8.7	98	12.3	0.8	69.36483481	1.6	17.6	31.2	11	147	1.03	131	4.1	105	23	9	1.3	7.42	38	339	1	0	0	0	1	0	2	1	0	10.3	31	6.699029126
54	M	White	Other	Married	1875	0	1	24	3	15	1	112.7630632	97	129	70	11	36.5	11.3	221	13.1	0.8	83.85127042	1.3	14.2	27.3	12	159	1.32	137	4.5	107	24	12	3.1	7.4	41	339	1	0	0	0	1	0	2	1	0	10.6	32	6.41509434
64	M	White	Other	Married	3410	0	1	35	4	15	1	84.82177319	75	133	76	22	36.44444444	24	183	13.8	0.6	96.63621015	1.1	11.8	28.4	14	137	1.08	133	4.9	103	24	13	1.7	7.37	47	357	1	1	0	0	0	0	2	1	0	10.7	32	6.355140187
64	M	White	Other	Married	1240	1	1	37	7	15	2	107.7735471	83	104	56	16	36.66666667	10	54	13.5	1.1	53.18561308	2	21.9	51.3	10	220	1.26	133	6.2	105	23	14	3.3	7.41	36	262	1	1	0	0	1	0	2	1	0	9.2	28	7.826086957
73	M	Unknown	Other	Unknown	1172	0	1	54	11	3	1	129.7274178	81	81	49	14	36.2	15.7	158	13	0.7	86.22985032	1.4	15.4	26.5	19	157	1.2	135	4.8	100	24	15	1.2	7.39	46	166	1	1	0	0	1	0	2	1	0	10.7	32	6.355140187
91	F	White	Other	Unknown	815	1	1	49	5	15	1	51.89096713	88	90	50	16	35.4	15.4	70	14	0.6	87.89703658	1.7	18.1	31.6	20	183	1.12	136	4.4	119	21	8	2.3	7.43	37	328	1	1	0	0	0	1	2	1	0	6.7	20	11.94029851
91	F	White	Medicare	Single/Divorced/Widowed	905	1	1	35	2	14	1	65.86161212	67	131	52	16	35.83333333	7.6	254	13.2	0.6	87.89703658	1.5	16.9	49.7	17	91	8.1	130	3.5	101	23	11	2.8	7.35	33	255	1	0	0	0	0	0	1	0	1	11.3	32.3	5.991150442
74	M	Unknown	Other	Married	2375	0	1	28	4	15	3	96.20694168	69	106	48	14	36.7	11.9	119	13.1	0.8	72.86091432	1.2	14.1	36.4	10	200	1.19	139	5.7	79	25	10	1.8	7.4	39	284	1	0	0	0	1	0	2	1	0	9.4	28	7.659574468
68	M	White	Medicare	Single/Divorced/Widowed	1600	1	1	27	4	15	5	118.5690455	57	110	58	16	35.2	10.6	122	14.5	0.9	65.91066998	1.3	14.3	30.6	13	135	1.25	136	4.9	104	25	13	2.2	7.38	51	460	1	1	0	0	1	0	2	1	0	11.3	34	5.840707965
61	F	White	Other	Single/Divorced/Widowed	2925	0	1	25	4	14	1	68.35637016	81	96	54	12	35.4	8.5	136	12.2	0.7	101.8548346	1.4	15.5	26.7	11	107	1.28	138	5.1	109	23	10	3.3	7.48	34	345	1	1	0	0	0	0	2	1	0	7.2	22	10.83333333
60	M	White	Other	Married	3085	0	1	36	2	15	0	74.84274105	80	85	54	18	36.83333333	16.7	111	13.1	0.8	80.39057554	1.6	17.8	38.2	11	122	0.97	131	4.7	107	22	12	2.4	7.44	40	346	1	1	0	0	0	0	2	1	0	10	30	7
73	F	White	Other	Single/Divorced/Widowed	2460	0	1	42	4	15	1	100.7882246	80	133	65	15	36.33333333	21.6	193	12.7	0.7	93.62086076	1.6	17.5	28.6	14	124	1.13	134	5.2	110	25	9	1.5	7.4	38	350	1	1	0	0	1	0	2	1	0	9.2	28	7.826086957
48	M	White	Other	Married	3490	0	0	28	4	15	2	92.8049989	84	118	71	13	36.55555556	19.4	155	14.1	0.9	75.85264972	1.3	13.8	32.5	12	115	1.11	139	4.9	107	22	15	1.3	7.36	43	301	1	1	0	0	0	0	2	1	0	13.1	37.3	4.786259542
63	F	Unknown	Other	Married	1078	1	1	50	8	14	3	104.7798375	80	124	64	19	36.55555556	15.4	123	13.1	0.6	107.0028328	1.3	13.6	28.7	11	195	1.25	139	4.5	112	25	6	1.4	7.42	39	246	1	1	0	0	1	0	2	1	0	8.5	26	8.705882353
80	M	White	Medicare	Single/Divorced/Widowed	1933	0	1	23	5	14	2	86.13719106	80	114	70	16	36.5	10.8	105	15.4	1	53.33667055	1.7	18.8	34.1	24	183	1.18	137	3.9	109	23	13	4	7.34	48	180	1	1	0	0	1	0	2	1	0	8.8	25.9	8.420454545
65	F	Black	Other	Married	2930	1	1	23	1	14	7	70.85112819	95	114	85	29	36.61111111	12.9	285	17.2	0.8	89.47402536	1.4	14.8	31.2	16	152	8.5	142	4.3	101	26	15	2.3	7.46	41	508	1	0	0	0	1	0	1	0	1	10.8	33.4	6.166666667
70	M	Unknown	Other	Married	2530	1	1	49	6	8	4	69.67178803	67	97	45	18	35.77777778	10.7	124	15.1	1.1	50.99054582	1.3	14.1	26.1	14	127	1.14	135	5.2	111	22	10	1.2	7.42	33	288	1	0	0	0	1	0	2	1	0	9.5	29	7.473684211
83	F	White	Other	Single/Divorced/Widowed	915	0	1	36	4	14	3	71.84903141	81	91	48	14	36	14	174	14.1	0.8	82.60958197	1.4	14.9	34	13	122	1.07	131	4	98	22	11	0.7	7.47	36	418	1	1	0	0	1	0	2	1	0	9.1	27	8.021978022
62	M	Unknown	Other	Unknown	3650	1	1	33	1	15	0	76.43031435	70	105	39	23	35.6	7.3	169	12.2	0.8	79.26904662	1.7	18	44.7	9	98	1.12	136	4.2	107	22	9	3.6	7.43	37	291	1	0	0	0	0	0	2	1	0	8.6	26	8.604651163
77	F	Black	Medicare	Married	1743	0	1	38	7	14	2	59.2	85	110	53	18	36.44444444	6.6	84	13.5	0.8	82.24091968	1.7	18	42.4	8	210	1.18	130	3.7	105	21	9	3.8	7.4	38	220	1	1	0	0	1	0	2	1	0	7.8	23	9.871794872
76	M	White	Other	Married	3045	0	1	40	5	15	0	68.85532177	88	120	76	16	36.61111111	8.3	71	12.6	0.8	71.84443171	2.7	28.3	96.7	14	122	1.26	136	5.3	113	21	10	2.8	7.48	33	467	1	1	0	0	1	0	2	1	0	8.1	24	9.382716049
67	M	White	Medicare	Married	1270	1	1	27	5	14	2	93.80290212	65	116	62	15	36.44444444	13.1	141	11.9	0.9	66.37529706	1.3	13.8	29.5	14	99	1.21	135	4.1	106	26	6	1.2	7.43	37	487	1	1	0	0	0	0	2	1	0	12	36	5.333333333
75	M	White	Other	Married	1605	1	1	37	5	15	1	97.29556337	85	116	56	12	36	10.7	81	12.8	0.7	85.02685768	1.3	14.3	28.1	12	129	1.04	135	4.8	110	23	10	3.5	7.42	40	342	1	1	0	0	1	0	2	1	0	9	27	8.111111111
69	F	White	Medicare	Single/Divorced/Widowed	933	1	1	49	5	15	2	64.86370891	91	155	69	14	35.3	23	163	14.1	0.5	110.5692232	1.3	14.8	31.6	11	189	1.02	136	3.5	110	21	9	2.4	7.24	55	111	1	1	0	0	1	0	2	1	0	10.7	32	6.355140187
65	M	Others	Other	Married	2715	1	1	32	10	14	0	90.7	87	107	65	12	35.4	7.3	85	13.6	0.9	67.31440026	1.7	18.2	29.4	15	134	1.31	134	4.9	109	25	9	3.1	7.52	35	423	1	1	0	0	0	0	2	1	0	9.4	28	7.659574468
79	M	Unknown	Medicare	Unknown	3325	1	1	38	3	15	2	79.83225712	80	124	63	15	35.9	14.3	271	14.1	0.9	61.00949915	1.7	18.6	36.9	11	126	1.14	136	4.6	104	23	13	1.7	7.41	42	267	1	1	0	0	0	0	2	1	0	6.8	20	11.76470588
60	M	Others	Other	Married	2015	0	1	35	5	15	2	134.7169339	86	125	81	18	36.94444444	11.5	198	14.3	1.3	44.69751916	1.4	15	32.8	17	129	1.12	135	5.5	105	23	14	1.6	7.44	33	115	1	0	0	0	1	0	2	1	0	11	33	6.090909091
67	F	Asian	Other	Single/Divorced/Widowed	1175	1	1	28	3	15	0	47.89935427	60	91	60	17	36.44444444	9.3	100	12.4	0.5	112.133599	1.3	14.4	22.2	17	176	0.96	134	5.3	107	24	7	8.2	7.38	40	282	1	1	0	0	0	0	2	1	0	7.2	22	10.83333333
80	M	Unknown	Other	Unknown	2015	0	0	33	6	14	2	101.7861278	80	108	56	15	36.33333333	5.4	65	12.9	0.9	60.58243265	1.6	17.6	32.8	14	112	1.02	136	4.7	110	25	9	2.3	7.42	32	399	1	1	0	0	1	0	2	1	0	13.2	40	4.545454545
68	M	White	Other	Married	1990	1	1	23	5	15	1	80.83016033	78	126	57	14	36.88888889	12.6	154	14.5	1.2	46.54840386	1.7	17.6	30.7	20	117	1.14	132	4.2	102	26	6	1.4	7.45	40	400	1	1	0	0	1	0	2	1	0	9.5	29	7.473684211
80	F	White	Other	Single/Divorced/Widowed	1547	1	1	44	6	11	0	70.3	82	129	62	14	36.44444444	6.8	118	13.3	0.6	94.95820571	1.5	16.6	58.3	17	144	1.02	136	5	108	21	10	2.3	7.3	56	346	1	1	0	0	1	0	2	1	0	6.3	19	12.85714286
52	M	White	Other	Single/Divorced/Widowed	3420	1	1	32	6	14	0	83.32491837	72	115	61	11	36.6	16.9	234	14.1	1.3	47.28130243	1.3	15.4	30.2	18	118	1.32	134	6.3	105	26	10	1.9	7.48	32	389	1	0	0	0	0	0	2	1	0	11.8	35	5.508474576
61	M	Unknown	Medicare	Unknown	3450	1	1	41	10	10	2	94.80080533	80	104	56	18	36.77777778	17.2	136	14.1	0.7	93.81378327	1.2	13	26.9	11	203	1.08	133	4.4	106	23	6	2.7	7.44	35	292	1	1	0	0	0	0	2	1	0	10	30	7
47	M	Others	Other	Married	3450	0	1	27	2	15	0	105.3	72	87	49	14	36.44444444	13.4	132	13.3	0.6	108.8936776	1.6	17.4	24.6	8	158	1.19	137	3.7	104	26	11	1.4	7.41	40	73	1	1	0	0	0	0	2	1	0	10.9	30.1	6.412844037
58	M	White	Other	Single/Divorced/Widowed	1320	1	1	37	4	15	1	79.83225712	82	97	56	16	35.61111111	11.1	158	16.7	0.6	100.7962555	1.6	17.6	24.5	11	131	1.06	133	4.7	102	22	9	3.3	7.39	42	301	1	1	0	0	1	1	2	1	0	8	24	9.5
59	M	White	Other	Married	2095	1	1	26	3	14	0	99.7903214	64	94	41	10	36.94444444	13.1	171	13.4	0.8	80.95727648	1.2	13.4	24.9	14	150	1.05	137	4.8	107	21	14	2.2	7.41	40	432	1	1	0	0	0	0	2	1	0	11.3	34	5.840707965
68	M	White	Other	Married	6040	1	1	33	6	15	2	79.83225712	90	113	60	24	37.11111111	8.7	139	14.4	0.9	65.91066998	1.8	19.5	60.3	11	125	7.4	141	4.1	110	24	11	0.9	7.35	37	356	1	1	0	0	0	0	1	0	1	12.3	34.6	5.317073171
61	F	Hispanic/Latino	Medicaid	Single/Divorced/Widowed	2200	1	1	53	9	15	9	78.42612077	84	130	67	24	37.11111111	9.2	177	18.5	1.2	64.87424824	1.1	12.4	27	21	331	8.5	135	5.2	103	24	13	1.5	7.41	42	97	1	1	0	1	1	0	1	0	1	9.4	29.8	7.468085106
55	M	Black	Medicaid	Single/Divorced/Widowed	1255	0	1	18	2	15	2	124.4	90	120	68	11	36.4	12.9	123	13.1	0.8	116.2572266	1.6	17.3	45.6	14	112	1.07	133	4.6	101	29	8	1.4	7.43	45	420	1	1	0	0	0	0	2	1	0	9.9	30	7.070707071
71	M	White	Medicare	Married	2600	1	0	23	1	15	2	97.79451497	50	138	45	16	36.77777778	7.6	168	14.5	1	56.8175713	1.1	13.1	81.8	18	101	9.2	142	4.2	106	25	15	1.8	7.38	36	343	0	0	0	1	0	0	2	1	0	13.3	37.7	4.684210526
78	F	White	Medicare	Single/Divorced/Widowed	3020	0	1	40	4	11	0	50.89306391	88	95	57	12	35.83333333	15.8	202	13.3	0.3	128.0434393	1.3	15.3	24.8	11	197	1.43	135	4.7	106	24	8	2.1	7.47	37	332	1	1	0	0	0	0	2	1	0	7.2	22	10.83333333
72	M	Unknown	Medicare	Married	1280	1	0	20	4	15	0	80.83016033	76	115	55	10	36.44444444	13.4	99	11.9	0.8	73.89177853	1.5	16.7	29	13	90	1.19	141	3.6	107	22	10	1.1	7.43	35	447	1	1	0	0	0	0	2	1	0	13.6	41	4.338235294
62	M	White	Other	Married	2225	1	1	33	3	14	0	91.80709569	70	95	45	16	34.1	11.7	124	13.3	0.9	68.74802643	1.3	13.8	26.8	21	117	1.39	136	5.3	110	21	14	2.6	7.38	44	305	1	1	0	0	1	0	2	1	0	9	27	8.111111111
74	M	White	Medicare	Married	2535	1	1	42	13	15	3	83.41563684	112	106	67	20	36.6	17.7	37	14.3	0.9	63.1904164	3.7	38.1	110.2	14	197	1.45	130	3.8	110	19	12	6.7	7.22	48	276	1	1	0	0	1	0	2	1	0	9	27	8.111111111
71	M	White	Medicare	Single/Divorced/Widowed	2375	0	0	23	1	15	2	88.99482299	72	138	66	14	37.22222222	13	215	12.9	0.9	64.53621217	1.2	14.1	72.8	14	310	8.6	136	4.1	103	22	15	2.4	7.43	36	319	1	0	0	0	0	0	1	0	1	14.8	42.1	3.912162162
77	F	White	Other	Married	2093	0	1	41	2	15	1	81.51054889	80	111	67	14	35.6	8.7	112	14	1	72.27538948	1.4	14.9	29.4	22	109	1.27	134	5	109	21	13	1.5	7.51	30	416	1	0	0	0	0	0	2	1	0	8.3	25	9.036144578
75	M	Unknown	Medicare	Married	1950	1	1	37	5	14	2	68.85532177	80	109	58	16	36.5	5.5	77	14.6	1.3	40.22741693	1.8	19.2	53.9	19	113	1.07	135	4.9	107	23	9	2.4	7.4	42	352	1	0	0	0	0	0	2	1	0	9.5	29	7.473684211
79	M	Black	Other	Married	1310	1	1	29	5	15	3	71.1	88	136	65	15	36.61111111	7.6	76	14.3	0.8	98.22045062	1.7	18.1	39.4	16	178	1.05	135	4.7	110	22	9	2.2	7.51	34	153	1	1	0	0	1	0	2	1	0	6.8	20	11.76470588
76	M	White	Medicare	Married	1708	0	1	35	4	14	1	70.85112819	84	112	67	16	36.61111111	12.4	167	11.6	0.6	88.82411141	1.5	16.9	28	10	141	1.11	134	4.3	99	24	14	1.7	7.56	32	301	1	1	0	0	0	0	2	1	0	9.8	29	7.244897959
73	M	White	Other	Married	2630	1	1	30	5	15	0	79.83225712	80	113	59	17	35.1	8.7	68	11.9	0.7	86.22985032	1.3	14	30	13	158	1.2	133	5.7	106	22	13	1.8	7.44	42	148	1	1	0	0	1	0	2	1	0	10.8	32	6.296296296
60	M	White	Other	Single/Divorced/Widowed	1025	1	1	25	3	15	0	102.784031	63	98	60	15	36.88888889	3	66	16.4	0.5	105.5342737	1.8	19.6	31.1	10	109	1.04	132	4.6	106	24	9	1.9	7.44	43	301	1	0	0	0	0	0	2	1	0	7.2	22	10.83333333
70	M	Unknown	Medicare	Unknown	1815	1	1	39	9	15	3	86.99901657	80	93	55	16	36.44444444	17.7	204	13.3	1.1	50.99054582	1.2	13.1	27.5	18	157	1.12	136	4.3	108	22	10	1.9	7.32	41	80	1	1	0	0	1	0	2	1	0	10.1	32.2	6.712871287
78	M	White	Medicare	Single/Divorced/Widowed	1720	1	1	32	4	14	3	91.80709569	80	99	57	15	36.38888889	20.4	208	13.6	0.8	70.84213004	1.3	13.8	24.4	21	131	1.19	135	4.4	104	23	12	1.9	7.44	41	438	1	1	0	0	0	0	2	1	0	9.5	29	7.473684211
73	M	White	Medicare	Married	2406	0	1	40	7	15	1	98.79241819	87	124	63	13	36.88888889	12.8	165	13.6	1.2	44.94185934	1.3	14.9	41.7	21	121	1.26	136	3.9	109	26	12	1.2	7.26	58	138	1	1	0	0	1	0	2	1	0	9.5	28.4	7.536842105
69	M	White	Medicare	Married	3285	1	1	46	4	13	1	75.84064426	80	118	54	8	36.83333333	12	82	14.4	0.7	88.68713762	1.7	18.3	33.9	12	111	1.18	133	4.8	108	21	14	1.5	7.42	36	389	1	1	0	0	1	0	2	1	0	7	21	11.28571429
73	M	White	Other	Married	3400	0	1	50	4	15	1	95.79870854	80	90	52	14	36.3	13.1	201	13.3	1.1	49.92722247	1.3	14.6	30.8	17	160	1.33	133	5.9	101	24	9	1.9	7.37	43	374	1	1	0	0	0	0	2	1	0	11.4	34	5.789473684
57	M	Unknown	Medicaid	Single/Divorced/Widowed	1735	0	1	57	9	3	1	84.82177319	80	108	58	14	36.27777778	15.6	114	12.9	0.9	71.20557418	1.2	12.8	27.9	14	195	1.07	132	6.3	108	23	11	2.3	7.37	41	359	1	1	0	0	0	0	2	1	0	11.1	33	6.036036036
60	M	White	Other	Unknown	3780	1	1	37	3	15	4	143.6980628	70	113	64	16	36.38888889	17.8	127	14.2	1.5	37.5964293	1.4	15.3	28.5	23	117	1.21	134	4.7	109	23	11	1.1	7.38	46	363	1	0	0	0	1	0	2	1	0	10.6	32	6.41509434
64	M	Asian	Other	Married	1770	0	1	31	7	12	2	78.83435391	81	116	59	14	36.22222222	7.9	115	12.8	0.9	67.78892272	1.1	12.4	31.9	12	118	1.19	135	4.9	109	23	10	3.7	7.45	36	294	1	1	0	0	1	0	2	1	0	11.1	33	6.036036036
46	M	White	Other	Single/Divorced/Widowed	2060	0	1	44	7	3	0	85.3207248	80	106	56	14	36.66666667	15.9	197	12.9	0.8	88.6983741	1.2	14.3	29	17	109	1.08	135	4.4	106	24	9	1.4	7.36	45	369	1	1	0	0	0	0	2	1	0	11.1	33	6.036036036
55	M	Black	Medicare	Married	1375	1	0	28	4	15	4	99.60888445	63	100	59	14	36.38888889	12.5	93	13.2	1.2	78.22495808	1.3	13.9	36.6	13	79	1.15	136	4	105	25	11	1.7	7.36	45	266	1	1	0	0	0	0	2	1	0	14.5	44	3.862068966
40	M	White	Other	Married	3200	0	0	13	0	15	2	78.42612077	77	139	74	18	36.88888889	14.2	331	13.1	1	70.64085747	1	11.6	27.7	10	89	1.31	140	4.2	106	27	11	3.2	7.37	42	214	1	0	0	0	0	0	1	0	1	13.2	38.7	4.643939394
71	M	Black	Other	Married	3675	1	1	31	5	14	1	82.64452981	80	110	60	16	35.9	9.1	119	13.6	0.9	98.98838701	1.3	17.7	28.8	12	145	1.34	138	4.7	109	26	8	1.9	7.46	34	334	1	1	0	0	1	0	2	1	0	9.8	29	7.244897959
84	F	White	Medicare	Married	2230	1	1	60	7	3	1	80.83016033	88	150	84	15	36.66666667	16	166	14.7	0.7	86.65913768	1.3	14	33.2	17	140	1.41	139	3.9	115	22	12	2.7	7.41	39	120	1	1	0	0	0	0	2	1	0	10.9	33	6.146788991
69	M	White	Medicare	Married	2270	0	1	23	2	15	1	92.89571738	87	105	57	14	35.83333333	10.6	204	13.7	0.9	65.44929529	1.4	16	27.8	16	141	1.24	134	4	107	22	10	1.8	7.4	42	404	1	1	0	0	1	0	2	1	0	8.1	24	9.382716049
52	M	White	Other	Married	1055	0	1	20	3	15	0	104.7798375	89	106	60	13	37	19.3	191	14.2	1.1	57.86329862	1.1	11.4	28.1	18	107	1.2	137	3.9	109	25	12	1.9	7.38	46	215	1	0	0	0	1	0	2	1	0	9.7	29	7.319587629
65	M	White	Other	Married	1910	1	1	20	7	15	0	126.7337082	89	108	59	18	34.1	17.6	133	13.3	0.8	77.616022	1.2	12.7	27.9	13	150	1.3	139	4.9	108	24	11	2.8	7.38	52	233	1	1	0	0	0	0	2	1	0	11.8	35	5.508474576
73	M	White	Medicare	Married	1308	1	1	65	11	3	3	111	125	117	69	16	36.11111111	18	177	15.2	1.1	49.92722247	1.4	14.8	31.2	22	161	1.27	139	5	105	27	12	3.1	7.48	40	337	1	1	0	0	0	0	2	1	0	9	27	8.111111111
77	F	Unknown	Medicare	Married	1861	1	1	36	4	14	2	79.92297559	87	93	47	2	36.6	19.9	241	14	1	72.27538948	1.2	13.5	23.5	15	192	1.31	138	4.1	109	22	13	3	7.33	46	209	1	1	0	0	1	0	2	1	0	8.9	27	8.202247191
60	M	White	Other	Single/Divorced/Widowed	3725	1	1	75	13	3	4	136.8941773	87	107	64	16	36.9	20	136	13.6	1.2	49.23917931	1.6	17.6	34.3	28	155	1.14	133	5.3	98	28	14	2.2	7.44	45	236	1	1	0	0	0	1	2	1	0	10.6	32	6.41509434
77	M	Unknown	Medicare	Unknown	1876	0	1	31	7	14	1	70.17073964	85	124	65	12	34.6	10	92	13.9	1.1	48.54387047	1.4	15	29.6	18	179	1.05	131	5	101	23	13	2.7	7.49	36	344	1	1	0	0	0	0	2	1	0	9.5	29	7.473684211
78	F	White	Medicare	Married	724	1	1	37	4	13	7	65	75	111	53	18	35.61111111	10.3	136	13.9	1.1	63.95815584	1.4	14.7	24.8	16	203	1.53	140	3.8	111	23	11	3.4	7.49	37	365	1	1	0	0	1	0	2	1	0	8.1	24	9.382716049
77	M	White	Medicare	Single/Divorced/Widowed	1960	0	1	33	6	15	3	68.76460329	84	116	60	16	36.94444444	12.6	108	14.2	0.9	61.87268497	1.2	13.4	36.1	9	206	1.08	131	6.6	106	22	10	5.4	7.39	38	400	1	1	0	0	1	0	2	1	0	9.3	28	7.741935484
62	M	White	Medicare	Single/Divorced/Widowed	1475	0	0	28	2	15	3	106.7756439	87	107	78	23	36.88888889	9.7	224	13.9	1.1	53.93810357	1.1	11.4	51.6	17	120	8.8	139	5.1	109	21	14	2.1	7.46	51	89	1	0	0	1	1	0	1	0	1	14.3	41.7	4.076923077
66	M	Unknown	Medicare	Unknown	500	1	1	35	4	15	2	98.61098124	49	126	51	22	36.88888889	10.4	162	12.5	1.3	42.85277102	1.2	12.6	38.7	45	174	1.13	137	4.2	102	20	19	0.8	7.39	36	106	1	1	0	0	0	0	1	0	1	12.5	36.1	5.112
66	M	Unknown	Other	Married	1818	0	1	28	6	11	1	96.79661176	83	104	64	1	36.44444444	19.4	156	13.4	0.8	77.07270985	1.4	15.6	31.2	22	148	1.24	134	4.6	103	26	13	2.2	7.3	54	198	1	1	0	0	0	0	3	1	1	11	33.1	6.081818182
65	M	White	Medicare	Married	3125	0	1	31	2	15	3	134.7169339	74	132	70	14	36.61111111	7.7	227	15.4	1.4	39.45648375	1.7	14.8	25.9	34	156	8.5	134	4.4	97	27	15	3.1	7.46	37	315	1	0	0	1	0	0	1	0	1	10.9	34.6	6
53	M	White	Medicare	Single/Divorced/Widowed	385	1	1	44	10	14	9	77.51893603	93	103	53	5	36.88888889	12.8	163	14.8	1.7	33.94559667	1.6	17.2	32.4	26	137	1.07	126	3.5	96	18	12	0.9	7.37	40	132	1	1	0	0	0	0	2	1	0	9	27	8.111111111
68	F	White	Medicare	Married	795	0	1	58	11	3	3	108.7714503	80	103	54	16	36.27777778	21.2	142	14.7	0.7	96.96754207	1.9	19.6	34.4	18	161	1.16	137	4.5	113	21	11	3.1	7.37	43	323	0	1	0	0	1	0	2	1	0	7.4	22	10.54054054
57	M	Unknown	Medicaid	Single/Divorced/Widowed	2950	0	1	22	1	15	2	74.8	60	120	60	18	36.94444444	8.7	180	14	1	62.68926626	1.1	12.7	26.7	22	195	9.2	140	4.9	103	30	12	1.1	7.35	43	327	1	0	0	1	0	0	2	1	0	12.5	37.9	4.968
79	F	White	Other	Single/Divorced/Widowed	2495	1	1	43	7	14	6	78.74363543	102	106	59	39	36.61111111	10	198	17.2	2	30.82788093	1	10.5	25	25	127	7.9	135	4.4	103	18	18	2.3	7.32	37	232	1	0	0	1	1	0	2	1	0	9.6	30.4	7.25
68	F	White	Other	Single/Divorced/Widowed	2510	0	1	31	6	14	0	90.718474	79	130	66	12	36.44444444	17.4	159	14.1	0.7	96.96754207	1.5	16.4	38.5	15	147	1.05	138	5.4	110	23	8	4	7.37	43	398	1	1	0	0	1	0	2	1	0	8	24	9.5
58	M	Others	Other	Married	2165	1	0	55	16	15	3	113.1712963	68	82	73	24	32.6	25.7	403	12.8	1.9	28.65031041	1.4	15.6	76.7	29	281	9.3	138	4.8	105	18	20	4.3	7.14	61	111	1	1	1	1	1	0	1	0	1	16	45.3	3.41875
67	M	White	Medicare	Single/Divorced/Widowed	1325	1	1	31	3	15	6	124.7379018	86	95	66	22	36.55555556	11.4	137	13.7	1	58.43669851	1.1	12	23.2	16	175	8.3	140	4.4	103	20	17	3.8	7.33	45	344	0	0	0	1	1	0	2	1	0	12.2	37.6	5.114754098
62	M	Others	Other	Married	775	0	0	35	5	15	1	136.2137887	83	111	55	16	36.7	19.3	187	13.9	0.9	68.74802643	1.3	13.9	30	23	147	1.18	139	3.9	103	27	12	1.8	7.38	49	363	1	1	0	0	1	0	2	1	0	13.4	40	4.47761194
64	M	White	Other	Married	1795	1	1	31	3	15	2	76.15815892	80	118	66	15	36.66666667	8.1	107	13.4	0.6	96.63621015	1.8	20.1	38.6	14	130	1.36	136	4.3	110	21	12	1.2	7.47	34	547	1	0	0	0	1	0	2	1	0	8.3	25	9.036144578
74	M	White	Medicare	Married	3395	0	1	32	3	15	2	87.81548283	67	122	59	11	36.83333333	10.8	203	14.4	1.1	49.57773192	1.3	14.3	28.6	18	138	1.24	134	4.9	107	25	13	3	7.36	46	353	1	1	0	0	0	0	2	1	0	10.9	33	6.146788991
82	F	White	Medicare	Single/Divorced/Widowed	834	0	1	47	4	15	1	86.2	69	103	51	15	35.8	25.5	203	13.9	0.8	83.19192545	1.2	13.1	32	18	83	1.28	140	4.4	108	21	15	3.8	7.46	30	328	1	1	0	0	1	0	2	1	0	10.1	29.9	6.940594059
57	M	Others	Medicaid	Single/Divorced/Widowed	871	1	1	47	8	14	2	62.36895088	80	99	52	14	36.61111111	17.7	208	12.3	1.2	50.28784907	1.5	15.9	26.1	36	172	1.47	132	6.2	104	24	12	2.9	7.5	35	359	1	1	0	0	0	0	2	1	0	8	24	9.5
55	F	White	Other	Married	2795	1	1	30	3	15	1	93.80290212	83	110	64	12	35.4	13	136	14.4	0.8	100.5660672	1.2	12.6	27.7	18	92	1.24	147	5.4	116	21	14	1.8	7.38	45	192	1	1	0	0	1	0	2	1	0	9.3	28	7.741935484
81	M	White	Medicare	Married	2915	1	1	42	6	13	6	55.79186151	68	118	69	20	36.38888889	8.7	134	16.5	1.5	32.43999797	2	16.8	150	50	155	8.9	142	3.8	102	25	15	1.5	7.32	49	64	1	0	0	1	1	0	1	0	1	11.2	35.5	5.758928571
88	M	White	Medicare	Married	538	1	1	55	6	15	4	91.80709569	74	101	33	15	35.6	16.2	117	13.4	1.4	33.56998096	1.7	18.5	29.4	32	153	1.19	135	5.2	109	21	14	2.4	7.43	36	74	1	1	0	0	1	0	2	1	0	9.3	28	7.741935484
62	M	White	Other	Married	1955	0	1	31	2	15	0	66.85951534	68	105	53	15	35.94444444	10.2	119	12.1	0.8	79.26904662	1.5	16	28.5	12	202	1.13	133	4.8	102	20	17	1.7	7.43	40	210	1	1	0	0	1	0	2	1	0	12.2	37	5.163934426
63	F	White	Other	Married	617	1	0	61	14	8	4	93.80290212	116	101	61	23	36.55555556	12.7	102	14.9	0.5	115.329064	1.6	16.9	25.9	16	87	1.2	136	5.2	93	24	14	1.1	7.39	59	302	1	1	0	0	0	1	2	1	0	12.9	39	4.728682171
77	F	White	Medicare	Single/Divorced/Widowed	650	0	1	41	3	15	7	68.85532177	80	130	58	14	35.8	9.2	137	14.6	0.8	86.16580178	1.3	15.1	46.2	17	151	1.28	130	5.6	106	20	12	3.2	7.45	38	356	1	1	0	0	1	0	2	1	0	7.8	23	9.871794872
67	F	White	Medicare	Married	1645	0	1	37	4	14	3	86.13719106	67	94	50	17	35.5	5.2	157	14.6	0.7	97.65109977	1.3	13.6	27.6	23	151	1.33	132	4.5	111	20	6	2.2	7.38	37	394	1	1	0	0	1	0	2	1	0	5.7	17	14.56140351
57	M	Unknown	Other	Unknown	1825	1	0	25	3	15	0	99.69960293	66	136	70	16	36.88888889	17.6	217	14.5	1	62.68926626	1.5	16.4	28.8	15	131	1.11	136	3.8	103	26	9	1.4	7.43	39	259	1	0	0	0	1	0	2	1	0	13.1	39	4.65648855
72	M	White	Medicare	Married	1265	1	1	39	5	15	2	98.79241819	68	128	68	18	36.55555556	10.8	122	13.6	0.9	64.08445869	1.3	14.4	26.4	16	133	1.1	134	4.9	114	21	12	2.6	7.37	44	330	1	1	0	0	0	0	2	1	0	9.5	29	7.473684211
61	M	White	Other	Single/Divorced/Widowed	3875	0	1	36	3	15	0	74.84274105	90	106	56	12	36.55555556	12.7	182	14.1	1.3	44.38463653	1.2	13.9	28	18	166	1.32	137	6.5	104	27	10	2.1	7.36	45	470	1	1	0	0	0	0	2	1	0	10.8	32	6.296296296
50	M	White	Other	Married	1910	0	1	12	4	15	2	96.8	75	112	54	14	36.61111111	8	141	13.8	0.9	74.7944294	1.2	13	25.7	15	185	1.38	135	6.3	105	22	12	1.9	7.42	41	325	1	1	0	0	0	0	2	1	0	11.3	34	5.840707965
68	M	White	Medicare	Married	1510	1	0	39	2	15	0	98.29346658	66	102	51	18	36.5	10.7	168	11.9	0.9	65.91066998	1.3	14.3	25.3	11	102	1.2	137	3.8	104	23	12	1	7.4	44	432	1	0	0	0	1	0	2	1	0	14.8	44	3.783783784
42	M	White	Other	Single/Divorced/Widowed	1784	0	1	38	4	14	2	87.81548283	102	101	63	14	36.38888889	10	87	13.3	0.8	91.22600678	1.5	16.6	42.8	12	113	1.2	131	5.9	104	24	11	1.6	7.44	41	329	1	1	0	0	0	0	2	1	0	11.9	36	5.378151261
71	F	White	Medicare	Single/Divorced/Widowed	1101	1	1	49	3	12	4	71.4	115	91	56	17	37	11.8	227	14.1	0.8	89.87511158	1.4	14.8	150	24	184	8.6	131	4.2	101	15	19	2	7.37	40	83	1	0	0	1	1	0	1	0	1	11.2	34.7	5.830357143
68	F	Unknown	Other	Married	1970	0	1	28	4	14	0	87.81548283	88	97	56	12	36.61111111	16.6	190	12.4	0.8	91.78922374	1.4	14.8	25.2	20	121	1.35	136	4.4	108	26	11	3.4	7.46	37	398	1	1	0	0	1	0	2	1	0	9.3	28	7.741935484
58	M	White	Other	Married	835	1	0	31	5	15	1	89.81128926	71	115	73	23	36.55555556	11.4	166	13.7	1	62.2504414	1	11.3	46.6	11	101	9.2	141	4.2	103	30	12	0.7	7.31	55	361	1	1	0	1	0	0	2	1	0	14.3	39.7	4.216783217
76	M	Unknown	Other	Unknown	970	1	1	37	5	15	6	77.42821756	115	86	38	16	36.55555556	20.7	152	14.6	1.2	44.00467133	1.9	21.2	45.4	44	164	1.19	142	4.9	107	22	9	2.5	7.44	42	300	1	0	0	0	0	0	2	1	0	8.2	25	9.146341463
76	M	Others	Medicare	Married	1030	1	1	27	6	15	1	99.7903214	80	96	45	15	36.38888889	17.5	133	13.6	0.9	62.3088469	1.3	14.3	24	14	214	1.35	136	5.6	113	25	10	2.4	7.45	39	252	1	1	0	0	1	0	2	1	0	8.9	27	8.202247191
78	M	White	Medicare	Married	2835	0	1	36	3	15	5	92.8049989	86	117	55	24	36.38888889	12.6	183	14.6	2.2	20.85155193	1.2	14.4	33.2	53	127	8.7	136	7	103	20	20	1.2	7.38	45	110	1	0	0	1	1	0	1	0	1	11.3	33.4	5.89380531
78	M	White	Medicare	Single/Divorced/Widowed	1135	0	1	43	4	15	1	97.79451497	74	94	53	14	35	19.6	178	14.7	0.7	83.25376345	2.2	22.8	35.3	14	125	1.1	133	4.5	101	26	11	3.8	7.43	43	299	1	1	0	0	1	0	2	1	0	8.6	26	8.604651163
61	M	Unknown	Medicare	Unknown	3210	0	0	48	9	3	4	92.8049989	62	131	61	11	36.2	5.1	89	14.4	0.7	93.81378327	1.5	16.2	27.1	7	155	1.15	137	3.9	104	22	15	0.8	7.4	38	362	1	0	0	0	0	0	2	1	0	13.8	41	4.275362319
67	M	White	Medicare	Single/Divorced/Widowed	2055	1	1	35	9	15	1	107.7735471	76	120	68	14	36.4	12.8	133	14.2	0.8	76.53320088	1.6	17.8	49.4	17	128	1.18	135	5.3	110	27	10	1.6	7.42	42	474	1	1	0	0	1	0	2	1	0	10.6	32	6.41509434
68	M	Black	Other	Married	1718	1	1	43	7	15	4	100.7882246	94	125	77	15	36.88888889	8.3	91	14.2	1.1	79.31803373	1.3	14.2	27.6	15	103	1.19	137	4.2	102	25	14	1.7	7.38	46	347	1	1	0	0	1	0	2	1	0	12.1	36	5.289256198
39	M	White	Other	Married	2055	0	1	26	6	14	0	71.16864285	91	110	62	12	36.27777778	14.9	141	13	0.7	109.4922003	1.1	12.1	27	10	106	1.41	135	3.8	105	25	13	2.2	7.47	34	279	1	1	0	0	1	0	2	1	0	11.3	34	5.840707965
77	M	White	Medicare	Married	1145	0	1	29	1	15	2	81.6466266	98	122	78	17	37.22222222	11.5	231	12.6	0.8	71.34152069	1.6	13.7	36.1	17	116	8.6	138	4	106	27	9	1.8	7.45	43	378	0	0	0	0	0	0	1	0	1	12.8	36.1	4.9921875
71	M	White	Medicare	Married	1495	0	1	53	7	3	0	103	80	144	74	15	36.88888889	6.8	92	12.1	0.7	87.44986337	1.8	20.2	26.6	12	117	1.07	134	4.7	109	22	13	2.3	7.43	39	340	1	1	0	0	1	0	2	1	0	10.9	33	6.146788991
56	F	White	Other	Married	2660	0	1	20	1	15	3	88.81338605	72	128	71	14	35.5	16.6	208	15	0.5	121.1418016	1.6	15.3	36.6	13	151	8.7	140	4.3	107	26	11	1.7	7.34	40	399	0	0	0	1	0	0	1	0	1	10.9	32.7	6.174311927
62	M	White	Other	Married	968	1	1	55	11	15	3	86.22790954	80	115	61	8	36.38888889	26.7	121	16.5	1.6	34.28928033	1.8	19.3	49.1	27	129	1.13	134	6.9	104	26	13	3.9	7.35	52	412	1	1	0	0	0	0	2	1	0	8	24	9.5
67	F	Unknown	Other	Married	2055	1	1	27	4	15	0	72.34798302	79	122	64	30	36.88888889	9.1	109	11.9	0.5	112.133599	1.7	18.2	30	16	168	1.15	137	4	105	25	8	1.6	7.42	38	410	1	0	0	0	1	0	2	1	0	8.6	25.7	8.639534884
65	F	Hispanic/Latino	Medicare	Single/Divorced/Widowed	2765	1	1	57	5	3	2	69.85322498	80	118	58	14	37.66666667	10.1	277	13.9	0.9	89.31414906	1.2	13.2	30.4	15	95	1.12	142	3.8	105	20	11	1.7	7.39	42	280	1	1	0	0	0	0	2	1	0	11.9	36	5.378151261
68	M	White	Medicare	Married	2190	0	1	27	4	14	0	81.82806355	65	110	61	14	34.55555556	13.8	559	14.7	0.8	75.99746847	1.5	16	39.9	16	111	1.02	136	4.7	105	26	11	1.9	7.44	41	329	1	1	0	0	0	0	2	1	0	10.2	31	6.764705882
84	F	Unknown	Medicare	Unknown	1431	1	1	46	10	15	7	87.81548283	103	98	51	18	35.4	14.2	139	14.4	1.3	50.10460783	1.9	20.1	36.4	30	170	1.58	134	5.3	111	20	19	6.8	7.46	33	315	1	1	0	0	1	0	2	1	0	7.8	23	9.871794872
64	M	Unknown	Other	Married	1225	0	0	36	3	14	2	102.194361	81	121	70	23	37.22222222	17.3	145	12.9	0.7	91.85745227	1.4	15	25.9	13	167	1.11	135	3.9	99	24	13	1.5	7.45	39	295	1	0	0	1	0	0	2	1	0	13.1	39	4.65648855
84	F	White	Medicare	Single/Divorced/Widowed	470	1	1	57	14	15	3	50.89306391	82	125	61	16	36.44444444	34.8	68	15.1	0.7	86.65913768	2.4	25.8	44.4	13	163	1.22	134	4.3	109	21	16	6.2	7.52	33	212	1	1	0	0	0	0	2	1	0	8.2	25	9.146341463
66	M	White	Other	Married	1325	1	0	26	3	15	4	88.99482299	91	169	81	11	37.05555556	10.4	117	14.2	2.2	22.68545018	1	11.4	134.2	32	144	10.3	138	4.4	104	27	11	2.3	7.36	49	349	0	0	0	1	0	0	2	1	0	13.2	38.2	4.681818182
76	M	White	Medicare	Married	2220	0	1	67	10	3	5	108.1817802	91	109	49	16	35.6	18.7	217	13.7	1.6	31.07762694	1.1	13.1	34.6	21	106	1.16	138	4.9	111	24	15	2.1	7.39	44	419	1	1	0	0	1	0	2	1	0	10.5	32	6.476190476
61	M	White	Other	Married	3080	1	1	41	10	14	4	102.6933126	80	91	56	14	36.44444444	5.6	128	14.5	2.1	24.85576037	1.5	16.2	42.1	28	153	1.34	138	4.9	107	23	13	1.4	7.39	41	398	1	1	0	0	0	0	2	1	0	7.7	23	10
74	F	White	Medicare	Single/Divorced/Widowed	1340	1	1	57	9	3	2	58.55877497	78	119	61	12	36	12.9	124	16	0.5	106.7531014	1.5	16.8	31.8	7	157	1.22	135	4.8	109	23	10	2.5	7.4	42	396	1	0	1	0	1	0	2	1	0	8.2	24.8	9.170731707
81	M	White	Other	Married	1720	0	1	37	4	15	2	68	65	110	28	18	35.77777778	6.8	198	13.9	0.7	81.51764417	1.3	14.9	37	13	119	1.11	136	3.5	107	21	13	1.2	7.42	35	423	1	1	0	0	0	0	2	1	0	10.6	32	6.41509434
65	M	White	Medicare	Single/Divorced/Widowed	2735	1	1	37	6	15	3	99.47280674	74	126	55	14	36.5	13.9	101	12.9	1.1	52.81331379	1.5	16.2	30.1	13	115	1.24	136	4.7	99	24	16	0.8	7.34	52	346	1	1	0	0	0	0	2	1	0	12.4	37	5.080645161
54	M	White	Other	Single/Divorced/Widowed	1620	1	1	22	4	14	1	86.00111335	88	91	46	15	36.5	8.8	145	16.1	0.8	83.85127042	1.2	13.6	31.3	15	117	1.53	136	5.4	110	23	7	2	7.52	30	425	1	1	0	0	0	0	2	1	0	8.4	25	8.928571429
73	F	White	Other	Single/Divorced/Widowed	1415	1	1	51	14	15	6	93.39466898	88	89	68	19	36.55555556	11.3	230	15.1	2	32.15497542	3.3	35.3	43	92	287	8.3	133	5.3	93	22	18	1.9	7.28	45	263	1	1	0	0	0	0	2	1	0	8.9	26.5	8.258426966
68	M	Unknown	Other	Unknown	1280	1	1	33	3	15	1	55.88257998	69	121	60	18	36.61111111	6.9	114	12.8	1.3	42.25493201	1.6	17	30.5	16	127	1.19	136	4.4	111	22	8	1.2	7.38	39	310	1	1	0	0	1	0	2	1	0	8.8	26	8.409090909
68	F	Unknown	Medicare	Unknown	890	0	1	31	3	14	2	69.85322498	60	151	74	16	36.44444444	11.7	153	12.7	0.6	103.3097993	1.4	14.8	26	12	172	1.23	132	4.4	110	20	12	1.5	7.49	32	314	1	1	0	0	0	0	2	1	0	6.8	20	11.76470588
74	M	White	Other	Single/Divorced/Widowed	690	1	1	38	8	15	1	87.81548283	88	90	47	15	36.1	21.3	145	14.2	0.8	72.86091432	1.5	16.5	28.5	14	189	1.48	135	5.6	106	23	11	2.7	7.44	37	270	1	1	0	0	0	0	2	1	0	12.1	36	5.289256198
73	M	White	Medicare	Married	3020	1	1	39	8	15	6	137.7106435	73	119	67	15	37.16666667	15.3	279	13.5	0.9	63.63586747	1.6	17.8	40.3	12	182	1.12	137	5.4	104	22	12	1.1	7.41	41	319	1	0	0	0	1	0	2	1	0	10.9	33	6.146788991
73	F	White	Other	Married	1610	1	1	40	7	15	6	67.6759816	80	104	56	16	36.7	10	127	13.8	0.7	93.62086076	1.3	14.6	20.8	11	192	1.07	132	5.4	111	21	8	3.2	7.34	40	251	1	1	0	0	1	0	2	1	0	6.3	19	12.85714286
60	F	White	Other	Single/Divorced/Widowed	2325	0	1	33	4	14	2	83	56	76	45	20	37.22222222	11.8	276	16.2	0.6	109.281722	1.2	14.2	31.6	15	284	8.1	136	4.1	108	20	12	0.8	7.51	36	251	1	1	0	1	0	0	1	0	1	11.3	33.5	5.884955752
64	M	White	Other	Married	1966	1	1	36	4	14	1	73.84483784	77	115	62	16	36.66666667	5.7	92	12.7	0.8	78.16316415	1.4	15.8	34.1	14	132	1.2	132	4.8	107	24	9	1.9	7.51	26	390	1	1	0	0	1	0	2	1	0	9.4	27.8	7.680851064
71	M	White	Other	Married	2370	0	1	28	1	15	0	70.17073964	81	119	64	16	35.8	12.9	237	13.3	0.9	64.53621217	1.1	12.4	32.2	14	118	1.2	134	5.7	109	22	9	1.7	7.35	48	370	1	1	0	0	1	0	2	1	0	8.5	26	8.705882353
74	F	White	Medicare	Single/Divorced/Widowed	1081	0	1	28	4	14	1	74.1623525	96	124	63	15	36.44444444	7.8	174	13.4	1.2	59.21238698	1.2	13.7	31.2	26	111	8.3	135	4.6	106	23	11	4.1	7.45	35	444	1	0	0	1	0	0	1	0	1	10.7	31.9	6.364485981
61	M	White	Medicaid	Single/Divorced/Widowed	3015	1	1	25	1	15	3	72.66549767	89	104	61	21	37.27777778	17.9	378	14.9	0.7	93.81378327	1.1	12.2	104.1	17	204	7.8	137	3.8	107	24	10	3.3	7.44	34	75	1	0	0	0	1	0	1	0	1	7	19.9	11.44285714
75	M	White	Medicare	Married	4015	1	1	36	2	15	1	66.85951534	82	106	57	14	35.61111111	17.8	112	12.9	0.7	85.02685768	1.5	16.4	26.9	19	191	1.14	130	5.4	104	21	14	1.9	7.47	33	190	1	1	0	0	1	0	2	1	0	7.5	23	10.26666667
69	M	White	Medicare	Married	1506	1	1	45	10	15	7	81.01159728	91	89	44	14	36.44444444	5.9	105	16.5	1.7	30.33691556	1.5	16.9	36.8	37	105	1.17	135	4.3	110	24	11	1.9	7.45	40	302	1	1	0	0	0	0	2	1	0	8.1	24	9.382716049
78	M	White	Medicare	Single/Divorced/Widowed	2540	0	1	48	5	14	0	61.23496995	80	105	50	16	36.88888889	11.3	123	13.1	0.7	83.25376345	1.8	20	31	21	146	1.16	131	4.8	107	24	10	2.8	7.4	40	347	1	1	0	0	1	0	2	1	0	7.4	22	10.54054054
77	F	Others	Other	Married	1900	0	1	67	10	3	1	72.84693462	80	119	55	16	35.3	8.6	81	14.4	0.6	96.9805749	1.3	13.9	26.2	18	118	1.19	140	4.2	104	21	12	1	7.39	41	454	1	1	0	0	0	0	2	1	0	11.5	35	5.652173913
49	M	Unknown	Other	Married	1505	1	0	26	3	15	0	109.7693535	75	101	55	16	36.83333333	19	212	13.1	0.7	102.0647247	1.4	15	25.7	15	104	1.18	139	3.6	105	22	9	2	7.38	44	330	1	0	0	0	1	0	2	1	0	14.6	44	3.835616438
65	F	White	Other	Married	1595	0	1	40	8	14	4	50.57554926	80	109	47	11	35.88888889	25.8	179	14.5	0.7	99.03270504	1.4	16.2	44.4	14	139	1.47	138	5.3	113	23	16	3.8	7.36	43	165	1	1	0	0	0	0	2	1	0	7.3	22	10.68493151
79	M	White	Other	Single/Divorced/Widowed	1550	1	1	46	4	15	2	104.0994489	87	81	45	8	36.5	12.7	189	13.3	0.9	61.00949915	1.5	16.2	31.2	13	151	1.28	134	5.9	111	22	13	3.9	7.29	53	516	1	1	0	1	1	0	2	1	0	9.9	30	7.070707071
91	M	White	Medicare	Married	1845	0	1	31	2	15	3	80.83016033	67	170	69	15	36.88888889	7.7	125	13.7	1.1	43.99708254	1.1	11.7	26.7	22	133	8.7	143	3.5	108	23	16	2.9	7.37	42	94	0	0	0	0	1	0	1	0	1	11.9	34.3	5.521008403
75	M	White	Medicare	Married	2540	1	1	41	5	15	0	63.36685409	82	128	60	18	36.66666667	17.1	172	12.7	0.8	72.35088792	1.1	12.4	22.5	22	214	1.35	136	5.1	104	28	9	4.5	7.47	35	243	1	1	0	0	1	0	2	1	0	9.3	28	7.741935484
58	M	Unknown	Other	Married	1745	0	1	31	5	15	1	114.7588696	68	103	53	22	35.9	12.5	139	13.1	0.7	95.81177917	1.3	14.2	30.2	20	166	1.22	137	5.3	103	28	13	2.2	7.37	49	328	1	1	0	0	1	0	2	1	0	11.6	35	5.603448276
72	M	White	Other	Married	2125	1	0	36	2	15	1	93.80290212	82	101	63	19	35.77777778	10.5	125	14	1	56.4198483	1.2	13.6	28.4	15	99	1.26	136	3.8	104	25	8	1.8	7.45	38	327	1	1	0	0	0	0	2	1	0	14.4	43	3.958333333
69	M	White	Medicare	Married	3145	0	1	60	9	3	0	72.16654607	80	123	65	17	35.72222222	8.4	136	13.7	0.8	75.46548619	1.5	15.9	26.6	13	113	1.14	138	4.8	111	22	11	2	7.44	34	262	1	1	0	0	0	0	2	1	0	9	27	8.111111111
70	F	White	Medicare	Single/Divorced/Widowed	2800	0	1	28	1	15	3	66.45128221	94	143	80	20	36.77777778	14.6	276	17	0.6	101.8685243	1	11.8	21.4	20	148	1.25	139	4.2	106	25	12	3.3	7.35	45	464	1	0	0	0	0	0	1	0	1	11.9	35.7	5.403361345
72	M	White	Medicare	Married	2320	0	1	32	4	14	0	58.87628963	79	112	59	20	35.38888889	5.7	100	12.9	0.6	91.35532723	1.2	14.1	26.5	15	131	1.36	136	4.4	106	24	11	1.9	7.42	41	342	1	1	0	0	1	0	2	1	0	8.3	23.9	9.168674699
67	M	Asian	Other	Married	3815	1	1	49	10	15	1	57.87838641	69	127	56	16	35.4	7.6	97	13.5	0.5	100.4704309	1.4	15.3	31.5	12	121	1.14	135	4.1	102	20	10	2	7.37	47	542	1	1	0	0	0	0	2	1	0	12.8	38	4.84375
72	F	Black	Medicare	Single/Divorced/Widowed	1780	0	1	42	5	13	3	78.15396535	80	90	55	14	36.38888889	7.6	159	17.7	0.7	100.1045873	1.7	18.5	22.8	8	101	1.41	137	4.1	108	24	10	2.7	7.54	31	297	1	1	0	0	0	0	2	1	0	7.3	22	10.68493151
72	M	Hispanic/Latino	Medicare	Single/Divorced/Widowed	1145	1	1	27	5	14	3	80.83016033	85	100	48	14	36.55555556	7.3	111	13.1	0.8	73.89177853	1.5	16.1	37.3	11	213	1.03	134	4.5	104	24	12	2.2	7.39	44	361	1	1	0	0	1	0	2	1	0	9.6	29	7.395833333
82	M	White	Medicare	Single/Divorced/Widowed	1505	1	1	25	4	15	3	75.34169266	80	99	47	16	36.8	7.2	135	16.9	0.5	90.4226004	1.5	17.6	29.1	6	186	1.49	131	3.7	102	27	8	3.5	7.48	36	331	1	1	0	0	1	0	2	1	0	6.6	20	12.12121212
64	M	White	Other	Married	2135	0	0	48	9	15	2	101.7861278	107	141	63	24	36.7	22.2	278	13.5	1.8	29.32334213	1.1	13	29.6	26	248	7.4	138	4	107	19	16	2.9	7.24	45	89	1	1	0	1	0	0	1	0	1	16.2	46.4	3.308641975
77	M	White	Other	Married	3590	1	0	45	5	15	0	99.7903214	84	120	68	14	36.38888889	12.6	133	13.3	0.4	100.7892339	1.4	14.7	27.8	10	94	1.14	138	3.9	105	14	10	1.1	7.41	36	237	1	1	0	0	0	0	2	1	0	13.8	41	4.275362319
69	M	White	Medicare	Married	3475	0	0	25	3	15	3	83.9	64	109	77	19	36.55555556	5.6	155	13.6	1.2	46.22256504	1.3	15.8	55.2	17	173	8.8	139	3.2	100	31	12	2.3	7.31	46	384	1	0	0	0	1	0	1	0	1	14.7	43.4	3.850340136
57	F	White	Other	Married	3980	0	1	48	7	3	2	71.44079828	86	119	62	17	36.36111111	15.6	182	13.3	1	83.17742489	1.2	13.4	21.9	15	151	1.19	132	4.6	109	20	8	2.2	7.42	35	302	1	0	0	0	0	0	2	1	0	8.7	26	8.505747126
57	F	Hispanic/Latino	Medicare	Married	920	1	1	28	3	14	2	87.81548283	80	96	65	22	36.5	23.2	170	13.5	0.5	120.293809	1.5	16	18.4	14	95	1.59	138	4.3	108	22	10	2.9	7.49	34	244	1	1	0	0	0	0	2	1	0	6.8	20	11.76470588
56	M	Others	Other	Married	2715	1	1	40	10	14	1	54.9	89	108	73	22	36.55555556	18.2	68	14.3	1	63.13118455	3.8	41.3	30	46	87	8.7	130	5.3	83	24	23	6.1	7.42	35	65	1	1	0	1	0	0	1	0	1	12.6	38.7	4.865079365
59	M	White	Other	Married	1109	1	0	37	5	15	1	106.594207	73	88	55	20	36.55555556	26	181	12.8	1	61.81468831	1.6	17.2	30.4	22	134	1.12	139	4.4	106	19	13	1	7.37	44	318	1	1	0	0	0	0	2	1	0	13.9	42	4.172661871
79	M	White	Medicare	Married	1410	0	1	26	4	14	3	146.6917725	68	116	50	14	36.33333333	17.5	179	14.4	0.9	61.00949915	1.2	12.5	27.1	14	175	1.1	136	4.5	104	24	14	1.5	7.4	41	330	1	1	0	0	1	0	2	1	0	9.7	29	7.319587629
72	F	White	Medicare	Single/Divorced/Widowed	1875	0	0	20	4	14	2	92	71	125	67	18	36.38888889	18.5	158	12.2	0.5	108.2634853	1.1	12.1	26.3	14	216	1.26	134	3.7	107	25	11	1.5	7.34	48	326	1	0	0	0	1	0	2	1	0	12.5	36.8	5.056
59	F	White	Other	Single/Divorced/Widowed	2610	1	1	20	4	15	1	56.97120167	66	114	59	16	35.77777778	7.4	141	14	0.6	110.0520866	1.3	14.3	29.7	12	150	1.38	135	4.6	106	22	9	3.3	7.44	32	235	1	0	0	0	1	0	2	1	0	7	21.6	11.2
70	M	Others	Other	Married	1953	0	1	35	8	15	3	89.81128926	82	114	64	23	36.4	12.3	133	15	1.2	45.89900708	1.4	15.4	29.5	19	211	1.06	134	5.4	104	22	15	2.4	7.38	48	111	1	1	0	0	1	0	2	1	0	11.8	35	5.508474576
59	M	White	Other	Married	2153	1	1	20	4	15	1	92.5	69	113	58	16	36	16.9	135	12.5	0.9	70.21218521	1.3	15.3	27.8	12	115	1.4	147	4.8	105	27	7	3.2	7.39	48	408	1	0	0	0	0	0	2	1	0	9.8	29	7.244897959
71	M	White	Medicare	Married	2605	1	1	43	7	15	5	90.49167782	90	104	56	16	36.1	23.4	241	13.4	1.6	32.18856432	1.4	15.7	31.3	21	93	1.11	138	4.7	110	24	9	1.9	7.37	45	354	1	1	0	0	0	0	2	1	0	11.3	34	5.840707965
70	M	Unknown	Other	Unknown	2235	0	1	28	3	15	1	73.84483784	93	123	57	13	36.94444444	13.1	193	14.5	1	57.21809799	1.5	16.1	32.3	16	155	1.38	135	3.9	108	22	10	3	7.37	42	214	1	0	0	0	0	0	2	1	0	9.4	29.8	7.468085106
70	M	White	Medicare	Married	3060	0	1	47	8	15	2	87.81548283	91	90	61	14	35.3	9.5	140	14.4	0.9	64.99115022	1.4	16.1	47.5	17	93	1.22	134	4.3	112	22	12	2.8	7.36	42	243	1	1	0	0	0	0	2	1	0	10.1	28.3	7.099009901
61	M	Asian	Other	Married	3185	0	1	32	4	15	3	72	73	94	53	14	36.61111111	14.5	174	12.6	0.8	79.82784151	1.2	14.1	42.8	16	122	1.13	137	3.8	112	25	14	2	7.33	44	136	1	1	0	0	0	0	2	1	0	12.9	37.9	4.813953488
83	F	Unknown	Other	Single/Divorced/Widowed	1040	1	1	42	13	15	4	79.65082017	75	128	46	14	36.94444444	17.9	159	15.1	1.2	55.58476901	1.4	15.5	36.6	19	157	1.21	131	4.5	105	21	12	5.6	7.49	38	298	1	1	0	0	0	0	2	1	0	8.1	24	9.382716049
72	F	White	Medicare	Single/Divorced/Widowed	3415	1	0	52	9	13	3	72.43870149	87	79	65	20	36.44444444	22.8	431	12.6	1	74.8590305	1.2	13.5	150	13	387	9.5	137	4.1	105	18	14	2	7.32	35	104	1	1	0	1	1	0	1	0	1	12.9	39.7	4.674418605
69	M	Unknown	Medicare	Married	1225	0	1	27	4	15	2	101.7861278	78	129	69	14	36.61111111	13.6	137	12.6	1	57.62144813	1.4	15.3	24.9	14	174	1.08	136	4.8	105	25	11	1.7	7.42	51	126	1	0	0	0	1	0	2	1	0	9	27	8.111111111
73	M	White	Medicare	Single/Divorced/Widowed	2115	1	1	41	4	15	8	107.2745955	80	138	65	13	36.5	6.8	207	15.4	1.5	34.31522339	1.3	14.7	24.1	30	177	1.07	136	5.4	109	22	11	1.3	7.39	36	314	1	0	0	0	0	0	2	1	0	7.4	22	10.54054054
73	M	White	Medicare	Married	1595	1	1	36	2	15	0	69.67178803	78	120	65	16	36.77777778	8.5	127	12.9	0.8	73.37453608	1.7	18.4	30.3	17	124	1.14	134	5.2	104	22	12	3	7.47	34	434	1	1	0	0	0	0	2	1	0	8.1	24	9.382716049
65	M	White	Medicare	Single/Divorced/Widowed	2025	0	1	32	6	15	1	73.02837157	76	92	58	11	35.88888889	7.4	215	13.3	1.7	31.20142497	1.1	11.8	26.5	36	107	9.6	139	5.2	102	24	18	0.5	7.3	40	130	0	1	0	1	0	0	1	0	1	12.4	35.8	5.177419355
71	M	Unknown	Other	Single/Divorced/Widowed	1025	0	1	45	3	14	4	59	80	87	48	16	37.1	4.6	249	15.8	0.9	64.53621217	1.5	16.4	34.7	22	112	1.19	136	6.8	102	26	10	4.2	7.55	34	246	1	1	0	0	1	0	2	1	0	7.6	23	10.13157895
36	M	Hispanic/Latino	Other	Married	3290	1	1	13	4	14	1	123.2410469	73	102	48	16	35.66666667	17.5	233	12.7	0.8	95.15315089	1.3	15.2	32.7	11	138	1.27	133	4.3	104	23	11	2.2	7.4	39	159	1	1	1	0	1	0	2	1	0	11.5	31.9	5.92173913
69	F	White	Medicare	Married	1198	1	1	44	7	14	4	83.91458845	84	133	68	13	35.9	6.3	153	15.4	1.4	50.90115741	1.4	15.7	29.7	46	146	1.36	136	4.4	109	25	11	2.2	7.45	43	246	1	1	0	0	1	0	2	1	0	6.5	20	12.30769231
72	M	White	Medicare	Married	1805	0	1	28	1	15	2	94.5	85	159	79	26	36.55555556	9.7	221	13.3	1	56.4198483	1	10.5	24.7	16	114	8.8	138	3.9	103	30	10	1.3	7.41	37	395	1	0	0	1	0	0	1	0	1	12	34.5	5.458333333
49	M	White	Other	Single/Divorced/Widowed	2405	1	1	18	4	15	2	94.30185372	87	121	76	9	36.44444444	12	127	13.1	1.3	48.28827438	1.3	13.6	27.9	18	160	1.43	134	5.1	103	25	9	3.6	7.36	50	301	1	0	0	0	0	0	2	1	0	10.4	31	6.634615385
57	M	White	Other	Unknown	2405	0	1	23	5	15	0	94.80080533	92	97	57	16	37.33333333	11.4	162	12.3	1	62.68926626	1.3	14.3	24.6	12	144	1.1	135	5.2	106	24	11	2.5	7.42	40	230	1	1	0	0	1	0	2	1	0	11	33	6.090909091
42	F	White	Other	Married	1490	1	1	28	4	15	1	59.87419284	89	112	68	11	36.38888889	15.2	142	13.4	0.7	116.3981094	1.6	17.3	40.9	19	209	1.1	132	5.1	109	24	8	3.9	7.46	33	340	1	1	0	0	0	0	2	1	0	8.2	25	9.146341463
65	M	White	Other	Married	1215	1	0	39	3	15	4	59.37524123	70	116	52	16	36.61111111	18.8	136	12.5	0.7	91.21445011	1.4	14.7	29.5	16	96	1.18	137	3.9	105	22	10	1	7.4	39	437	1	1	0	0	0	0	2	1	0	15.1	45	3.642384106
71	F	Hispanic/Latino	Medicaid	Married	2620	1	1	37	2	15	5	75.25097418	90	86	52	20	36.94444444	14.4	185	13.3	0.7	94.94544466	1.3	15.1	43.3	25	153	1.26	136	5.4	104	21	12	2.9	7.59	27	403	1	1	0	0	0	0	2	1	0	6.8	20	11.76470588
54	M	White	Other	Single/Divorced/Widowed	1580	1	1	29	8	15	1	60.87209605	80	113	68	15	36.83333333	15.5	170	13.6	0.8	83.85127042	1.1	11.6	33.6	7	122	1.17	135	4.9	108	26	7	1.5	7.39	42	336	1	1	0	0	0	1	2	1	0	10.4	31	6.634615385
56	M	White	Other	Married	1680	0	0	26	1	15	1	81.82806355	72	117	64	15	36.5	8.7	158	12.7	0.9	71.70752687	1.3	13.8	27	14	84	1.14	135	4	103	24	12	1.5	7.4	38	466	1	1	0	0	1	0	2	1	0	14.6	44	3.835616438
62	M	Hispanic/Latino	Other	Married	2445	1	1	26	4	15	1	75.52312961	71	109	69	14	36.4	15.9	126	13.3	0.6	98.00345637	1.2	13.3	24.1	12	103	1.32	137	4.2	109	20	12	2.1	7.4	29	337	1	1	0	0	1	0	2	1	0	9.3	28	7.741935484
55	M	White	Other	Married	1150	0	0	19	3	15	6	138.7085467	89	189	109	21	35.88888889	11.5	165	13.9	2.4	22.06070049	1.1	13.3	24.1	38	447	9.2	135	4.7	101	22	17	2.4	7.35	40	449	1	0	0	1	0	0	2	1	0	13.5	36.8	4.681481481
65	M	White	Medicare	Married	1035	1	1	45	9	3	0	80.83016033	80	109	65	13	36.55555556	4.9	80	12.8	0.9	67.31440026	1.4	15.1	30.6	22	122	1.39	137	5.9	107	25	10	2.9	7.41	40	338	1	1	0	0	0	0	2	1	0	11.3	34	5.840707965
71	F	White	Medicare	Married	1000	1	1	23	2	15	3	78.42612077	77	137	55	16	36.66666667	5.7	219	13.7	0.7	94.94544466	1.1	12.1	69.3	20	203	9.2	139	4.1	101	24	14	2.1	7.42	38	376	0	0	1	1	0	0	2	1	0	11.2	34.3	5.866071429
56	M	White	Other	Married	2815	0	1	35	5	15	2	96.79661176	83	112	46	18	36.5	28.9	177	12.8	1.2	50.64234549	1.5	16	27.4	23	147	1.21	135	5.2	108	21	15	3.4	7.25	56	287	1	1	0	0	0	0	2	1	0	10.1	30	6.930693069
49	M	Unknown	Medicare	Married	4000	0	1	43	7	15	0	85.91039488	84	120	81	11	37	20.9	198	13.7	1	66.31307984	1.3	14.9	32.6	28	147	1.31	137	7.1	113	22	14	2.7	7.35	44	174	1	1	0	0	1	0	2	1	0	10.5	32	6.476190476
75	M	White	Other	Single/Divorced/Widowed	2740	0	1	32	4	14	2	91.4	77	122	62	19	36.88888889	9.7	65	13.7	0.9	62.74808349	1.4	15.5	32.8	16	159	1.12	136	4.9	108	22	12	2.7	7.43	27	213	1	1	0	0	1	0	2	1	0	11.2	34	5.892857143
73	M	White	Medicare	Single/Divorced/Widowed	688	1	1	51	9	15	1	76.83854748	106	112	44	22	37.05555556	19.2	347	15.1	1.4	37.30030367	1.2	13.2	51.2	37	171	8.2	135	4	101	23	15	2.8	7.4	34	88	1	1	0	0	0	0	2	1	0	5.7	17	14.56140351
58	M	White	Other	Single/Divorced/Widowed	2105	1	1	29	2	15	1	139.70645	63	94	55	21	36.66666667	17.8	247	15.5	0.9	70.70713516	1.5	16	39.4	22	146	1.02	134	4.3	100	23	16	2	7.41	44	134	1	1	0	0	0	0	2	1	0	10.9	33	6.146788991
91	F	White	Medicare	Single/Divorced/Widowed	795	1	1	50	7	14	2	50.07659765	56	131	41	18	33.5	12.7	120	13	1.4	43.61251427	1.1	11.8	27.5	68	263	8.3	139	3.2	107	21	14	3.2	7.4	32	276	1	1	0	1	0	0	1	0	1	10.1	30.4	6.891089109
63	F	White	Other	Married	2122	1	1	25	4	15	3	66.04304907	80	133	65	14	36.27777778	10.6	146	13.8	0.6	107.0028328	1.2	13.6	34.1	10	89	1.01	135	4.1	105	24	14	2.2	7.52	27	417	1	0	0	0	1	0	2	1	0	9.1	27	8.021978022
74	M	White	Medicare	Married	1455	1	1	36	3	15	2	31.29787353	75	110	54	14	34.55555556	10.6	145	13	0.8	72.86091432	1.6	17.4	33.5	24	132	1.05	133	5.1	103	21	16	3	7.51	33	291	1	1	0	0	1	0	2	1	0	8.2	25	9.146341463
60	M	Asian	Other	Married	1380	0	1	28	4	14	2	68.85532177	78	108	54	21	36.8	14.8	209	13.6	0.8	80.39057554	1.3	14	31.4	20	109	1.33	137	5.5	108	27	9	3.5	7.38	49	303	1	1	0	0	0	0	2	1	0	9.2	28	7.826086957
70	M	White	Medicare	Married	1475	1	1	35	3	15	3	85.8196764	80	105	52	16	36	6.3	76	13.2	0.7	88.06632766	1.7	18.3	33	11	122	1.05	130	4.9	105	19	9	1.6	7.37	38	398	1	1	0	0	0	0	2	1	0	8.5	26	8.705882353
76	M	White	Medicare	Single/Divorced/Widowed	3135	0	1	43	5	15	3	127.7316114	103	105	52	14	36.88888889	25.9	244	16.3	1.2	44.00467133	1.7	18.1	31.3	23	228	1.26	129	4.6	106	18	16	2.9	7.28	45	140	1	1	0	0	0	0	2	1	0	10.8	32	6.296296296
47	M	Unknown	Other	Single/Divorced/Widowed	2090	1	1	18	5	15	2	104.9612744	77	112	65	16	37.22222222	6.7	97	12	0.8	88.07748548	1.4	15.5	29.9	15	135	1.03	133	5.4	102	26	10	1.4	7.46	38	293	1	1	0	0	0	0	2	1	0	11.1	33	6.036036036
63	M	White	Other	Married	1975	1	1	30	4	14	1	69.85322498	67	97	48	16	34.72222222	11.9	234	13.4	1	60.10196589	1.6	17.7	53	17	131	1.4	133	4.9	104	19	15	2.1	7.44	41	234	1	1	0	0	0	0	2	1	0	10.4	31	6.634615385
64	M	Unknown	Other	Unknown	2710	1	1	31	2	14	1	72.84693462	107	125	74	14	36.83333333	7.9	154	12.8	0.8	78.16316415	1.5	16.1	35.5	17	109	1.08	131	4.9	103	25	9	1.9	7.48	34	324	1	1	0	0	1	0	2	1	0	9.8	29	7.244897959
53	M	Unknown	Other	Married	2280	1	1	31	4	15	0	76.83854748	80	119	65	14	36.44444444	13.8	117	12.3	0.9	73.23471551	1.7	18.4	30.2	16	143	1.03	137	4.7	106	24	9	3.4	7.46	35	395	1	1	0	0	0	0	2	1	0	8.7	26	8.505747126
62	M	Unknown	Other	Married	1945	1	1	31	2	15	1	69.85322498	82	102	53	18	36.55555556	15	121	12.2	0.6	98.00345637	1.6	17.8	29.6	8	199	1.11	136	4.6	108	22	5	1.9	7.44	37	341	1	1	0	0	1	0	2	1	0	9	27	8.111111111
55	M	White	Other	Married	1625	0	1	54	8	3	1	73.84483784	76	119	64	7	36	9.3	128	13.2	0.7	97.85232731	1.4	15.1	28.9	11	107	1.31	135	5.6	109	22	10	1.4	7.38	46	336	1	1	0	0	1	0	2	1	0	11.9	36	5.378151261
63	M	White	Other	Single/Divorced/Widowed	3540	1	1	33	4	14	0	99.10993285	80	116	53	16	36.2	11.2	103	12.8	0.8	78.7141633	1.1	12.1	28.1	18	103	1.21	143	4.5	113	27	8	1.8	7.32	51	237	1	1	0	0	1	0	2	1	0	10.8	32.3	6.268518519
88	M	White	Medicare	Married	1050	1	1	33	6	15	1	62.86790248	79	118	55	14	35.8	9.1	109	13.5	1	50.42197933	1.7	18	30.3	20	121	1.29	134	4.4	106	22	13	2.4	7.5	34	413	1	1	0	0	0	0	2	1	0	7.7	23	10
68	M	White	Medicare	Married	1555	1	1	38	9	15	5	117.6618608	80	72	48	18	36.5	15.6	131	13.7	1	58.02764162	1.3	14.4	24.3	14	151	1.11	138	5.8	108	23	8	2.6	7.36	52	229	1	1	0	0	0	0	2	1	0	11.3	34	5.840707965
85	F	White	Medicare	Single/Divorced/Widowed	1940	0	1	34	3	15	2	62.86790248	88	95	46	9	36	15.4	185	15.9	0.5	98.81485424	1.2	14.3	31.7	15	147	1.32	133	4.2	101	26	11	1.7	7.61	29	338	1	1	0	0	0	0	2	1	0	7.9	24	9.620253165
71	M	White	Medicare	Married	2620	0	0	32	4	14	1	88.81338605	82	111	62	14	37.05555556	15.2	315	12.5	0.5	97.68665957	1.7	18.8	26.2	11	102	1.17	137	3.8	100	22	13	0.9	7.45	37	319	1	1	0	0	1	0	2	1	0	13.6	41	4.338235294
85	M	Black	Medicare	Married	1805	1	1	33	5	15	1	77.83645069	84	92	51	14	35.5	8	93	13.7	1	78.98650916	1.3	15.2	38.3	15	110	1.24	136	4.1	109	23	8	2.3	7.47	32	232	1	0	0	0	0	0	2	1	0	9.5	27.1	7.673684211
72	M	White	Medicare	Single/Divorced/Widowed	4185	1	1	40	5	14	0	79.83225712	86	90	55	16	36.61111111	24.7	193	15	0.9	64.08445869	1.3	14.3	28.9	9	115	1.31	137	5	109	21	15	2.7	7.48	36	352	1	1	0	0	0	0	2	1	0	7.7	23	10
69	F	White	Medicare	Married	1355	0	1	40	9	15	2	96.97804871	85	96	52	14	36.72222222	17.2	133	12.8	0.6	102.5866307	1.5	15.9	33.7	12	144	1.06	138	4.3	113	21	13	5.1	7.42	39	301	1	1	0	0	1	0	2	1	0	9.6	29	7.395833333
57	F	Black	Other	Married	1700	1	1	26	5	15	3	97.79451497	68	102	57	15	35.77777778	13	165	15.5	1.1	64.40135816	1.3	14.2	35.5	21	94	1.05	136	5.2	107	23	11	3.1	7.43	36	423	1	1	0	0	0	0	2	1	0	7.3	22	10.68493151
66	F	Hispanic/Latino	Other	Single/Divorced/Widowed	2145	1	1	32	9	11	3	70.85112819	108	146	67	19	36.5	14.2	146	16.1	0.8	93.08789294	1.3	14.1	29.7	20	188	1.03	134	5.6	108	22	11	3.5	7.43	34	321	1	1	0	0	1	0	2	1	0	8	24	9.5
75	M	White	Medicare	Single/Divorced/Widowed	1450	0	1	31	4	14	2	62.2782324	66	101	48	15	36.44444444	11.7	208	12.8	1	55.24330586	1.6	17.1	35.8	22	138	1.23	134	3.9	104	22	13	1.4	7.45	35	497	1	1	0	0	0	0	2	1	0	8	24	9.5
59	M	White	Other	Married	3565	0	1	29	5	15	1	66.85951534	80	108	67	14	36.38888889	11.9	149	13	0.7	95.14109671	1.5	16.7	22.7	14	130	1.07	133	4.9	105	25	10	2.4	7.48	37	297	1	1	0	0	1	0	2	1	0	8.6	26	8.604651163
87	F	White	Medicare	Single/Divorced/Widowed	1760	0	1	40	3	15	2	72.84693462	74	105	59	18	35.77777778	11.7	367	14.9	1.1	60.03979066	1.1	12.8	25.8	25	128	8.3	135	4.4	101	23	15	1.9	7.35	44	104	1	0	0	1	1	0	1	0	1	11.4	34.2	5.771929825
41	F	White	Other	Married	3040	1	1	27	6	15	1	83.91458845	80	96	58	16	34.9	14.9	187	12.5	0.6	124.88544	1.3	14.6	26.4	10	128	1.1	137	4.2	110	24	10	2.4	7.32	50	338	1	1	0	0	0	0	2	1	0	9.7	29	7.319587629
74	F	White	Medicare	Married	2665	1	0	52	5	15	2	48.08079122	142	154	114	28	36.33333333	14.6	470	12.6	0.7	92.96551473	1.2	12.6	108.5	3	397	6.7	133	3.8	105	9	23	5	7.2	27	215	1	1	0	1	1	0	1	0	1	13.1	40.6	4.534351145
86	M	White	Medicare	Married	1858	1	1	50	3	15	7	74.6613041	72	169	80	14	34.7	7.2	215	16.7	1.4	34.04494195	1.7	17.8	37.1	17	126	1.08	129	6.1	105	18	14	2.2	7.44	33	380	1	1	0	0	0	0	2	1	0	6.8	20	11.76470588
73	M	White	Medicare	Single/Divorced/Widowed	4675	0	0	38	3	15	5	78.15396535	85	135	78	15	36.5	11.2	267	13.6	1.8	27.52686189	1	11.1	116.8	30	345	9.1	137	6.9	103	17	24	2.4	7.45	42	109	1	0	0	1	1	0	1	0	1	13.1	38.7	4.679389313
76	M	White	Other	Married	973	0	1	41	4	15	3	92.3060473	80	106	51	10	35.94444444	9.3	100	14.9	1	54.85660272	1.2	13.8	31.8	28	169	1.28	138	5	106	24	12	1.5	7.46	38	536	1	1	0	0	1	0	2	1	0	10.3	31	6.699029126
78	F	Hispanic/Latino	Other	Single/Divorced/Widowed	1495	1	1	38	3	14	3	67.85741855	86	98	51	15	36.38888889	13.8	134	13.7	0.8	85.56264117	1.3	13.7	26.1	10	166	1.11	136	5.3	107	25	7	2.6	7.37	44	322	1	0	0	0	0	0	2	1	0	8.1	24	9.382716049
73	M	White	Other	Married	1997	0	1	39	1	15	1	81.82806355	74	115	34	15	36.6	12.4	203	11.8	0.8	73.37453608	1.3	14.4	29.2	15	121	1.12	135	3.8	106	22	11	0.9	7.48	31	358	1	1	0	0	0	0	2	1	0	11	33	6.090909091
73	M	White	Other	Single/Divorced/Widowed	1480	0	1	37	5	15	5	97.79451497	80	125	58	16	35.6	8.5	145	13.4	0.9	63.63586747	2.2	24	35.4	16	177	0.92	134	4.6	104	24	12	2.7	7.49	33	388	1	1	0	0	1	0	2	1	0	7.5	23	10.26666667
70	F	White	Other	Married	1557	1	1	28	4	14	0	90.80919247	80	110	57	19	36.55555556	16.1	169	13.5	0.7	95.61474789	1.6	17.1	27.3	12	135	1.11	140	3.9	107	23	11	3.4	7.37	44	333	1	0	0	0	0	0	2	1	0	8.5	26	8.705882353
56	M	White	Other	Single/Divorced/Widowed	1320	0	0	21	4	15	2	92.8049989	79	117	67	11	36.44444444	20	137	11.4	1.1	56.26005882	1.2	12.9	23.1	15	214	1.15	134	3.7	103	22	15	2	7.38	41	493	1	1	0	0	1	0	2	1	0	14.6	44	3.835616438
50	F	White	Medicaid	Single/Divorced/Widowed	2600	1	0	22	2	14	3	79.9	65	89	45	14	36.66666667	5.9	176	13.2	0.8	104.16102	1	10.7	48.4	12	109	9.2	138	3.8	100	27	15	2.7	7.34	42	168	1	0	0	1	0	0	2	1	0	13.4	41.3	4.380597015
66	M	Black	Medicare	Single/Divorced/Widowed	1205	1	1	34	7	15	6	89.81128926	80	153	77	16	37.33333333	8.2	157	17.7	1.4	60.09639266	1.3	13.7	30	15	148	1.11	138	5.3	105	25	10	1.3	7.5	33	335	1	0	0	0	0	0	2	1	0	8.1	24	9.382716049
67	F	Asian	Medicare	Married	1460	1	1	40	12	15	3	59.96491131	83	134	67	16	36.1	12.9	31	16.9	0.8	92.43627769	2.5	27.4	66.1	16	174	1.04	136	5.5	115	22	14	3.9	7.38	32	330	1	1	0	0	0	0	2	1	0	6.7	20	11.94029851
73	F	White	Medicare	Married	1240	1	1	56	8	3	2	97.97595192	80	98	43	13	36.44444444	8.4	110	13.8	0.5	107.5056409	1.5	16.5	30.2	11	219	1.33	143	3.4	110	24	13	2.5	7.34	46	166	1	1	0	0	1	0	2	1	0	7.9	24.6	9.544303797
64	M	White	Other	Married	1355	0	1	25	4	15	0	112.0826746	79	102	49	16	36.33333333	11.5	183	14.3	0.6	96.63621015	1.1	13.3	24.7	15	124	1.13	138	3.8	109	26	9	2.2	7.38	45	189	1	1	0	0	0	0	2	1	0	10.5	30.3	6.638095238
59	M	White	Other	Married	1408	0	1	32	6	14	1	77.83645069	87	100	61	18	36.66666667	19.6	176	13.2	0.8	80.95727648	1.4	15.7	28.1	14	149	1.13	139	4.4	109	23	9	2.1	7.29	52	196	1	1	0	0	1	0	2	1	0	9.8	28.3	7.316326531
66	F	Unknown	Other	Unknown	1422	1	1	37	5	14	3	58.87628963	56	118	51	15	34.66666667	21.9	216	17	0.4	123.7703241	1.2	13.4	23.9	12	139	1.16	139	4.8	112	25	8	2.8	7.43	42	106	1	0	0	0	1	1	2	1	0	6.5	20	12.30769231
80	F	White	Medicare	Single/Divorced/Widowed	1765	0	1	32	5	14	7	63.8658057	64	105	50	16	36.38888889	9.6	115	13.7	0.7	89.12865836	1.5	16.2	28	13	137	1.21	134	4.9	108	22	10	4.3	7.4	42	367	1	1	0	0	1	0	2	1	0	6.4	19	12.65625
65	F	White	Medicare	Married	1635	0	1	33	8	15	3	105.7777407	88	153	30	18	36.66666667	18.5	229	15.6	1	78.63202475	1.7	18.9	40.4	25	155	0.96	139	4.4	112	23	6	3.3	7.4	41	541	1	1	0	0	0	0	2	1	0	6.1	18	13.44262295
75	F	White	Other	Married	1570	1	1	43	6	15	3	67.85741855	80	94	67	19	35.5	13.4	119	13.8	0.5	106.0058297	1.3	14.2	29.2	13	110	1.3	135	4.7	108	20	13	2.7	7.47	41	200	1	1	0	0	0	0	2	1	0	7.9	24	9.620253165
40	M	Others	Other	Single/Divorced/Widowed	2255	1	1	32	6	15	2	104.7798375	87	115	77	14	37.5	21.3	336	13	0.9	80.23738539	1.5	16.6	32.4	20	189	1.39	139	6.3	108	22	11	1.8	7.3	52	377	1	1	0	0	0	0	2	1	0	9.4	28	7.659574468
66	M	White	Other	Single/Divorced/Widowed	1315	0	1	23	1	15	4	135.7148371	95	126	74	17	36.88888889	10.7	261	14.9	0.8	77.07270985	1.5	16.1	53.1	18	221	7.6	139	3.5	99	28	16	2.3	7.42	39	153	1	0	0	1	0	0	1	0	1	10.6	31.8	6.433962264
74	M	White	Other	Married	1610	0	1	36	5	15	0	101.6046909	86	119	62	15	36.5	14.4	132	12.8	1.6	31.51732515	1.3	14.6	26.9	25	143	1.43	136	4.6	108	21	16	3.1	7.41	40	383	1	0	0	0	1	0	2	1	0	9.9	30	7.070707071
69	M	White	Other	Married	1845	1	1	39	6	15	0	103.7819343	80	100	42	19	36.66666667	25.7	165	13.3	0.8	75.46548619	1.3	14.2	29.4	19	125	1.03	133	4.9	110	21	11	1.7	7.39	41	313	1	1	0	0	0	0	2	1	0	11.3	34	5.840707965
66	M	White	Medicare	Single/Divorced/Widowed	1720	1	1	40	8	15	2	56.8804832	72	108	43	18	36.88888889	18.3	139	15.4	0.7	90.57594896	1.4	15	26.3	22	125	1.18	132	5.4	102	25	9	2.5	7.41	42	356	1	1	0	0	0	0	2	1	0	11	33	6.090909091
66	M	White	Other	Married	2295	0	1	23	3	15	1	98.79241819	80	115	58	17	37.05555556	17.6	185	12.7	0.7	90.57594896	1.2	13.3	25.3	16	227	1.07	134	4.8	110	19	15	2.4	7.33	46	310	1	1	0	0	1	0	2	1	0	11.2	34	5.892857143
57	M	White	Medicare	Single/Divorced/Widowed	1060	1	1	24	8	14	2	81.82806355	84	114	75	16	35.6	17	103	13.3	1.1	55.8662384	1.5	16.3	30.2	12	133	0.94	132	5.3	110	23	6	2.8	7.43	41	206	1	1	0	0	1	0	2	1	0	8.7	26	8.505747126
70	F	Hispanic/Latino	Other	Single/Divorced/Widowed	2600	1	1	35	2	15	3	74.43450792	88	101	52	16	36.44444444	21.5	234	14.7	0.6	101.8685243	1.4	15	30.2	16	187	1.14	135	4.1	108	23	11	1.6	7.44	35	310	1	1	0	0	0	0	2	1	0	11.6	35	5.603448276
55	M	Unknown	Other	Married	2070	0	1	20	7	14	1	94.80080533	80	116	62	20	36.94444444	18.4	192	12.4	1.2	50.99934088	1.6	17.8	29.5	15	126	1.25	139	5.3	108	23	14	2.9	7.41	43	302	1	1	0	0	1	0	2	1	0	12	36	5.333333333
37	M	Unknown	Other	Married	1625	0	1	24	5	15	0	103.7819343	83	119	63	14	37.5	15.9	187	13.3	1	72.14532876	1.4	15.7	31.5	12	112	1.27	132	5.1	102	27	12	2.9	7.37	49	406	1	1	0	0	1	0	2	1	0	10.8	32	6.296296296
68	M	Unknown	Medicare	Single/Divorced/Widowed	1525	0	0	25	2	15	1	89.31233765	59	139	56	14	35.66666667	11.1	163	13.3	1.2	46.54840386	1.1	13.1	30.1	13	204	1.08	137	4.1	105	25	11	2.2	7.42	42	209	1	0	0	0	0	0	1	0	1	14.4	42.4	4
79	M	Black	Other	Married	1235	1	1	29	6	15	1	133.7190307	78	115	55	9	36.38888889	4.4	69	18	1.3	59.99290838	1.5	16.4	27	22	129	1.4	137	4.9	108	23	11	1.7	7.46	38	491	1	1	0	0	1	0	2	1	0	6.6	20	12.12121212
59	M	White	Other	Married	1753	1	1	23	4	15	0	92.8049989	80	112	69	15	36.9	21.9	183	12.5	0.8	80.95727648	1.7	17.7	33.3	12	135	1.1	132	4.8	108	22	13	2.5	7.45	34	381	1	1	0	0	0	0	2	1	0	12	36	5.333333333
66	F	White	Other	Married	2095	1	1	52	6	3	2	72.1	80	101	55	16	35.5	12.8	140	12.7	0.6	104.771466	1.5	16.1	25.5	14	135	1.02	133	4.4	110	22	8	2.2	7.48	41	131	1	0	0	0	1	0	2	1	0	6.1	18	13.44262295
85	F	Unknown	Medicare	Single/Divorced/Widowed	1795	0	1	46	4	11	1	47.89935427	80	91	53	10	35.7	5.7	164	14.5	0.5	98.81485424	1.6	17.8	34	10	130	1.53	136	4.3	106	23	8	2.6	7.45	40	196	1	1	0	0	0	0	2	1	0	8.9	26.3	8.280898876
71	F	White	Medicare	Single/Divorced/Widowed	815	1	0	40	3	15	2	83.7331515	72	144	86	14	35.6	10	132	14	0.6	101.1554446	1.9	20.3	33.4	12	82	1.09	139	3.5	107	23	13	1	7.44	37	464	1	1	0	0	1	0	2	1	0	13.3	40	4.511278195
87	M	White	Medicare	Married	1354	0	1	51	9	15	2	80.28584949	77	120	56	14	36.55555556	9.3	83	14.6	1	50.77742128	1.5	16.3	37.3	22	151	1.27	136	5.7	108	25	7	2.9	7.36	49	333	1	1	0	0	1	0	2	1	0	11.2	34	5.892857143
83	M	White	Medicare	Married	2195	0	0	32	4	15	6	68.85532177	63	145	66	12	36.5	6.5	148	15	2	22.5906321	1.1	14.3	53.9	39	150	8.5	138	4.1	102	25	13	1.2	7.34	34	368	0	0	0	1	0	0	1	0	1	13.2	39.8	4.560606061
71	M	Black	Other	Single/Divorced/Widowed	2735	1	1	26	6	15	5	59.55667818	78	151	65	19	36.5	11.4	380	13.2	0.9	98.98838701	1.2	13.2	27.8	9	200	8.6	133	4.1	103	19	15	0.8	7.36	38	168	0	1	0	1	0	0	1	0	1	9.6	29.7	7.322916667
73	F	White	Medicare	Single/Divorced/Widowed	1335	1	0	23	0	15	1	108.7714503	70	135	68	15	36.77777778	14.6	278	13.3	0.8	88.6212639	1.2	12.9	150	17	178	9.2	138	3	100	23	15	1.2	7.42	27	317	0	0	0	1	0	0	1	0	1	15.7	45.9	3.445859873
69	M	White	Medicare	Single/Divorced/Widowed	2040	1	1	33	7	13	4	90.3	80	94	48	16	35.6	13.4	211	15.6	0.6	93.30096424	1.6	17.8	27	16	188	1.08	130	4.9	102	23	10	2.2	7.37	46	584	1	1	0	0	0	0	2	1	0	8	24	9.5
74	M	White	Other	Married	925	0	0	45	3	15	1	74.6613041	109	139	70	16	36.55555556	15.6	150	12.7	0.6	90.08082906	1.5	16.2	30.8	15	100	1.19	139	3.7	108	22	14	1.5	7.43	35	299	1	1	0	0	0	0	2	1	0	14.1	42	4.113475177
64	M	Black	Other	Single/Divorced/Widowed	2860	1	1	37	11	14	4	56	84	108	67	16	35.8	14.8	84	13.7	1.1	81.57835538	1.3	14.3	31.1	16	203	1.03	133	5.1	107	26	7	3	7.35	49	331	1	1	0	0	0	0	2	1	0	10.2	31	6.764705882
64	F	White	Other	Married	2270	0	1	29	4	15	5	49.8951607	88	92	42	31	36.4	9.6	99	18.7	0.8	94.4049362	1.6	17.6	37.2	21	130	1.35	134	6.4	109	22	10	3.2	7.46	36	328	1	1	0	0	1	0	2	1	0	8.2	25	9.146341463
78	M	White	Medicare	Married	2180	1	1	31	4	15	1	90.80919247	80	128	72	14	36.33333333	8.7	111	13.4	0.6	87.58492623	1.6	17.9	29.5	14	100	1.19	138	4.4	99	26	10	1.1	7.38	47	310	1	1	0	0	1	0	2	1	0	12.6	38	4.920634921
65	M	Unknown	Medicare	Unknown	2675	1	1	31	3	15	0	84.91249166	73	111	55	12	36.72222222	9.2	97	12.6	0.6	95.95975668	1.5	15.8	29.7	13	113	1.08	135	4.7	110	20	9	1.6	7.36	40	226	1	1	0	0	1	0	2	1	0	9.2	27.4	7.891304348
67	M	White	Other	Married	1647	0	1	30	3	15	0	114.441355	68	114	61	16	36.5	20.1	179	13.1	0.8	76.53320088	1.3	15.1	34.8	18	135	1.18	136	5.6	104	25	9	2.1	7.38	44	254	1	1	0	0	0	0	2	1	0	12.7	38	4.881889764
76	M	Unknown	Medicare	Unknown	2465	1	1	37	3	15	4	101.1964577	82	106	48	13	36.77777778	9.4	92	12.8	0.9	62.3088469	1.6	17.2	31.1	12	127	1.07	132	4.6	102	25	10	2.3	7.43	41	267	1	1	0	0	0	0	2	1	0	10.7	32	6.355140187
87	F	White	Medicare	Single/Divorced/Widowed	1075	1	1	32	5	14	3	40.09756551	80	105	62	16	36.33333333	4.3	91	17.5	0.8	80.32068775	2	21.6	31.9	23	130	1.26	138	4.8	108	22	12	1.7	7.48	35	406	1	1	0	0	1	0	2	1	0	8.1	24	9.382716049
65	M	White	Other	Married	1875	0	1	35	2	15	0	74.84274105	80	106	56	16	37	10.7	187	11.9	0.8	77.616022	1.4	15	26.1	17	107	1.29	134	5.5	104	25	11	2.4	7.52	33	352	1	0	0	0	0	0	2	1	0	8.9	27	8.202247191
64	M	Unknown	Other	Unknown	1375	1	1	60	9	3	1	94.61936838	80	117	59	15	36.77777778	13.3	218	13.4	1.2	47.87489117	1.4	15	24.4	21	148	1.13	137	5	109	23	9	2	7.38	43	318	1	1	0	0	1	0	2	1	0	9.4	28	7.659574468
72	M	White	Medicare	Single/Divorced/Widowed	2145	0	1	23	4	15	2	82.0095005	87	126	65	16	36.5	13.3	139	13.4	0.9	64.08445869	1.4	15.3	26.9	20	186	1.16	136	4.6	106	20	14	3.8	7.43	39	349	1	1	0	0	1	0	2	1	0	10.4	31	6.634615385
84	M	White	Medicare	Single/Divorced/Widowed	690	1	1	35	9	13	2	95.11831999	84	100	51	16	37.11111111	9.3	150	15	1.2	41.59994626	1.7	18.2	35.3	19	114	1.07	135	4	107	22	10	1.7	7.38	46	338	1	1	1	0	1	0	2	1	0	6.3	19	12.85714286
77	M	White	Medicare	Married	1200	1	1	34	5	14	2	90.80919247	106	116	66	13	36.44444444	13.7	142	13.3	0.8	71.34152069	1.4	15.8	31.6	10	164	1.19	135	4.2	107	21	14	1.8	7.43	32	275	1	1	0	0	1	0	2	1	0	8.9	27	8.202247191
57	M	Asian	Other	Married	2835	1	1	30	9	15	3	76.83854748	104	113	61	23	36.38888889	17	140	13.4	0.9	71.20557418	1.6	17.2	30.7	14	176	1.3	134	5	108	22	13	1.3	7.42	36	234	1	1	0	0	0	0	3	1	1	9.6	29	7.395833333
76	F	Asian	Medicaid	Married	2620	1	1	61	8	3	2	51.30129705	76	96	47	18	36.38888889	13.4	150	13.2	0.4	115.3742825	1.5	16.2	45.3	9	103	1.12	132	4.4	107	22	12	4.2	7.48	32	349	1	1	0	0	0	1	2	1	0	8.1	24	9.382716049
64	M	White	Medicare	Married	1490	0	1	34	5	15	2	73.84483784	80	91	55	16	36	12.2	129	13.2	1	59.68125213	1.4	15.1	23.9	17	153	1.04	134	5.1	110	24	12	2	7.37	43	569	1	1	0	0	1	0	2	1	0	11.5	35	5.652173913
70	M	White	Other	Married	1500	0	1	35	2	15	1	89.81128926	77	121	68	15	36.94444444	13.8	177	13.9	0.7	88.06632766	1.3	14.3	32.6	11	103	1.23	134	4.9	106	24	11	1.9	7.43	41	92	1	1	0	0	1	0	2	1	0	11.3	34	5.840707965
75	M	White	Medicare	Married	683	1	1	41	2	15	4	98.79241819	53	100	52	16	36.61111111	8.2	166	15	0.9	62.74808349	1.8	19.3	35.6	16	119	1.17	136	4.7	106	25	9	1.5	7.41	43	171	1	1	1	0	1	0	2	1	0	8.6	26	8.604651163
71	M	White	Other	Married	1477	0	1	39	7	15	4	91.71637721	80	109	49	15	36.27777778	10.9	174	13.1	1.5	34.80072835	1.2	14.3	26.8	27	91	1.08	136	4.5	104	25	13	1.6	7.47	38	342	1	1	0	0	1	0	2	1	0	7.4	22	10.54054054
58	M	Hispanic/Latino	Other	Married	5445	1	1	32	8	14	0	82.82596676	93	125	66	18	35.5	17	139	12.5	0.7	95.81177917	1.3	14.7	28.8	11	124	1.03	137	4.6	105	25	14	2.8	7.4	36	264	1	1	0	0	0	0	2	1	0	9.7	29	7.319587629
66	M	White	Medicare	Single/Divorced/Widowed	2188	0	1	34	5	15	2	88.81338605	90	101	63	14	36.11111111	20.6	180	15	1.1	52.44362059	1.1	13.8	30	16	120	1.32	134	5.6	106	24	10	1.8	7.43	43	365	1	1	0	0	1	0	2	1	0	9	27	8.111111111
71	M	Hispanic/Latino	Medicare	Married	980	1	1	48	8	12	7	76.52103282	80	124	52	15	36.83333333	17.7	107	14.2	1.5	34.80072835	1.7	18.8	40.8	18	131	1.08	135	4.3	104	24	10	1.6	7.47	38	346	1	1	0	0	0	0	2	1	0	7.2	22	10.83333333
45	M	White	Other	Married	1490	0	1	27	4	15	2	112.7630632	76	124	63	14	36.05555556	12.1	170	13.2	0.8	89.32363957	1.4	15.4	31.9	12	117	1.28	135	5.1	103	30	11	2.3	7.4	49	325	1	1	0	0	1	0	2	1	0	10.9	33	6.146788991
80	M	White	Medicare	Married	1135	0	0	25	4	15	0	72.84693462	61	129	65	15	36.44444444	11.7	152	13.4	0.8	69.85381149	1.4	14.9	30.5	19	97	1.12	135	3.8	97	24	12	2.2	7.44	41	366	1	1	0	0	1	0	2	1	0	14	42	4.142857143
76	M	White	Medicare	Married	1578	0	0	62	14	15	2	79.83225712	97	72	37	22	35.66666667	18.4	208	15	1.6	31.07762694	1.6	17.6	49.6	30	560	6.5	141	2.9	108	13	23	8.2	7.04	36	62	1	1	0	1	1	0	1	0	1	13.1	39.2	4.641221374
68	F	White	Other	Married	4050	1	1	34	3	15	1	63.18541714	81	118	69	14	35.66666667	12.2	222	13.7	0.5	111.3486638	1.2	14.3	29.2	12	137	1.41	140	6.4	113	25	9	1.8	7.47	38	318	1	1	0	0	0	0	2	1	0	7.6	23	10.13157895
59	M	Unknown	Other	Unknown	965	1	0	62	11	3	2	136.7127403	91	90	58	18	36.88888889	16.6	235	14.7	1	61.81468831	1.2	12.5	25.1	19	120	1.27	138	4.7	103	22	8	1.4	7.34	54	304	1	1	0	0	1	0	2	1	0	13.6	41	4.338235294
72	M	White	Medicare	Married	1110	1	1	43	1	15	3	92.48748424	88	104	48	16	36.38888889	19.2	190	17.7	0.9	64.08445869	1.3	15.1	31.6	11	178	1.33	134	3.6	106	25	8	2.8	7.36	43	362	1	1	0	0	0	0	2	1	0	7.8	22.7	9.91025641
67	M	White	Other	Married	1970	1	0	33	1	15	1	93.80290212	84	115	59	15	35.5	10.1	184	12.4	0.7	89.94191731	1.2	14	29.4	13	135	1.14	137	4.2	104	23	9	1.1	7.41	41	447	1	0	0	0	0	0	2	1	0	14.9	45	3.691275168
69	M	Black	Medicaid	Married	969	1	1	29	5	14	2	76.83854748	70	154	70	18	36.55555556	13.4	118	11.8	0.6	118.5930553	1.5	15.8	30.8	7	184	1.03	136	4	108	23	7	3.4	7.46	36	389	1	1	0	0	0	0	3	1	1	10.1	30	6.930693069
45	M	White	Other	Married	1200	1	0	21	3	15	1	83.14348142	83	89	53	20	37.05555556	14.9	174	13.5	0.8	89.32363957	1.3	13.9	23.6	11	263	1.21	134	4.2	104	23	11	1.3	7.38	42	373	1	0	0	0	0	0	2	1	0	13.5	41	4.37037037
56	M	White	Other	Married	2742	0	1	29	3	15	0	102.6025941	83	98	59	11	36.66666667	17.4	197	12.7	0.9	71.70752687	1.6	17.8	33.3	15	135	1.11	136	4.6	102	26	10	3.1	7.42	41	353	1	1	0	0	1	0	2	1	0	10.1	30	6.930693069
72	M	White	Medicare	Married	1500	0	0	28	1	15	2	88.6	65	127	79	17	36.44444444	6.5	210	13.4	1.1	50.27917671	1.2	12.5	65	20	140	9.3	136	4	101	22	17	1.7	7.46	42	163	0	0	0	1	0	0	2	1	0	13.8	40.8	4.289855072
50	M	White	Other	Married	2498	0	1	18	5	14	2	92.3060473	78	123	69	12	35.72222222	13.7	140	12.3	1	65.84888828	1.3	14.6	29.5	17	116	0.92	137	4.6	109	21	14	2.7	7.39	38	260	1	1	1	0	1	0	2	1	0	9.8	29	7.244897959
76	M	White	Medicare	Married	1645	1	1	20	5	14	0	89.81128926	77	107	56	16	36.38888889	13.3	134	13.4	0.6	88.82411141	1.4	15.7	25.3	10	176	1.14	132	5.1	109	21	5	1.4	7.43	39	185	1	0	0	0	1	0	2	1	0	10.5	32	6.476190476
54	F	Unknown	Other	Married	1465	1	1	29	3	15	1	114.1691995	83	113	69	14	36.33333333	15.7	235	14	0.8	101.2749921	1.4	15.7	30.7	12	121	1.1	136	5	106	25	10	2.8	7.52	31	395	0	1	0	0	0	0	2	1	0	9	27	8.111111111
80	M	Hispanic/Latino	Medicare	Single/Divorced/Widowed	645	1	1	41	7	14	6	54.88467677	76	82	41	7	35.7	17.3	160	13.5	0.9	60.58243265	2.3	25.6	38.4	15	120	1.12	132	3.7	102	19	12	2	7.45	32	301	1	1	0	0	0	0	2	1	0	12.1	36	5.289256198
70	M	White	Medicare	Married	1720	1	1	39	5	8	1	92.7	103	129	51	13	36.77777778	10.1	115	19.7	0.7	88.06632766	1.5	16.9	31.8	9	149	7.8	131	3.7	102	25	9	2.9	7.47	34	253	1	0	0	1	0	0	1	0	1	10	29.5	7.05
67	M	White	Medicare	Married	2220	1	0	23	4	15	1	85.8196764	73	122	68	16	36.88888889	8.9	129	13.2	0.8	76.53320088	1.5	16.2	26.6	15	93	1.13	136	4	104	21	14	1	7.42	36	485	1	1	0	0	1	0	2	1	0	14.6	44	3.835616438
56	M	White	Other	Single/Divorced/Widowed	1477	0	1	30	4	15	5	136	79	106	60	20	35.4	19.6	179	15.3	0.6	102.2223596	1.2	14.1	28.6	12	164	1.32	138	5.3	106	25	11	1.9	7.46	37	400	1	1	0	0	1	0	2	1	0	8.4	25	8.928571429
68	M	White	Other	Married	1395	1	1	28	9	15	2	93.80290212	80	121	61	16	36.72222222	15.1	98	12.8	0.9	65.91066998	1.5	16.5	33.2	18	112	1.1	134	5.1	109	22	11	2.3	7.4	42	269	1	1	0	0	0	0	2	1	0	12.7	38	4.881889764
75	M	White	Other	Single/Divorced/Widowed	1528	0	1	37	6	15	2	113.3527333	87	132	80	16	36.77777778	10.9	111	14.5	0.8	72.35088792	1.2	13.8	29.9	15	92	1.17	137	4.4	105	26	7	2.4	7.53	32	389	1	1	0	0	1	0	2	1	0	9.1	27	8.021978022
73	M	White	Other	Married	365	1	1	48	8	14	5	112.7630632	76	111	54	13	36	11.3	112	12.9	2.3	20.46690666	1.5	16.7	36.7	31	182	1.2	131	4.7	106	22	10	1.6	7.41	39	157	1	1	0	0	0	0	2	1	0	6.7	20	11.94029851
53	F	Hispanic/Latino	Medicaid	Single/Divorced/Widowed	2720	1	1	20	1	15	2	80.64872339	84	134	86	23	36.05555556	8.8	302	16.5	0.7	107.7426517	1	11.7	21.2	10	135	8.8	137	3.9	100	30	11	0.9	7.17	43	65	1	0	0	1	0	0	1	0	1	10	29.9	7.01
48	M	Hispanic/Latino	Other	Single/Divorced/Widowed	2415	0	1	20	3	15	0	75.84064426	89	131	68	15	36.61111111	17.9	201	13.7	0.8	87.46094308	1.2	12.8	27.5	13	180	1.33	135	5.2	107	25	11	1.9	7.45	37	266	1	0	0	0	1	0	2	1	0	8.8	26	8.409090909
57	M	Unknown	Other	Married	1450	0	1	26	8	15	1	85.5	80	110	54	14	36.66666667	16.6	146	13.3	0.9	71.20557418	1.4	15.2	30.5	11	161	1.02	136	4.7	109	24	10	4.5	7.44	36	283	1	1	0	0	0	0	2	1	0	9.9	30	7.070707071
79	M	Unknown	Medicare	Married	1750	0	1	31	4	15	0	69.85322498	80	76	48	16	36.33333333	5.5	90	12.3	0.6	86.97183175	1.5	16.3	30.3	11	117	1.14	133	5.7	108	24	10	2.9	7.47	32	396	1	1	0	0	1	0	2	1	0	9.5	29	7.473684211
78	M	White	Medicare	Married	1835	1	1	59	14	7	2	67.6759816	103	119	67	12	35.16666667	20.8	102	13.3	0.9	61.43957618	2.9	30.9	58.3	14	218	1.09	135	3.9	116	17	15	1.3	7.34	39	274	1	1	0	0	0	0	2	1	0	11.7	35	5.555555556
62	M	Others	Other	Married	2690	0	1	46	7	3	0	127.7316114	61	113	58	28	36.55555556	15.5	165	12.5	0.9	68.74802643	1.4	15.2	28.6	19	134	1.18	136	5.1	107	24	7	2.4	7.34	48	116	0	1	0	0	1	0	2	1	0	12.6	38	4.920634921
69	M	White	Other	Married	1450	0	0	31	5	15	1	111.4476453	88	106	57	18	35.9	7.5	154	14.3	0.7	88.68713762	1.4	16.3	27	13	109	1.17	139	4.4	98	25	8	1.4	7.43	49	512	1	0	0	0	0	0	2	1	0	13.6	41	4.338235294
75	F	Unknown	Medicare	Married	985	1	1	42	6	15	4	70.17073964	73	105	54	17	35.6	18.1	180	18.1	1.1	65.32030251	1.7	18.4	26.4	35	126	1.25	137	4.9	111	18	11	2.9	7.39	37	329	1	1	0	0	0	0	2	1	0	6.6	20	12.12121212
48	M	Unknown	Medicare	Single/Divorced/Widowed	1248	0	1	18	4	14	4	94.98224228	93	105	47	14	36.7	11.3	249	13.7	0.7	102.7842142	1.3	14.7	23	19	109	1.07	136	4.3	106	24	9	1.1	7.45	38	398	1	1	0	0	0	0	2	1	0	12	36	5.333333333
42	M	White	Other	Single/Divorced/Widowed	2195	0	1	29	1	15	0	89.81128926	100	127	64	14	37	16.6	245	13.8	0.7	107.2089219	1.2	13.7	30.5	13	146	1.28	134	5.4	104	25	10	1.9	7.45	37	375	1	1	0	0	0	0	2	1	0	10.2	31	6.764705882
56	M	White	Other	Married	2050	0	0	28	1	15	0	95.79870854	66	110	59	14	36.83333333	14.5	154	11.8	0.8	82.68146135	1.3	14.2	27.1	21	120	1.25	133	5.5	106	26	11	1.5	7.4	46	266	1	1	0	0	0	0	2	1	0	13.3	40	4.511278195
72	F	White	Medicare	Married	2630	1	1	44	7	15	5	92.8049989	124	74	43	16	36.88888889	14.3	288	15.1	1.1	66.71145946	2.3	24.3	33.4	27	192	8.3	143	3.6	102	30	15	1.6	7.36	56	99	1	1	0	0	1	0	1	0	1	9.7	35.1	6.690721649
78	F	White	Medicare	Single/Divorced/Widowed	990	1	1	47	1	15	4	76.83854748	80	127	45	16	35.9	5.7	174	19.2	0.8	85.56264117	1.6	16.9	34	24	172	1.3	131	5.3	107	20	12	3.8	7.41	37	253	1	1	0	0	0	0	2	1	0	6.9	22.4	11.24637681
76	F	White	Medicare	Single/Divorced/Widowed	1815	0	1	24	2	14	3	97.38628184	81	140	91	20	37.27777778	14	167	14.7	1	72.78488367	1.2	13	57.5	21	306	8.7	135	4.6	101	23	16	2	7.39	36	466	1	0	0	1	1	0	1	0	1	10.9	33.4	6.110091743
60	M	White	Other	Single/Divorced/Widowed	3710	1	1	66	12	3	1	87.31653123	85	117	61	16	36.44444444	12.6	127	12.8	0.7	94.47510904	1.8	20.2	31.1	9	194	1.05	132	4.6	106	23	11	6	7.39	39	243	1	1	0	0	1	0	2	1	0	9.5	29	7.473684211
67	M	Unknown	Medicare	Unknown	955	0	1	64	10	8	2	101.7861278	80	139	64	38	36.2	24.9	241	13.8	1	58.43669851	1.4	15.7	24.8	19	239	1.19	136	4.8	112	19	10	1.9	7.41	39	319	1	1	0	0	0	0	2	1	0	10.6	32	6.41509434
72	M	White	Other	Married	1305	1	1	36	4	15	4	116.754676	88	119	55	10	35.5	7.1	214	15.5	1.3	41.08415899	1.2	14.4	28.3	36	152	1.23	131	5.2	104	23	12	1.3	7.42	40	402	1	1	0	0	1	1	2	1	0	6.2	19	13.06451613
68	M	White	Other	Married	2415	1	0	20	6	14	3	103.7819343	85	122	50	16	36.44444444	22.8	162	14.2	0.8	75.99746847	1.5	16	25.7	14	143	1.27	137	3.8	104	19	9	1.3	7.35	43	167	1	1	1	0	1	0	2	1	0	13.4	40	4.47761194
55	M	White	Other	Single/Divorced/Widowed	4215	0	1	28	4	14	0	101.7861278	89	126	69	11	36.33333333	13.9	207	13.2	0.8	83.26431153	1.2	12.7	28.4	14	162	1.33	137	4.3	106	26	10	2.3	7.33	48	381	1	0	0	0	1	0	2	1	0	10.5	32	6.476190476
71	F	Unknown	Medicare	Single/Divorced/Widowed	2600	1	1	37	4	15	1	51.89096713	92	123	45	14	36.94444444	13.9	277	17.3	0.8	89.87511158	1.3	13.8	32.7	12	108	1.06	134	3.9	111	20	11	0.5	7.34	33	452	1	1	0	0	1	0	2	1	0	9.6	29	7.395833333
68	F	Unknown	Medicare	Unknown	1160	1	1	37	5	15	3	99.7903214	64	130	52	15	35.8	15.7	178	14.5	0.8	91.78922374	1.4	16.2	32.6	15	190	1.24	135	6.9	108	24	10	2.6	7.43	41	182	1	1	0	0	1	0	2	1	0	7.8	23	9.871794872
82	M	White	Medicare	Married	1532	0	1	33	4	15	3	66.04304907	80	130	64	15	36.27777778	11.6	107	14.6	0.8	68.87928096	1.8	20	38.7	12	124	1.33	135	4.8	106	25	13	2	7.39	45	328	1	0	0	0	1	0	2	1	0	9.8	29	7.244897959
48	M	White	Other	Single/Divorced/Widowed	2130	0	1	26	2	14	0	107.7735471	62	104	58	14	36.44444444	9	189	13.5	0.9	75.85264972	1.6	17.2	30.2	14	96	1.09	136	4.9	113	21	12	1.4	7.38	41	437	1	1	0	0	1	0	2	1	0	10.7	32	6.355140187
68	M	Asian	Other	Married	2415	0	1	28	3	15	1	69.85322498	68	107	50	16	36.44444444	12.4	122	12	0.7	89.31232389	1.8	19.7	25.4	9	155	1.01	129	5.1	106	21	12	3.3	7.42	38	219	1	1	0	0	0	0	2	1	0	7.4	22	10.54054054
88	M	White	Medicare	Single/Divorced/Widowed	1890	1	1	39	7	14	1	70.85112819	80	97	42	15	36.5	13.2	194	14.3	1.1	44.93410892	1.5	16.2	31.7	18	213	1.01	133	6	106	24	10	1.7	7.38	44	410	1	1	0	0	0	0	2	1	0	7.2	22	10.83333333
73	F	Black	Other	Single/Divorced/Widowed	1895	1	1	48	9	15	5	51.89096713	112	110	37	64	36.66666667	15.5	110	14.1	0.7	99.40385523	1.5	16.4	25.9	17	194	1.21	131	3.6	106	17	19	7.6	7.46	21	394	1	1	0	1	0	0	2	1	0	8.7	26	8.505747126
81	M	White	Other	Single/Divorced/Widowed	1190	1	1	38	11	15	7	101.7861278	76	103	53	18	35.3	14.2	89	16.6	1.5	32.43999797	1.3	14	34	39	157	1.17	135	6.3	108	21	14	3.8	7.48	34	354	1	1	1	0	1	0	2	1	0	9.6	29	7.395833333
64	F	Black	Other	Married	2080	0	1	25	2	15	4	81.6466266	75	112	96	22	35.77777778	5.4	227	13.3	0.6	111.4000756	1.2	12.5	31.2	14	165	9	138	4	104	25	13	2.9	7.36	38	163	1	0	0	1	1	0	1	0	1	10.9	33.7	6.082568807
77	M	White	Medicare	Single/Divorced/Widowed	1375	0	1	57	10	3	4	89.81128926	85	84	37	9	37.22222222	10.8	130	12.1	0.7	83.84064799	1.4	15.1	27.9	18	156	1.26	133	5.4	104	26	10	2.7	7.42	44	277	1	1	0	0	1	0	2	1	0	8.7	26	8.505747126
77	M	White	Other	Married	1500	1	1	36	3	15	4	104.7798375	81	119	50	19	36.38888889	18.5	146	13	1.2	43.69663864	1.5	16.3	33.1	15	125	1.08	131	5	104	23	9	2.4	7.37	41	279	1	0	0	0	1	0	2	1	0	10.6	32	6.41509434
66	F	White	Medicare	Married	2560	0	1	37	2	15	0	81.6466266	67	124	61	16	36.44444444	9.9	183	15.1	1.2	62.63521619	2.8	28.1	57.5	29	162	7.8	136	4.9	108	17	17	1.5	7.25	43	201	0	0	0	0	0	0	1	0	1	9.1	27	8.021978022
53	M	White	Other	Married	850	1	0	24	1	15	1	113.5795294	85	117	75	18	36.22222222	15.5	254	12.9	0.8	84.44236699	1.1	11.6	35.1	13	268	8.5	135	3.8	98	26	15	2.1	7.42	52	419	1	0	0	1	0	0	1	0	1	15.8	44.1	3.537974684
71	M	Unknown	Medicare	Married	2325	1	1	31	5	15	7	76.83854748	106	118	78	22	36.11111111	9	214	14.9	1.4	37.82804269	1.8	19.5	150	27	131	8.4	138	3.4	98	19	21	1.6	7.34	17	130	0	1	0	1	1	0	1	0	1	12.5	37.8	4.976
81	F	White	Medicare	Single/Divorced/Widowed	1625	0	1	40	4	14	1	49.48692757	88	98	49	15	36.16666667	7.7	202	18.8	0.9	79.81935992	1.3	15	29.4	19	190	1.32	135	6.6	110	22	11	2.8	7.24	56	391	1	1	0	0	1	0	2	1	0	4.9	15	17.34693878
75	M	White	Other	Married	2390	1	0	41	5	15	2	74	93	96	53	15	34.9	12.3	124	14.1	0.9	62.74808349	1.7	18.3	29.2	13	114	1.07	137	4.4	105	21	13	2	7.4	40	471	1	1	0	0	1	0	2	1	0	14.6	44	3.835616438
66	M	White	Other	Married	1990	1	1	36	8	15	2	100.3	88	111	64	15	36.3	7.8	147	13	1.1	52.44362059	1.3	13.9	32.1	24	226	1.39	136	4.2	105	23	13	4.1	7.33	47	373	1	1	0	0	1	0	2	1	0	9.8	27.9	7.357142857
82	M	Others	Medicare	Single/Divorced/Widowed	870	0	1	46	8	15	5	94.80080533	80	133	54	18	36.94444444	7.5	115	14.7	0.9	59.73724713	1.4	15.2	33.8	21	137	1.17	137	3.9	104	26	12	1.5	7.37	49	234	1	1	0	0	1	0	2	1	0	11	33	6.090909091
69	M	White	Other	Married	704	0	1	43	7	15	5	184.6120946	95	169	61	16	35.3	7.2	104	13.1	0.8	75.46548619	4.6	41.9	150	10	107	1.12	138	4.1	108	20	12	1.4	7.38	43	405	1	1	0	0	1	0	2	1	0	12.1	36	5.289256198
73	M	White	Medicare	Married	2015	0	1	37	8	15	2	141.7022564	80	130	65	12	36.5	11.6	126	13.2	1.2	44.94185934	1.3	15.2	28.2	18	120	1.24	130	5.4	101	23	12	1.3	7.47	37	457	1	1	0	0	1	0	2	1	0	10	30	7
79	F	White	Medicare	Married	2785	1	0	40	5	15	1	50.07659765	68	119	69	16	36.44444444	11.1	71	13.6	0.6	95.6275989	1.7	18.6	42.9	13	98	1.11	137	3.5	104	21	10	0.8	7.48	33	443	1	1	0	0	1	0	2	1	0	12.4	37	5.080645161
64	F	White	Medicare	Single/Divorced/Widowed	1160	0	1	29	3	14	1	114.7588696	80	115	60	15	37	8.8	220	14.5	0.7	99.73082078	12	137.4	42.3	16	196	1.14	140	3.7	100	28	10	1.6	7.37	52	241	1	1	0	0	1	0	2	1	0	11.1	33	6.036036036
54	M	White	Other	Married	3070	0	1	27	1	15	0	104.7798375	80	110	58	16	36.83333333	14.1	192	14.1	1	64.0243888	1.3	14.9	27.2	16	106	1.22	140	4.2	102	27	11	1.2	7.38	45	287	1	1	0	0	0	0	2	1	0	11.2	34	5.892857143
69	M	White	Medicare	Unknown	1523	0	1	37	5	15	3	90.718474	84	116	51	11	36.11111111	15.3	160	14.2	0.8	75.46548619	1.3	14.8	33.2	18	189	1.18	134	4.6	106	27	6	1.9	7.38	47	247	1	1	0	0	1	1	2	1	0	8.4	24.4	9
60	F	White	Other	Married	2265	1	1	25	4	15	2	62.86790248	70	107	74	14	36.38888889	6.2	112	13	0.8	97.09518848	1.2	13.1	32.2	24	166	1.39	136	4.3	107	22	13	1.6	7.39	43	328	1	1	0	0	0	0	2	1	0	7.2	22.1	10.81944444
57	M	White	Other	Single/Divorced/Widowed	865	1	1	33	8	15	5	98.79241819	66	116	52	19	36.55555556	8.8	94	15.2	1.4	41.7373039	1.2	13.5	25.1	32	138	1.14	134	5.5	110	20	14	2.2	7.38	40	284	1	1	0	0	0	0	2	1	0	7.2	22	10.83333333
67	M	White	Other	Married	1524	1	1	34	2	15	2	81.41983042	75	99	56	18	36.33333333	15.9	120	13.1	0.9	66.37529706	1.3	14.2	28.2	20	108	1.14	142	3.9	103	27	11	1.4	7.41	44	501	1	1	0	0	1	0	2	1	0	11.4	34	5.789473684
85	F	White	Medicare	Single/Divorced/Widowed	1323	1	0	37	4	14	1	89.9	96	111	58	16	36.2	17.8	223	13.8	0.9	77.60777541	1.4	14.9	34.2	26	121	1.22	139	3.9	105	25	9	0.8	7.46	37	400	1	1	0	0	1	0	2	1	0	12.5	38	4.96
77	M	Unknown	Medicare	Married	1940	1	1	54	2	15	0	99.10993285	80	102	52	15	35.5	15.5	101	13.5	0.9	61.87268497	1.5	16.3	26	15	133	1.11	137	4.4	108	21	10	2	7.47	33	306	1	0	0	0	1	0	2	1	0	10.1	30	6.930693069
56	F	White	Medicare	Married	1415	1	1	25	3	15	4	75	56	137	66	15	36.38888889	2.2	90	13	0.6	112.3959172	1.4	14.7	31.9	11	169	1.07	132	4.1	106	26	7	4.1	7.46	34	234	1	1	0	0	0	0	2	1	0	7.3	22	10.68493151
55	M	Black	Other	Married	1675	1	1	33	4	10	6	126.5522712	69	119	65	16	36.72222222	10.7	329	14.2	1.1	86.90238771	1.1	11.9	39.9	25	143	1.22	133	4.4	110	21	13	2.5	7.31	50	248	1	1	0	0	1	0	2	1	0	8.7	26	8.505747126
76	M	White	Medicare	Married	1660	0	1	41	7	14	1	84.82177319	70	104	48	14	36.72222222	14.7	126	14.7	1	54.85660272	1.6	17.8	26.2	16	121	1.3	133	5.2	103	24	12	1.9	7.49	36	420	1	1	0	0	1	0	2	1	0	9.4	28	7.659574468
58	M	Unknown	Medicaid	Single/Divorced/Widowed	3455	0	1	34	7	15	3	87.31653123	39	111	55	17	36.6	14.4	108	14.3	1.6	35.26642007	1.7	18.5	33.2	26	146	1.15	131	6.7	106	22	10	1.8	7.39	41	274	1	1	0	0	1	0	2	1	0	10.7	32	6.355140187
61	M	White	Other	Single/Divorced/Widowed	2725	0	0	28	3	11	2	94.98224228	77	156	51	21	36.77777778	13.6	161	13.6	0.8	79.82784151	1.1	11.5	24.4	10	266	7.1	132	3.2	103	16	16	1.3	7.41	43	357	0	0	0	1	0	0	1	0	1	14.3	40.2	4.181818182
75	M	White	Other	Married	3040	1	0	36	5	15	1	90.718474	82	119	54	13	35.66666667	15.6	158	14.3	1	55.24330586	2.6	26.5	50.2	21	118	1.11	138	4.2	104	26	14	2	7.36	43	71	1	0	0	0	1	0	2	1	0	14.2	43	4.014084507
72	M	Black	Medicare	Married	1217	1	1	44	9	15	5	111.8558784	80	119	61	14	35.9	8.6	96	13.3	1.7	45.56170251	1.4	15.5	31.5	27	83	1.23	140	4	113	20	12	1	7.35	41	275	1	1	0	0	1	0	2	1	0	8.8	26	8.409090909
74	F	White	Other	Single/Divorced/Widowed	1490	0	0	26	4	14	3	79.83225712	95	131	62	14	36.94444444	18.3	229	13.1	0.6	99.04601543	1.5	17.1	34.7	15	155	1.17	138	4.2	104	23	9	1.5	7.41	40	466	1	1	0	0	0	0	2	1	0	13.6	41	4.338235294
73	M	White	Other	Married	1555	0	1	28	4	15	1	109.9507905	88	98	50	18	36.72222222	10	127	13.5	0.6	90.71583994	1.3	13.9	28.7	16	119	1.08	135	5.2	103	22	11	1.7	7.41	63	243	1	1	0	0	0	0	2	1	0	9.5	29	7.473684211
56	M	Others	Other	Married	2735	1	0	25	4	15	5	85.8196764	97	132	81	16	36.44444444	14.8	141	12.8	0.8	82.68146135	1.7	18.5	29.8	9	195	1.1	135	5.2	102	23	17	2.1	7.4	40	290	1	0	0	0	1	0	2	1	0	13.4	40	4.47761194
89	F	Black	Medicare	Single/Divorced/Widowed	907	1	1	44	4	14	4	41.73049804	73	163	73	22	35.94444444	10.6	211	15.7	2	24.9671787	1.6	18.6	24.4	38	212	8.5	134	5.3	98	26	15	2.6	7.39	37	358	0	0	0	0	0	0	1	0	1	8.4	22.3	9.25
85	M	White	Medicare	Married	1620	1	1	41	6	13	6	66.17912678	72	120	69	16	36.44444444	19.3	107	14.6	1.4	34.2849365	1.6	17.2	46.7	23	129	1.13	133	6.2	109	20	12	1.7	7.42	37	263	1	0	0	0	1	0	2	1	0	9.9	30	7.070707071
66	F	Asian	Medicare	Single/Divorced/Widowed	2860	1	1	33	5	14	1	52.88887034	78	133	80	12	36.66666667	7.5	122	12.4	0.6	104.771466	1.2	13.1	26.3	13	119	1.03	137	3.2	111	22	14	3.8	7.37	43	459	1	0	0	0	1	0	2	1	0	6.3	19	12.85714286
22	M	White	Other	Single/Divorced/Widowed	3200	0	0	13	2	15	1	83.82386998	99	133	73	17	36.5	12.1	227	13.9	1	80.16217448	1	11.4	75.2	14	91	9.7	136	4.1	103	23	14	1.7	7.37	33	127	0	0	0	1	0	0	1	0	1	13.5	37.7	4.614814815
66	M	Unknown	Medicare	Married	2590	1	1	27	2	15	0	68.35637016	71	93	49	15	36.5	8.7	114	12.3	0.8	77.07270985	1.5	16.1	29.9	13	116	1.44	134	4.7	109	21	12	1.9	7.44	28	450	1	1	1	0	1	0	2	1	0	9.3	28	7.741935484
65	M	White	Other	Married	2565	1	1	34	5	15	1	106.7756439	80	91	59	15	35.61111111	9.5	127	13.2	1	59.26348336	1.3	14.3	23.8	15	117	1.04	134	6.1	104	25	10	1.8	7.45	40	428	1	1	0	0	0	0	2	1	0	10.4	31	6.634615385
69	M	White	Other	Married	3270	0	1	57	6	3	0	108.6807319	76	114	59	11	34.66666667	11.5	138	12.5	0.9	65.44929529	1.3	14.1	28.1	15	151	1.12	139	4.8	108	24	14	2.2	7.27	60	117	1	1	0	0	1	0	2	1	0	10.1	30	6.930693069
63	M	White	Other	Married	893	0	1	32	6	14	0	125.735805	88	123	68	12	36.6	17.5	135	12.9	0.7	92.50498718	1.7	18.1	31.8	11	142	1.1	135	5	104	24	12	2	7.46	37	482	1	0	0	0	0	0	2	1	0	12.2	37	5.163934426
80	M	Asian	Other	Married	1925	0	1	37	4	15	1	83.64243303	98	98	52	16	36.44444444	7.6	355	13.5	0.6	86.36302893	1.4	14.8	34.8	9	115	1.13	134	4	101	24	10	2	7.39	43	225	1	1	0	0	0	0	2	1	0	11.9	36	5.378151261
71	F	Unknown	Medicare	Single/Divorced/Widowed	1460	1	1	28	4	15	2	71.44079828	73	100	49	13	36.38888889	6	125	12.4	0.8	89.87511158	1.4	15.5	27.7	16	131	1.06	132	4.6	105	22	9	1.1	7.46	34	425	1	0	0	0	0	0	2	1	0	9.6	29	7.395833333
66	M	White	Other	Married	1004	0	1	39	3	15	4	113.7609664	81	110	57	8	35.8	16.6	209	16.4	0.9	66.84319945	1.1	12.1	28.9	15	266	1.28	136	4.9	108	22	9	2.6	7.32	44	458	1	1	0	0	1	0	2	1	0	10.1	30	6.930693069
58	M	White	Other	Married	1590	1	1	57	8	3	1	98.11202963	80	149	77	14	36.88888889	13.6	209	13.2	0.9	70.70713516	1.3	14.6	30.8	15	129	1.08	135	4.5	106	23	14	2	7.42	38	321	1	0	0	0	1	0	2	1	0	9.2	28	7.826086957
81	F	White	Medicare	Married	1002	0	1	44	10	15	5	77.83645069	80	117	41	12	36.83333333	15.6	129	13.6	2.1	28.65657662	1.6	17.9	36.3	41	195	1.03	131	6.9	109	17	19	2.9	7.38	34	300	1	1	0	0	1	0	2	1	0	7.1	21	11.12676056
62	M	White	Medicaid	Single/Divorced/Widowed	4970	0	1	32	7	15	5	89.81128926	91	145	98	11	37.27777778	4.7	214	14.8	1.3	44.07394407	1.3	15.1	31.1	21	175	1.14	142	4.2	105	28	13	1.2	7.28	51	152	1	0	0	0	0	0	1	0	1	8	24.4	9.45
70	M	White	Medicare	Married	1685	0	1	36	1	15	0	77.83645069	68	110	58	16	36.6	12.4	204	13.6	0.8	74.93722779	1.3	13.9	28	16	168	1.44	139	5.2	106	25	10	2	7.43	42	276	1	1	0	0	1	0	2	1	0	9	27	8.111111111
82	M	White	Medicare	Married	1620	0	1	59	7	14	1	85.8196764	80	100	46	14	35.94444444	18.8	156	14.2	1.2	42.18851828	1.4	16.1	34.8	33	106	1.23	137	4	107	24	10	2.7	7.4	45	306	1	1	0	0	1	0	2	1	0	11.2	34	5.892857143
69	F	White	Other	Unknown	935	1	1	34	4	15	6	82.82596676	80	98	59	14	34.5	9.6	371	14.7	1	76.45333818	1.6	17	150	12	129	1.1	133	5.4	105	23	10	2.2	7.4	41	307	1	0	0	0	1	0	2	1	0	6.5	20	12.30769231
77	M	White	Medicare	Single/Divorced/Widowed	1325	1	1	69	13	3	7	98.3	97	115	57	14	36.44444444	13.9	98	15.7	1	54.4726065	1.2	13.2	34.6	25	194	1.08	135	3.6	107	20	13	2.5	7.2	51	173	1	1	0	0	1	0	2	1	0	7.8	24.5	9.679487179
72	M	White	Medicare	Married	2567	0	1	30	5	15	2	79.83225712	65	124	61	18	36.61111111	12.9	75	14	0.7	86.83771432	1.3	13.9	26.8	12	143	1.26	135	5.4	110	22	12	1.9	7.44	35	416	1	1	0	0	1	0	2	1	0	10.9	33	6.146788991
67	M	Unknown	Medicare	Unknown	4340	1	0	32	9	15	2	102.784031	72	105	70	30	37.94444444	16	199	12.2	1.1	52.07651525	1	10.4	23.2	19	151	8.4	139	4.4	105	20	14	1.5	7.49	31	83	1	1	0	1	1	0	1	0	1	16	49	3.1875
55	M	Hispanic/Latino	Other	Single/Divorced/Widowed	2220	1	1	37	3	15	1	79.83225712	90	73	54	18	36.44444444	32.2	249	12.9	0.8	83.26431153	1.7	17.9	28.4	16	146	1.33	130	5	103	22	10	4	7.5	36	306	1	1	0	0	1	0	2	1	0	9.9	30	7.070707071
82	F	White	Medicare	Single/Divorced/Widowed	3171	0	1	38	1	15	3	62	80	98	50	14	34.3	16	214	13.6	0.4	110.6125754	1.3	15.1	41	10	166	0.87	130	2.6	109	19	8	3.8	7.35	34	359	1	1	0	0	1	0	2	1	0	8.1	22.5	9.567901235
74	M	White	Medicare	Married	2880	1	1	28	4	15	0	75.65920732	78	109	56	14	35.9	7.7	112	13.2	0.6	90.08082906	1.3	15.2	26.8	10	100	1.19	136	5.2	108	24	10	2	7.49	35	336	1	1	0	0	0	0	2	1	0	8.2	25	9.146341463
63	F	White	Other	Single/Divorced/Widowed	2500	0	1	12	4	15	0	63.27613562	80	118	61	13	36.2	7.6	118	13.2	0.6	107.0028328	1.5	16.6	40.7	11	141	1.12	135	4.3	104	27	8	3.8	7.52	30	452	1	1	0	0	0	0	2	1	0	8.8	26	8.409090909
82	M	Black	Other	Married	1260	1	1	34	6	15	2	67.85741855	76	120	61	14	36.3	13.3	122	12.4	1.2	64.71054365	1.5	16.5	27.9	18	140	1.1	134	4.5	107	24	10	2.1	7.45	36	407	1	0	0	0	1	0	2	1	0	10.1	30	6.930693069
72	M	White	Medicare	Married	2950	0	0	37	3	14	0	83.7331515	84	85	55	15	37.2	18.3	133	13.4	0.9	64.08445869	1.4	16	35.1	19	113	1.15	138	3.9	103	24	9	1.3	7.41	40	459	1	1	0	0	0	0	2	1	0	14.6	44	3.835616438
81	M	White	Other	Married	1523	0	1	45	11	15	2	73.75411936	79	94	48	20	36.44444444	10.7	111	17.3	1.3	38.56715805	1.7	18.5	46.4	39	146	1.06	134	3.6	104	21	11	4.6	7.54	30	307	1	1	0	0	1	0	2	1	0	6.5	20	12.30769231
66	M	Unknown	Other	Married	2525	0	1	33	6	14	3	55.2929099	80	128	70	14	34.72222222	9.5	95	13.5	0.8	77.07270985	1.3	14.6	28.4	11	142	1.36	134	4.1	107	24	11	2	7.33	47	468	1	0	0	0	0	0	2	1	0	8.9	26.6	8.247191011
84	M	White	Medicare	Married	2195	1	1	35	5	15	0	75.84064426	88	99	39	16	34.7	16.4	114	14.7	0.7	79.81772877	1.5	16.3	28	19	175	1.14	136	4.5	111	21	8	2.4	7.42	37	294	1	1	0	0	1	0	2	1	0	9.9	30	7.070707071
80	M	Unknown	Medicare	Unknown	1415	0	1	47	5	15	4	68.0388555	71	109	71	19	36.61111111	5.4	125	14.3	1.3	38.83903127	1.2	12.7	70.1	21	97	8.4	137	4.2	103	24	14	0.9	7.41	38	480	1	1	0	1	0	0	2	1	0	12	36.7	5.275
48	F	White	Other	Married	2125	0	0	31	4	15	0	84.14138464	72	111	64	16	35.77777778	11.8	174	13.4	0.7	111.5941471	1.5	16	30.3	16	82	1.18	137	4.3	104	25	10	1.1	7.41	41	411	1	1	0	0	1	0	2	1	0	12.7	38	4.881889764
65	M	White	Medicare	Married	950	1	1	32	4	15	2	141.8836933	77	108	52	14	36.5	13.1	289	15.2	1.3	43.154855	1.7	18.5	29.8	23	162	1.22	137	5.5	109	19	18	1.6	7.37	41	400	1	1	0	0	0	0	2	1	0	8.1	24	9.382716049
63	M	White	Medicare	Single/Divorced/Widowed	1446	0	1	29	2	15	2	130.725321	86	126	77	14	36.4	11.5	101	19.2	1	60.10196589	1.4	15.3	30	20	106	1.21	136	4.8	101	29	12	2.2	7.42	51	321	1	1	0	0	0	0	2	1	0	8.2	25	9.146341463
80	M	White	Medicare	Single/Divorced/Widowed	2177	1	1	36	9	14	1	76.83854748	90	100	71	21	36.3	16.5	137	13.4	1	53.33667055	1.5	16.3	39.7	20	174	1.04	133	5.9	108	22	12	2.2	7.42	35	415	1	1	0	0	1	0	2	1	0	11	33	6.090909091
74	F	White	Other	Married	865	1	1	77	11	3	5	102.6933126	80	98	47	18	36.7	11.1	170	13.3	0.9	83.84236134	1.5	15.9	24.1	28	200	1.09	135	3.3	97	26	12	1.3	7.45	43	363	1	1	0	0	1	0	2	1	0	11.4	34	5.789473684
51	M	White	Medicare	Married	2700	0	1	17	3	15	1	85.8196764	62	112	56	13	36.38888889	25.8	260	13.2	0.7	100.6408197	1.2	13.2	25.3	13	131	1.21	135	4.9	106	24	12	3.1	7.35	41	195	1	0	0	0	1	0	2	1	0	9.4	28	7.659574468
75	M	White	Medicare	Unknown	725	1	1	36	5	15	4	89	90	122	82	16	35.6	13.6	122	13.3	1	55.24330586	1.8	19.7	39.4	15	128	1.04	131	4.7	104	22	12	1.7	7.45	38	330	1	1	0	0	1	0	2	1	0	11.7	35	5.555555556
82	M	White	Medicare	Married	2380	1	1	51	1	15	2	97.20484489	79	157	85	13	36	15.3	154	13.8	1.1	46.86845557	1.2	13.9	30.9	38	214	1.47	138	5.7	113	22	7	1.7	7.36	40	290	1	1	0	0	0	0	2	1	0	7.4	22	10.54054054
79	F	Unknown	Medicare	Unknown	1875	1	1	30	4	15	4	101.7861278	80	124	68	14	36.38888889	10.5	133	16.9	0.8	84.96370268	1.6	17.2	38.5	16	97	1.36	132	3.7	103	28	8	2.3	7.51	36	333	1	0	0	0	0	0	2	1	0	7.9	24	9.620253165
64	M	White	Medicare	Single/Divorced/Widowed	2270	0	1	39	9	14	2	71.84903141	91	90	49	16	36.66666667	12	192	14.4	0.9	67.78892272	1.2	14	35.5	22	141	1.03	139	4	107	21	16	2.5	7.38	34	50	1	1	0	1	1	0	1	0	1	12.3	35.8	5.219512195
67	M	White	Medicare	Single/Divorced/Widowed	1270	1	1	37	9	15	2	118.7504825	98	109	52	11	36.7	15.3	143	14.3	1.2	46.87653964	1.4	15	27.3	13	128	0.94	135	4.7	105	22	16	3.3	7.42	48	98	1	1	0	0	1	0	2	1	0	9.6	29	7.395833333
63	M	White	Other	Married	1255	1	1	53	7	3	2	111.76516	80	93	56	18	36.55555556	11.1	141	14.3	1.1	53.56053684	1.4	15.3	30.8	17	138	1.2	135	4.6	107	21	18	1.4	7.41	43	253	1	1	0	0	0	0	2	1	0	9	27	8.111111111
61	M	White	Other	Married	1373	1	1	43	6	15	3	139.70645	80	104	50	16	36.66666667	20.9	136	13.8	1.3	44.38463653	1.4	15.6	22.2	19	203	1.13	132	4.3	106	22	11	4	7.29	45	137	1	1	0	0	1	0	2	1	0	11.7	34.7	5.581196581
69	M	White	Medicare	Single/Divorced/Widowed	2975	0	1	23	4	15	2	80.83016033	87	119	56	13	36.33333333	14.6	111	13.8	0.7	88.68713762	1.5	16.1	32.9	11	109	1.19	134	5.3	105	28	6	1.8	7.44	39	242	1	1	0	0	0	0	2	1	0	11	33	6.090909091
69	M	White	Medicare	Married	1910	0	1	29	6	14	2	101.6	88	122	61	16	36.44444444	13.1	156	14	0.6	93.30096424	1.4	14.8	23.4	9	163	1.1	136	5.2	105	24	14	2.9	7.38	41	471	1	0	0	0	1	0	2	1	0	9.5	29	7.473684211
67	F	White	Medicare	Married	2280	0	1	32	7	15	8	79.42402399	82	105	51	14	35.9	9.8	84	14.5	2.4	26.90435374	1.6	16.9	27.9	31	138	1.31	138	5.9	115	21	11	2.3	7.4	37	325	1	1	0	0	1	0	2	1	0	6.8	20	11.76470588
67	M	White	Other	Single/Divorced/Widowed	1426	1	1	33	2	15	1	73.84483784	80	130	69	14	36.27777778	12.9	129	12.2	0.9	66.37529706	1.2	13	26	16	230	1.21	133	5.1	107	25	9	1.9	7.36	48	128	1	0	0	0	1	0	2	1	0	9.5	29	7.473684211
70	M	White	Other	Married	2010	0	1	26	4	15	2	83.82386998	80	103	55	14	37	10.6	140	12.2	0.8	74.93722779	1.4	15.1	26.4	13	136	1.04	134	6.8	110	25	9	3.3	7.3	48	239	1	1	0	0	0	0	2	1	0	11.4	34	5.789473684
64	M	White	Other	Married	3110	1	1	23	5	14	1	66.85951534	80	123	68	13	36.5	19.2	227	12.7	0.7	91.85745227	1.1	11.5	26.4	16	191	0.97	134	4.3	107	23	13	2.1	7.52	26	443	1	1	0	0	1	0	2	1	0	11.3	34	5.840707965
61	M	Unknown	Other	Unknown	1775	0	1	34	3	14	0	78.4	78	112	66	16	36.83333333	8.3	92	12.1	0.7	93.81378327	1.5	16.7	27.5	13	109	1.15	133	4.4	107	21	9	2	7.42	38	199	1	1	0	0	1	0	2	1	0	11	33	6.090909091
75	M	White	Other	Married	2260	0	1	32	3	15	0	95.48119389	71	122	60	14	36.38888889	11.1	176	12	0.9	62.74808349	1.3	14.2	38.2	18	144	1.34	133	5.1	105	21	19	3.3	7.35	49	279	1	1	0	0	1	0	2	1	0	11.4	34	5.789473684
78	M	Unknown	Medicare	Married	1295	1	1	29	1	15	5	103.5	78	110	59	17	36.61111111	10.8	248	14.2	1	54.09129825	1.2	13.6	27.5	18	91	8.1	141	4.1	107	28	10	5.7	7.46	45	423	1	0	0	0	0	0	1	0	1	10.2	28.9	6.970588235
69	F	White	Other	Married	1180	1	1	37	5	15	1	88.5	82	149	64	10	35.5	20.2	128	16.4	0.8	91.14669918	1.8	19.9	31.8	15	113	0.98	134	3.9	112	16	15	3.6	7.44	46	433	1	1	0	0	1	0	2	1	0	7.1	21	11.12676056
68	M	White	Medicare	Married	1095	1	1	27	4	14	1	107	88	110	67	14	36.6	18.4	209	13.9	0.7	89.31232389	1.4	15.7	38	15	125	1.27	133	4.5	103	25	10	2.2	7.41	44	332	1	1	0	0	1	0	2	1	0	8.8	26	8.409090909
60	M	White	Other	Married	1600	1	1	43	7	15	3	93.80290212	77	135	78	15	36.33333333	12.7	186	13.2	1.5	37.5964293	1.3	13.7	23.3	17	156	1.16	132	5.7	110	20	10	1.7	7.52	31	414	1	1	0	0	1	0	2	1	0	8.5	26	8.705882353
57	M	Unknown	Other	Unknown	1155	0	1	39	7	15	1	88.45051215	110	151	86	13	37.1	14.5	99	14.9	2.2	24.1659663	1.5	17.2	63.1	31	153	1.4	136	6.6	110	22	12	4.6	7.33	48	377	1	1	0	0	1	0	2	1	0	8.8	26	8.409090909
54	M	Unknown	Other	Married	1240	1	0	37	4	15	2	84	86	124	75	18	36.55555556	15.6	152	12.8	1	64.0243888	1.5	16.6	33.8	17	114	1.14	139	3.7	108	21	9	1.6	7.39	39	311	1	0	0	0	0	0	2	1	0	14.9	45	3.691275168
66	M	White	Medicare	Single/Divorced/Widowed	1022	1	1	32	7	14	5	69.85322498	86	94	47	16	36.94444444	5.8	63	12.4	0.6	95.28803838	1.8	19.4	77.7	12	96	1.01	131	4.7	106	22	12	3.1	7.43	40	397	1	1	0	0	1	0	2	1	0	7.3	22	10.68493151
57	M	White	Medicare	Single/Divorced/Widowed	780	1	1	34	9	15	0	146.6917725	80	106	49	22	36.61111111	17	120	14.8	1	62.68926626	1.6	16.6	29.4	15	121	1.12	138	3.8	102	23	12	0.9	7.23	67	93	1	1	0	1	0	0	2	1	0	11.5	35	5.652173913
65	M	Unknown	Medicare	Single/Divorced/Widowed	1475	0	1	31	2	15	4	86.81757962	71	109	82	13	36.66666667	10.9	209	13.4	1.7	31.20142497	1	11.3	47	33	218	8.7	138	3.7	102	23	17	3.3	7.45	63	268	1	0	0	1	0	0	1	0	1	12.6	38.6	4.873015873
62	M	Unknown	Other	Married	1452	0	1	36	6	15	0	86.8	79	116	65	16	35.83333333	10.8	148	14.1	0.7	93.15708679	1.1	13.1	37.7	14	68	1.27	137	3.7	114	25	9	1.7	7.5	33	89	1	1	0	0	0	0	2	1	0	10.7	30.4	6.504672897
76	M	White	Medicare	Married	2875	0	1	30	4	15	3	101.2	80	119	60	12	36.33333333	11.9	153	13.2	1.2	44.00467133	1.3	14.6	38.5	21	148	1.17	137	5.8	108	27	12	2.2	7.39	44	278	1	0	0	0	0	0	2	1	0	9.5	29	7.473684211
65	M	White	Other	Married	2575	1	1	53	8	3	0	118.7504825	80	119	57	12	36.11111111	10.3	104	13.9	1.1	52.81331379	1.4	15.8	28.8	11	120	1.13	133	3.8	106	24	10	1.7	7.37	47	403	1	1	0	0	0	0	2	1	0	11	33	6.090909091
74	M	Black	Medicare	Single/Divorced/Widowed	1082	1	1	49	4	14	4	73.84483784	80	99	53	19	36.38888889	11.9	113	13.9	1.3	62.13748539	1.1	12.3	29.3	30	249	1.24	134	5.5	111	21	8	1.4	7.33	41	211	1	0	0	0	1	0	2	1	0	8.7	26	8.505747126
62	M	White	Other	Married	3835	1	0	73	12	3	4	98.79241819	83	111	78	19	35.44444444	20.8	293	12.8	1.2	48.55224352	1.3	14.7	38.4	20	174	8.5	145	3.5	109	20	20	4.4	7.41	24	206	1	1	0	0	0	0	1	0	1	13.2	38.7	4.643939394
76	M	White	Other	Single/Divorced/Widowed	3425	0	1	46	5	15	2	64.3647573	70	104	61	7	35.5	7.9	125	14	0.5	94.31515905	1.4	15.5	31.5	11	122	1.16	133	4.6	112	21	12	2.6	7.39	37	416	1	1	0	0	0	0	2	1	0	9.7	29	7.319587629
79	M	Unknown	Other	Unknown	1375	1	1	35	7	14	2	67.85741855	67	89	42	15	36.38888889	21.2	115	12.8	1.1	47.86663493	1.3	14.3	22.7	24	119	1.41	135	4.2	111	20	14	2.8	7.42	43	268	1	1	0	0	0	0	2	1	0	7.8	23	9.871794872
63	M	White	Other	Married	904	0	0	35	3	15	1	41.14082796	73	123	77	20	35.72222222	7.5	187	14.3	0.8	78.7141633	1.6	13.4	29.8	12	104	1.09	137	3.9	108	20	13	0.5	7.15	58	163	1	0	0	1	0	0	1	0	1	14.2	43	4.014084507
56	M	Unknown	Other	Married	1040	0	1	25	5	14	7	117.6618608	82	123	57	21	36.61111111	9.4	175	14.9	1.5	38.66781268	1.1	12.2	27.5	25	212	1.26	134	5.1	103	21	10	1	7.35	43	426	0	0	1	0	1	1	2	1	0	9.1	27	8.021978022
78	F	White	Medicare	Single/Divorced/Widowed	1920	1	1	34	6	11	2	84.82177319	81	104	47	16	36.5	6.3	119	12.5	0.6	96.30171087	1.2	13.3	31.9	10	125	1.03	131	4.8	103	24	14	2.7	7.49	35	444	1	1	0	0	1	0	2	1	0	7.6	23	10.13157895
66	M	Unknown	Medicare	Single/Divorced/Widowed	2020	1	1	40	9	12	4	78.83435391	74	114	52	16	36.83333333	14.1	147	12.8	0.6	95.28803838	1.1	12.2	27.1	11	173	1.06	132	4.5	108	23	11	1.9	7.37	45	253	1	1	0	0	1	0	2	1	0	9.6	29	7.395833333
62	M	White	Medicare	Married	2260	1	1	34	5	15	2	109.7693535	110	123	50	18	37.2	7.1	161	13.5	0.8	79.26904662	1.3	14.1	28.2	12	213	1.16	133	5.1	105	25	11	1.8	7.42	43	199	1	0	0	0	0	0	2	1	0	10.3	31	6.699029126
75	M	Asian	Medicaid	Married	1605	1	0	29	4	15	0	61	86	128	62	16	36.38888889	5.1	120	12.2	0.8	72.35088792	1.4	15.5	37.5	11	106	1.2	139	3.8	107	22	14	2.1	7.42	36	429	1	0	0	0	1	0	2	1	0	14.1	42	4.113475177
53	F	Black	Other	Single/Divorced/Widowed	3990	0	1	48	10	15	9	98.20274811	87	106	93	22	33.6	4.8	213	21.1	0.9	84.4233526	1.9	21	76	22	257	0.73	147	4.1	111	15	25	12.2	7.28	46	420	1	1	0	1	0	0	1	0	1	7.9	24	9.620253165
81	M	White	Other	Unknown	3050	0	1	42	4	14	2	49.8951607	80	127	59	16	36.5	8.3	85	14	0.7	81.51764417	1.8	19.8	38.8	15	143	1.13	133	4.2	108	22	14	2.6	7.47	31	423	1	1	0	0	0	0	2	1	0	9.2	27.2	7.913043478
76	F	White	Medicare	Single/Divorced/Widowed	1125	0	0	29	1	15	2	78.65291696	71	170	56	19	36.44444444	14.6	184	13	0.9	82.67267656	1.1	13.1	21.1	18	261	8.8	134	4.1	102	23	13	1.7	7.26	43	330	0	0	0	0	0	0	1	0	1	12.7	36	5.039370079
56	M	Unknown	Medicare	Single/Divorced/Widowed	1410	1	0	30	7	15	2	112.7630632	80	105	64	16	36.38888889	13.8	106	12.6	0.7	97.16736102	1.6	17.7	49.6	12	139	1.21	136	3.8	105	23	9	1.3	7.33	39	246	1	1	0	0	0	0	2	1	0	16.1	48	3.229813665
70	F	White	Other	Married	3045	1	1	54	9	3	1	49.57764604	79	91	59	14	36.27777778	12.9	120	13.5	0.6	101.8685243	1.5	16.2	32	13	121	1.33	134	7.4	106	23	8	3.3	7.45	49	408	1	1	0	0	0	0	2	1	0	7	21	11.28571429
66	M	White	Other	Married	2795	1	1	31	4	15	4	88.81338605	81	92	58	12	35	12.1	178	12.7	1.2	47.20698856	1.3	14.2	31.3	22	144	1.31	133	5	111	21	9	1.8	7.31	48	283	1	1	0	0	1	0	2	1	0	10	30	7
63	F	White	Other	Single/Divorced/Widowed	2130	1	1	25	6	15	1	82.5084521	70	125	59	14	35.1	14.9	102	12.5	0.6	107.0028328	1.7	18.9	34.8	11	113	1.01	133	5.3	109	20	10	3	7.39	35	448	1	1	0	0	0	1	2	1	0	7.9	24	9.620253165
51	M	White	Other	Married	1965	1	1	44	6	3	1	100.7882246	94	113	61	15	36.11111111	14.8	151	12.3	0.7	100.6408197	1.4	15.1	22.8	15	113	1.29	135	4.6	106	25	12	1.5	7.48	32	313	1	0	0	0	1	0	2	1	0	10.8	32	6.296296296
71	M	Others	Medicare	Married	810	0	1	41	2	15	5	98.79241819	74	112	48	18	36.3	11.5	189	14.4	0.9	64.53621217	1.5	16.1	28.5	14	89	1.15	138	3.3	103	23	12	1.2	7.4	43	275	1	1	0	0	1	0	2	1	0	11.5	35	5.652173913
86	M	Unknown	Other	Married	1315	0	1	44	7	14	7	83.82386998	78	104	41	12	35.4	13.1	204	14.5	1.9	23.53467956	1.3	15.2	31.2	56	168	1.25	137	4.2	108	24	12	2.6	7.31	53	362	1	1	0	0	0	0	2	1	0	6.9	21	11.44927536
75	M	Unknown	Medicare	Single/Divorced/Widowed	1340	1	1	44	7	9	2	81.23839347	64	96	38	15	36.88888889	8.2	192	14.1	1.4	36.77992713	1.3	14.3	26.8	37	152	1.06	136	4.1	103	28	11	2.4	7.53	47	229	1	1	0	0	0	0	2	1	0	10.1	30	6.930693069
72	M	White	Medicare	Married	1437	1	0	37	9	15	4	100.7882246	70	136	63	15	35.7	15.9	124	12.6	0.9	64.08445869	1.3	14	30.6	15	141	1.28	141	4.3	105	21	15	1.3	7.28	64	278	1	1	0	0	0	0	2	1	0	14.5	44	3.862068966
69	M	White	Medicare	Married	2010	1	1	25	3	15	2	79.74153865	68	92	54	14	36.38888889	7.6	150	13.3	1	57.62144813	1.2	13.4	22.5	21	109	1.32	133	5.6	107	22	12	1.7	7.35	46	304	1	1	0	0	0	0	2	1	0	9.6	29	7.395833333
62	M	White	Other	Married	2050	1	0	31	2	15	0	86.81757962	95	89	57	13	36.66666667	13.4	182	12.5	0.7	93.15708679	1.3	14.1	22.3	16	98	1.18	137	3.9	102	24	12	1.9	7.38	44	338	1	1	0	0	0	0	2	1	0	14.5	44	3.862068966
80	M	White	Medicare	Married	835	1	1	43	5	15	1	66.85951534	72	119	44	16	37.88888889	12.4	88	11.5	0.6	86.36302893	2.3	25.1	36.4	7	116	1.13	133	3.2	103	21	13	2	7.41	40	377	1	1	0	0	0	0	2	1	0	11.3	34	5.840707965
59	M	White	Other	Married	3605	1	1	20	4	15	1	76.83854748	69	109	58	14	36.44444444	13.2	106	12.1	0.7	95.14109671	1.3	14.2	26.6	17	100	1.3	133	3.9	106	24	14	2.1	7.5	42	243	1	1	0	0	1	0	2	1	0	10.5	32	6.476190476
84	M	Unknown	Medicare	Married	1650	0	1	26	1	15	1	80.14977178	66	132	76	19	35.55555556	9.1	186	13.2	1.1	46.21459375	1	11	37.5	24	153	8.6	139	4.1	105	27	11	3.5	7.43	47	152	1	0	0	1	0	0	1	0	1	11.6	35.9	5.525862069
75	F	White	Other	Married	1420	0	1	55	9	3	2	72.03046836	71	132	65	12	36.1	6.9	121	13.9	0.4	116.1875957	1.1	13.3	35.5	11	152	1.48	135	4.1	106	24	14	1.9	7.47	37	363	1	0	0	0	1	0	2	1	0	8.2	25	9.146341463
47	M	Unknown	Other	Married	1630	1	0	34	8	13	2	124.7379018	80	126	68	19	36.55555556	15.5	130	12.5	0.9	76.38736124	1.5	16.1	52.4	15	199	1.14	136	3.8	102	25	9	1.4	7.34	49	351	1	1	0	0	1	0	2	1	0	14.3	43	3.986013986
70	M	White	Other	Married	1355	1	1	42	2	15	2	88.7	75	86	46	15	36.27777778	10.3	233	13.5	1	57.21809799	1.4	15.2	34.9	15	95	1.12	135	4.3	107	22	15	1.7	7.46	31	158	1	1	0	0	0	0	2	1	0	11.7	35	5.555555556
48	M	White	Other	Single/Divorced/Widowed	6310	0	1	18	0	15	1	119.4	82	128	71	11	36.11111111	14	209	13.6	0.9	75.85264972	1	12.2	54.9	17	154	8.1	138	6.4	109	23	12	0.9	7.44	37	430	0	0	0	1	0	0	1	0	1	12.6	36.1	5.071428571
69	M	White	Medicare	Married	2255	1	1	23	6	15	2	113	70	97	53	20	36.61111111	19.7	109	13.8	1.4	38.36324837	1.3	14.1	24.1	17	149	1.14	136	5.2	108	20	11	3.6	7.36	43	275	1	0	0	0	0	0	2	1	0	12	36	5.333333333
45	M	White	Other	Married	1500	0	0	20	2	15	1	88.6	69	134	87	13	36.77777778	8.1	180	14.5	0.8	89.32363957	1	11	31.6	15	94	10	138	3.9	103	24	15	1.6	7.43	40	261	0	0	0	0	0	0	1	0	1	15.2	41.9	3.822368421
73	F	White	Medicare	Single/Divorced/Widowed	1700	0	1	28	1	15	6	76.2488774	75	92	63	15	36.77777778	9.7	484	15.7	1.1	66.24447924	1.2	12.6	26.5	11	121	8.9	139	4.1	100	24	19	0.8	7.32	46	65	1	0	0	1	0	0	1	0	1	9.1	29.3	7.769230769
65	M	Others	Other	Married	1410	0	0	34	4	15	0	90.12880392	65	91	53	16	36.44444444	8.8	152	13.7	0.7	91.21445011	1.3	14.2	25.5	10	105	1.2	137	3.7	105	25	9	1.7	7.39	42	317	1	1	0	0	0	0	2	1	0	15	45	3.666666667
73	F	White	Other	Single/Divorced/Widowed	663	1	1	47	9	15	4	93.80290212	71	92	59	15	36	19.6	159	15.9	1.3	54.12973909	2.3	25	20.8	43	138	1.06	135	4.8	105	22	12	2.4	7.37	44	348	1	1	0	0	1	0	2	1	0	6.8	20	11.76470588
56	M	White	Medicaid	Single/Divorced/Widowed	1210	0	1	33	6	15	1	80.92087881	85	111	61	14	36.5	9.8	148	12.8	0.8	82.68146135	1.4	15.6	33.5	16	111	1.04	134	5.1	104	25	11	2.5	7.33	49	200	1	0	0	0	0	0	2	1	0	9.7	29	7.319587629
91	M	Unknown	Medicare	Unknown	1370	1	1	32	8	15	3	71.84903141	96	115	54	15	36.4	15.5	93	14.6	1.1	43.99708254	1.7	18.1	29	11	142	1.33	134	3.4	110	19	14	3.6	7.49	33	205	1	1	0	0	1	0	2	1	0	10	30	7
71	M	White	Medicare	Unknown	1790	0	1	52	8	13	6	97.79451497	66	113	52	17	36.38888889	11.2	120	15.1	1.2	45.57771403	1.3	14.5	26.2	41	77	1.35	144	3.4	110	21	11	1.3	7.4	37	172	1	0	0	0	1	0	2	1	0	12.4	37	5.080645161
65	F	Black	Other	Single/Divorced/Widowed	2505	0	1	31	2	15	4	79.83225712	82	121	64	27	36.5	17.7	319	14.1	0.9	77.59854474	1.2	13.6	29.6	32	148	9.1	139	3.2	98	23	21	2.2	7.51	48	279	1	0	0	1	0	0	1	0	1	10.8	31.5	6.342592593
68	M	Others	Other	Married	1545	1	1	41	7	6	0	88.72266757	78	119	65	15	36.72222222	12.7	100	13.1	0.9	65.91066998	1.4	15.3	24	14	137	1.14	136	5.1	110	24	9	2.7	7.37	43	251	1	0	0	0	0	0	2	1	0	8	24	9.5
58	M	White	Other	Single/Divorced/Widowed	2105	0	0	22	5	15	0	107.7735471	75	126	69	8	36.38888889	13	145	11.8	0.6	100.7962555	1	10.7	27.2	11	118	1.21	137	4.6	107	25	13	1.8	7.38	45	214	1	0	0	0	1	0	2	1	0	13.9	40.1	4.309352518
53	M	White	Other	Married	1628	1	1	59	9	3	1	85.8196764	82	112	63	16	36.05555556	19.5	186	13.4	0.9	73.23471551	1.5	16.5	28	13	191	1.13	135	6	105	23	9	2.1	7.42	38	393	1	1	0	0	1	0	2	1	0	10.9	33	6.146788991
80	M	White	Medicare	Single/Divorced/Widowed	1221	0	1	42	3	15	2	90.80919247	80	113	54	14	36.88888889	17.9	104	13.1	1.2	42.78541764	1.8	18.6	32	23	156	1.17	135	4.3	112	22	12	1.8	7.44	37	329	1	1	0	0	1	0	2	1	0	8.1	24	9.382716049
70	M	Unknown	Medicare	Married	3790	0	0	30	3	14	5	93.21323204	73	99	78	26	36.33333333	14.7	218	16.1	1.7	30.12455715	1.3	14.9	30.5	26	134	8.8	135	3.9	96	29	13	3.5	7.3	39	461	1	0	0	1	0	0	1	0	1	14	42.7	4.092857143
81	F	White	Other	Married	2750	0	1	39	2	15	3	66.1	94	105	50	20	37.22222222	9.8	237	14.3	0.6	94.29349827	1.1	13	35.8	13	104	7.9	143	4	115	21	11	0.8	7.3	32	211	1	0	0	1	0	0	1	0	1	10.2	29.4	6.921568627
65	M	White	Medicare	Single/Divorced/Widowed	1581	0	1	30	3	15	2	69.85322498	80	133	75	14	36.44444444	21.5	211	12.7	1	59.26348336	1.2	13.5	28.2	13	136	1.64	137	5.2	105	28	10	1.9	7.44	40	288	1	1	0	0	1	0	2	1	0	11.3	34	5.840707965
48	M	Unknown	Medicare	Single/Divorced/Widowed	4400	0	0	16	1	15	1	142.8815966	94	153	89	18	36.55555556	8.6	168	14.1	1.6	37.83283543	1.2	13.5	150	25	123	9.1	140	5	106	25	14	3.5	7.38	48	478	1	0	0	1	0	0	1	0	1	14.2	42.8	4.028169014
57	M	Hispanic/Latino	Medicaid	Married	2775	0	1	15	0	15	2	77.1107029	84	130	73	16	37.11111111	11.3	273	12.8	0.8	82.10269112	1.1	11.5	29.6	12	200	9.5	135	4.5	100	23	17	2.2	7.47	46	474	1	0	0	1	0	0	1	0	1	11.9	39.3	5.100840336
56	M	White	Other	Married	2205	1	1	33	5	15	0	109.2704019	66	94	56	16	34.5	16.3	160	12.6	1.3	45.97126191	1.5	16.2	33	17	135	1.01	134	5.1	106	24	15	2.8	7.34	48	376	1	1	0	0	1	0	2	1	0	11.2	34	5.892857143
64	M	White	Other	Married	1835	0	1	34	7	14	1	78.24468383	80	109	44	17	35.8	9.8	83	13.2	0.6	96.63621015	1.3	15	32.3	12	283	1.28	134	5	109	24	9	3.3	7.43	32	360	1	1	0	0	0	0	2	1	0	8.4	25	8.928571429
67	F	White	Medicare	Single/Divorced/Widowed	1095	1	1	38	6	15	1	70.85112819	69	122	62	17	36.27777778	6	110	13.7	0.7	97.65109977	1.2	13.6	32.7	11	157	1.07	131	3.2	102	22	9	0.7	7.35	44	270	1	1	0	0	1	0	2	1	0	10.1	30	6.930693069
71	F	White	Other	Single/Divorced/Widowed	1565	1	1	49	3	15	7	59.87419284	77	116	62	12	36.38888889	25.3	424	16.9	0.7	94.94544466	2	22.4	150	20	217	8.1	132	3.7	99	20	17	3.4	7.31	40	259	1	1	0	1	0	0	1	0	1	7.5	23.9	10.14666667
68	M	Unknown	Other	Unknown	3775	1	1	32	1	15	1	81.82806355	80	126	70	12	35.7	13.1	211	13	0.8	75.99746847	1.4	15.2	28.5	16	127	1.24	131	3.3	105	21	13	2.1	7.42	36	147	1	1	0	0	0	0	2	1	0	10	30	7
88	M	White	Medicare	Single/Divorced/Widowed	4175	0	0	26	2	15	4	66.36056373	50	173	54	16	36.5	5.3	165	13.8	1.1	44.93410892	1.3	11	28.1	26	203	9.2	138	3.8	103	22	17	3.5	7.37	48	207	0	0	0	1	0	0	1	0	1	13.9	39.8	4.330935252
59	M	Others	Other	Single/Divorced/Widowed	2510	0	1	14	3	15	4	116.754676	87	117	62	17	37	19.5	230	14.5	1.2	49.58628329	1.3	14.1	28.1	22	126	1.29	134	6.8	108	25	8	1.6	7.45	37	376	1	1	0	0	1	0	2	1	0	7.7	23	10
64	M	White	Other	Unknown	2185	1	1	39	10	15	3	139.70645	80	106	53	16	37	14.9	104	13.5	1.2	47.87489117	1.2	13.5	23.6	19	182	1.12	136	4.3	101	21	13	3	7.36	44	306	1	1	0	0	1	0	2	1	0	12.4	37	5.080645161
50	F	White	Other	Single/Divorced/Widowed	1500	0	1	21	3	15	3	72.84693462	79	115	63	12	36.66666667	16.9	211	13.3	0.6	117.2343946	1.3	13.8	25.9	8	185	1.05	136	4.5	105	26	10	3.4	7.46	37	286	1	1	0	0	1	0	2	1	0	9.5	29	7.473684211
63	M	Asian	Medicare	Unknown	4450	0	0	20	0	15	2	86.31862801	76	133	80	17	35.33333333	8.1	224	12.7	0.8	78.7141633	1	10.7	34.3	11	124	9	139	3.9	105	28	10	1.2	7.38	37	345	1	0	0	0	0	0	1	0	1	14.7	42	3.945578231
62	M	White	Other	Married	2185	0	1	32	4	15	0	89.81128926	80	117	66	14	36.2	14.9	171	12.7	0.8	79.26904662	1.1	13.4	28.1	17	94	1.32	135	5	107	23	9	1.9	7.38	51	252	1	1	0	0	1	0	2	1	0	11.5	35	5.652173913
85	F	White	Medicare	Married	1225	1	1	40	6	15	1	78.65291696	91	93	52	12	34.9	14.8	150	12.8	0.7	86.05252372	1.2	13.5	28	14	107	1.02	138	5.3	111	23	12	1.7	7.51	29	310	1	1	0	0	1	0	2	1	0	8.6	26	8.604651163
91	F	White	Medicare	Single/Divorced/Widowed	1184	1	1	40	3	14	7	75.84064426	93	109	96	16	36.77777778	13.6	195	14.2	1.7	34.4879336	1.1	11.7	150	44	110	8.1	132	4.3	104	18	14	0.9	7.36	41	57	1	0	0	1	0	0	1	0	1	10.5	31.1	6.561904762
58	M	White	Other	Married	1280	1	1	24	6	15	2	86.81757962	84	137	43	14	36.61111111	29.3	367	13	1.1	55.47517474	1.5	15.8	28.5	24	137	1.35	134	4.6	102	24	15	3.4	7.31	61	142	1	1	0	0	0	0	2	1	0	10.6	32	6.41509434
83	F	White	Medicare	Single/Divorced/Widowed	1750	0	1	34	5	14	6	80.01369407	69	96	47	14	36	19.4	175	13.8	0.8	82.60958197	1.3	15.2	33.9	20	124	1.31	128	5.5	105	22	13	2.1	7.45	30	304	1	1	0	0	1	0	2	1	0	7.9	24	9.620253165
59	M	White	Other	Married	2105	1	0	26	2	15	0	81.82806355	80	129	69	16	36.72222222	15.2	161	13.3	1.1	55.08684851	1.5	16	28.3	16	92	1.15	136	3.8	109	23	7	1.7	7.38	46	468	1	1	0	0	1	0	2	1	0	14.7	44	3.80952381
57	M	White	Other	Married	1528	0	1	31	6	15	4	81.41983042	80	116	60	16	36	10.2	121	14.1	2.2	24.1659663	1.2	14.2	39	57	120	1.23	136	6.4	111	22	14	2.1	7.33	41	224	1	1	0	0	0	0	2	1	0	7.7	22.3	10.09090909
65	M	White	Medicare	Single/Divorced/Widowed	2245	1	1	30	5	15	4	124.7	58	132	58	16	35.61111111	21.3	195	14.3	1.1	52.81331379	1.4	14.8	28.1	20	143	1	134	2.7	99	24	16	2	7.49	36	267	1	1	0	0	0	0	2	1	0	9.1	27	8.021978022
60	M	White	Other	Single/Divorced/Widowed	1975	1	1	40	5	15	5	81.82806355	71	113	57	23	36.5	15	178	11.4	1.6	34.77441824	1.6	17	29.3	36	193	1.21	133	6	105	23	10	3.6	7.41	35	240	1	0	0	0	1	0	2	1	0	10.7	32	6.355140187
83	F	Unknown	Medicare	Married	1195	1	1	60	9	3	2	51.89096713	76	160	77	15	36.5	32.4	113	12.6	0.6	92.97800967	1.2	13.6	31.5	16	126	1.39	131	4.4	105	22	11	3.1	7.35	46	70	1	1	0	0	0	0	2	1	0	8.5	26	8.705882353
84	M	White	Medicare	Married	2775	1	1	31	1	15	1	66.85951534	65	137	72	27	36.38888889	8.5	160	12.9	1	51.8588517	1.1	12.2	26.8	22	118	9	143	3.9	105	24	14	1.7	7.36	33	362	0	0	0	0	0	0	1	0	1	10.8	32.2	6.277777778
57	M	White	Medicare	Single/Divorced/Widowed	1485	1	1	22	5	15	1	78.92507238	60	139	71	15	36.83333333	5.1	73	12.5	0.6	101.5068031	1.6	17.1	35	11	85	1.08	137	3.8	105	25	10	1.2	7.44	38	456	0	1	0	0	0	0	2	1	0	12.6	38	4.920634921
77	F	White	Medicare	Single/Divorced/Widowed	2610	0	1	55	6	3	0	54.88467677	65	132	85	15	34.6	7.7	143	13.8	0.5	104.5269423	1.5	16.3	29.7	9	178	1.35	132	4.2	106	21	14	3.4	7.42	39	328	1	1	0	0	0	0	2	1	0	6.4	19	12.65625
64	M	White	Medicare	Married	1725	0	1	27	5	10	1	67.85741855	82	106	47	18	36.5	22.9	218	14.3	0.9	67.78892272	1.3	14.2	30.3	10	117	1.13	138	3.9	103	23	15	2.9	7.39	41	436	1	1	0	0	0	0	2	1	0	11.9	36	5.378151261
66	M	Unknown	Medicare	Married	2350	1	1	33	4	15	1	124.7379018	70	120	64	10	35.3	8.9	111	12.3	0.9	66.84319945	1.8	19.5	28.5	21	115	1.27	135	4.7	104	22	17	2.7	7.38	46	191	1	1	0	0	1	0	2	1	0	11.8	35	5.508474576
58	M	White	Other	Married	2420	0	0	21	3	15	1	116.5732391	82	98	48	14	37	20.3	216	13.5	0.9	70.70713516	1.4	15.7	30.8	14	125	1.19	137	4.6	101	26	9	1	7.41	42	251	1	1	0	0	1	0	2	1	0	13.5	41	4.37037037
69	M	White	Other	Married	1335	1	1	35	7	14	3	74.84274105	78	106	48	16	35.22222222	9.5	119	14.2	1.1	51.34999579	1.3	14.1	28.7	12	128	1.12	134	4.1	109	22	8	1.6	7.41	38	142	1	0	0	0	1	0	2	1	0	6.9	21	11.44927536
81	M	White	Other	Married	1150	0	1	45	2	15	0	82	80	67	56	16	36.44444444	7.8	115	13.5	0.8	69.36483481	1.2	13.3	34.1	13	105	1.18	136	3.8	107	24	8	0.9	7.45	35	478	1	1	0	0	1	0	2	1	0	12.9	39	4.728682171
57	M	Unknown	Medicare	Single/Divorced/Widowed	1900	0	1	60	8	3	1	93.80290212	74	110	60	14	36.6	17.3	169	13.3	1	62.68926626	1.2	14.2	25.6	16	97	1.43	135	5.2	108	24	9	1.9	7.43	40	450	1	1	0	0	0	0	2	1	0	9.4	28	7.659574468
68	F	White	Medicare	Married	1330	1	1	61	11	3	3	81.01159728	102	99	47	14	35.8	13.7	140	15.1	0.6	103.3097993	1.2	13.4	26.7	16	227	1.51	136	4.4	108	22	11	4.1	7.43	41	310	1	1	0	0	1	0	2	1	0	8.2	25	9.146341463
75	M	White	Other	Married	1685	1	1	40	1	15	0	73.84483784	65	131	57	17	36.77777778	7.6	151	12.6	1	55.24330586	1.6	17.3	33.5	22	127	1.06	135	4.6	105	22	13	1.9	7.42	37	270	1	1	0	0	0	0	2	1	0	9.6	29	7.395833333
91	M	White	Medicare	Married	1050	0	1	41	3	15	3	87.81548283	70	134	56	11	36.61111111	20.9	133	16.2	1.1	43.99708254	1.4	15.1	26.7	20	117	1.31	134	5.2	110	20	13	3.8	7.38	39	301	1	1	0	0	0	0	2	1	0	7.3	22	10.68493151
75	F	Others	Medicare	Married	3261	0	1	29	5	15	2	72.84693462	92	135	63	12	36.4	16.3	192	13.5	0.6	98.35269332	1.8	19	51.3	10	198	1.38	136	6.1	111	24	8	3.8	7.36	49	190	1	1	0	0	1	0	3	1	1	7.4	22	10.54054054
85	M	White	Medicare	Married	4550	0	1	32	6	14	4	76.2488774	85	118	62	16	34.9	12.4	92	15.8	0.8	67.44291769	1.6	17.2	39.1	20	91	1.16	131	4.5	108	23	12	4.5	7.5	32	271	1	1	0	0	1	0	2	1	0	6.8	20	11.76470588
57	M	White	Other	Single/Divorced/Widowed	4000	0	0	20	2	15	1	90.40095934	73	117	86	15	36.22222222	6.6	182	12.8	1.1	55.8662384	1.1	13.2	31.3	17	105	8.6	141	3.9	105	28	13	4.9	7.47	43	487	1	0	0	1	0	0	1	0	1	13.7	38.7	4.474452555
55	M	Hispanic/Latino	Other	Single/Divorced/Widowed	2095	0	0	29	5	14	3	98.79241819	97	145	75	14	36.77777778	12	193	13.1	0.9	72.21301799	1.4	14.8	26.6	14	169	1.27	136	3.2	108	25	8	1.3	7.35	42	100	1	0	0	0	1	0	2	1	0	13.6	39.6	4.441176471
70	M	White	Medicare	Single/Divorced/Widowed	1970	1	1	54	11	3	3	72.84693462	88	110	48	16	35.4	12.8	95	15	0.9	64.99115022	1.5	16.4	38.9	14	178	1.05	131	4.8	102	25	12	3.2	7.48	38	84	1	1	0	0	0	0	2	1	0	8	24	9.5
76	M	White	Medicare	Married	2195	0	1	16	5	14	1	80.83016033	83	123	59	16	36	15.9	130	14	0.8	71.84443171	1.4	14.9	26.5	15	160	1.33	136	4.7	113	22	10	2.5	7.45	47	228	1	0	0	0	0	0	2	1	0	9.2	28	7.826086957
84	M	Unknown	Medicare	Married	1655	1	1	33	6	15	2	68.35637016	76	97	53	16	36.33333333	7.4	93	13.6	1	51.8588517	1.5	16.5	39.8	18	128	1.15	131	4.8	107	23	9	2.7	7.4	45	339	0	1	0	0	1	0	2	1	0	7.5	23	10.26666667
71	F	Unknown	Medicare	Unknown	575	1	1	44	5	14	4	69.53571032	79	119	63	15	36.38888889	11.2	165	13.4	1.1	67.18173158	1.2	13.2	28.4	27	106	1.14	137	3.8	105	21	13	0.7	7.42	40	303	1	1	0	0	1	0	2	1	0	9.9	30	7.070707071
63	M	White	Other	Married	2935	0	0	20	0	15	4	94.21113525	65	153	85	15	36.94444444	10.2	189	12.6	0.8	78.7141633	1.1	11.5	30.8	14	107	8.8	139	4.1	102	28	13	2.3	7.48	35	258	0	0	0	1	0	0	1	0	1	13.1	37.9	4.740458015
80	M	Unknown	Medicare	Unknown	940	1	1	78	9	3	0	99.7903214	84	131	79	16	36.11111111	25	140	22.5	0.7	82.0922902	1.3	14.6	28.8	15	138	1.09	132	5.5	107	22	8	2.5	7.48	33	353	1	0	0	0	0	0	2	1	0	8.6	26	8.604651163
83	M	White	Medicare	Married	1990	0	1	30	5	12	5	104.6	107	125	51	24	37.05555556	7.1	257	13.5	1.1	46.54037639	1.2	14.3	27.5	13	187	8.9	146	3.5	104	28	18	4.8	7.39	52	409	1	0	0	1	1	0	1	0	1	10.5	33.8	6.304761905
66	F	White	Medicare	Single/Divorced/Widowed	795	1	1	36	7	15	4	89.72057079	77	96	52	20	36.66666667	13.1	139	12.9	0.7	98.3394761	1.4	15.2	22.8	15	219	1.3	135	4.3	108	22	8	4	7.26	46	81	1	1	0	0	1	0	2	1	0	7.3	22	10.68493151
84	M	Others	Medicaid	Single/Divorced/Widowed	835	0	0	41	3	15	2	69.39963261	70	116	54	18	35.83333333	12.6	255	14.9	1.4	34.52662286	2.2	18.8	67.7	29	120	9.1	139	4.4	103	30	10	1.4	7.26	41	348	1	0	0	1	0	0	1	0	1	14.3	41.8	4.06993007
71	M	White	Medicare	Married	2080	0	1	37	3	15	3	72.03046836	80	113	58	12	36.4	7.5	129	13	1.6	32.18856432	1.3	14.8	31.1	21	163	1.28	137	5	115	21	9	2.9	7.46	33	501	1	1	0	0	0	0	2	1	0	7.2	22	10.83333333
48	M	Black	Other	Married	3415	1	0	16	3	15	1	87.9	90	161	76	17	36.44444444	10.8	212	12.8	1.1	91.28238312	1.1	11.6	43.9	9	111	8.8	137	5.1	109	21	15	2.7	7.27	41	480	1	0	0	1	0	0	1	0	1	16.4	46.4	3.268292683
57	M	White	Other	Married	1610	1	1	14	4	14	2	123.7399985	82	106	53	16	37	19	169	13.7	1.1	55.8662384	1.2	12.7	26.1	18	152	1.11	137	4	104	23	13	1.7	7.37	43	414	1	1	0	0	0	0	2	1	0	11.8	35	5.508474576
32	M	Hispanic/Latino	Other	Single/Divorced/Widowed	1692	0	1	25	11	15	3	98.7	118	125	101	28	36.55555556	10	239	14.6	1.1	66.59141111	1.2	13.2	27.1	26	100	7.9	137	3.7	104	21	16	2.1	7.32	30	177	1	1	0	0	1	0	1	0	1	10.4	32	6.538461538
83	M	Hispanic/Latino	Other	Married	3195	1	1	34	6	15	4	67.85741855	71	115	62	14	36.44444444	8.7	81	12.2	1.1	46.54037639	1.8	19.8	40	24	174	1.1	131	4	101	20	15	1.7	7.45	30	341	1	1	0	0	1	0	2	1	0	12.7	38	4.881889764
61	M	White	Other	Married	4066	0	1	31	4	15	2	114.7588696	82	103	65	16	35.7	7	159	13.5	1.1	54.31833189	1.5	16.3	31.3	16	181	1.13	136	6	109	23	13	2.4	7.35	46	386	1	1	0	0	1	0	2	1	0	10.7	32	6.355140187
76	F	White	Medicare	Single/Divorced/Widowed	1550	0	1	29	3	14	3	84.82177319	84	109	57	15	36.1	8.6	161	17.2	0.7	91.66855284	1.6	18.1	34.9	12	146	1.1	135	5	108	21	13	3	7.43	36	289	1	1	0	0	1	0	2	1	0	7	21	11.28571429
81	F	White	Medicare	Single/Divorced/Widowed	630	0	1	54	7	15	4	53.88677356	82	90	51	16	34.8	8.1	143	12.9	0.9	79.81935992	1.5	15.9	31.3	21	130	1.35	132	6.7	107	21	14	2.8	7.36	48	338	1	1	0	0	0	0	2	1	0	7	21	11.28571429
56	M	Unknown	Other	Unknown	9940	0	0	72	9	3	2	59.96491131	111	138	99	14	35.61111111	16.6	300	13.1	1	63.13118455	1.2	13.5	26.4	11	247	8.3	137	4.4	102	23	16	2.9	7.78	48	511	1	1	0	0	0	0	1	0	1	13	37.4	4.815384615
61	F	Asian	Other	Married	776	1	1	45	3	15	2	48.89725749	63	130	78	18	36.27777778	13	91	12.9	0.6	108.51675	1.6	17.6	31.3	8	146	0.98	131	4.6	107	23	7	4.6	7.47	35	300	1	1	0	0	0	0	2	1	0	5.6	17	14.82142857
56	M	White	Other	Married	1355	0	1	26	4	15	5	145.6938692	87	122	65	18	36.83333333	13.3	173	15.1	0.8	82.68146135	1.4	15.4	33.3	8	164	1.06	130	5.2	101	22	11	2.6	7.38	47	205	1	1	0	0	1	0	2	1	0	10.4	31	6.634615385
81	M	Others	Medicaid	Married	2437	1	1	45	3	15	5	73.34588623	80	96	51	16	36.88888889	11.2	112	14.7	1.2	42.48591972	1.5	16.7	31.8	19	129	1.14	132	4.7	110	19	9	2.1	7.43	34	304	1	0	0	0	1	0	2	1	0	8.3	25	9.036144578
64	M	Hispanic/Latino	Medicare	Married	525	1	1	40	6	15	4	92.8049989	95	93	50	16	36.44444444	14.8	121	17.6	0.7	91.85745227	1.4	15.6	38.6	12	126	1.19	132	4.8	107	26	17	2.9	7.36	43	159	1	1	0	0	0	1	2	1	0	9.1	27	8.021978022
66	M	Unknown	Other	Unknown	3860	0	1	33	2	15	0	82.37237439	80	102	60	12	35.6	15.9	105	13.9	0.6	95.28803838	1.5	16.9	31.6	11	108	1.24	136	5.2	111	23	10	1.4	7.43	36	322	1	1	0	0	0	0	2	1	0	10.3	31	6.699029126
56	M	Unknown	Other	Married	1535	0	1	20	5	14	2	74.84274105	76	90	52	16	36.72222222	14.4	152	13	0.6	102.2223596	1.1	11.8	26.4	9	105	1.09	132	4.8	103	24	10	3	7.37	44	367	1	1	0	0	0	0	2	1	0	6.4	19	12.65625
49	M	White	Other	Married	1385	0	0	29	5	14	0	102.784031	80	125	64	16	36.1	18.1	176	13.4	1.1	59.09564027	1.4	15	27.9	15	98	1.1	138	4.1	109	25	12	2.1	7.38	39	449	1	1	0	0	0	0	2	1	0	14.8	44	3.783783784
85	F	Unknown	Other	Single/Divorced/Widowed	2090	1	1	32	4	15	5	57.06192015	78	142	53	18	36.72222222	6.6	229	14.9	1.7	35.97258792	1	10.5	30.3	49	82	8.2	138	4.5	103	27	13	0.9	7.41	46	334	1	0	0	1	1	0	1	0	1	8.4	26.9	8.702380952
67	M	White	Other	Single/Divorced/Widowed	1885	1	1	39	8	15	1	116.754676	81	122	64	9	35.8	16.4	138	15.1	0.8	76.53320088	1.4	15.5	30.8	19	184	1.18	135	4.8	107	21	14	2.7	7.35	46	322	1	1	0	0	0	0	2	1	0	9.4	28	7.659574468
73	F	White	Other	Single/Divorced/Widowed	1985	0	1	28	4	15	2	46.2210625	67	83	52	14	36.55555556	6.7	185	13.7	0.4	117.8314624	1.7	18.2	33.8	12	112	1.29	131	4.6	104	22	12	2.6	7.58	27	476	1	1	0	0	0	0	2	1	0	7.9	24	9.620253165
70	M	Unknown	Other	Married	2610	0	1	39	6	15	1	76.83854748	86	130	74	11	36.3	15.9	163	14.1	0.9	64.99115022	1.2	14.1	39.9	19	133	1.29	134	6.3	109	20	12	1.6	7.38	39	330	1	0	0	0	1	0	2	1	0	9.5	29	7.473684211
82	M	White	Medicare	Married	1945	1	1	39	3	15	2	60.5545814	80	105	53	16	36.38888889	10.6	129	13.3	0.9	59.73724713	1.7	18.1	45.2	15	124	0.98	134	4.7	107	23	12	3.2	7.49	36	367	1	1	0	0	1	0	2	1	0	8.5	26	8.705882353
85	M	White	Medicare	Single/Divorced/Widowed	2445	0	1	26	5	15	0	51.9	99	140	67	14	37	11.7	158	12.7	0.9	58.49152583	1.3	15.1	40.6	13	149	1.57	136	5.5	111	22	12	2	7.48	34	287	1	0	0	0	0	0	2	1	0	7.8	23	9.871794872
72	M	Unknown	Other	Married	2035	1	1	30	5	15	1	98.20274811	86	94	62	20	35.55555556	8.6	102	13.2	0.8	73.89177853	1.7	19.1	26.8	12	124	1.07	132	3.9	98	21	13	1.8	7.36	47	314	1	1	0	0	1	0	2	1	0	12.3	37	5.12195122
53	F	White	Other	Married	1270	1	1	45	5	13	6	54.88467677	68	116	61	16	36.2	8.3	106	14.4	1.7	45.03972507	1.6	17	34	34	83	1.28	133	5.5	111	19	12	1.5	7.45	33	348	1	0	0	0	1	0	2	1	0	6.5	20	12.30769231
82	M	Others	Medicare	Married	1080	1	1	43	3	15	10	85.50216175	76	103	62	23	36.44444444	5.2	155	20.4	1.3	38.29718795	1.1	13.2	54.6	19	147	8.2	136	4.5	103	28	10	2.5	7.41	48	238	1	0	0	1	0	0	1	0	1	9.8	29.3	7.214285714
62	M	White	Other	Married	1725	1	1	29	5	15	2	75.34169266	74	109	55	15	36.33333333	9.4	132	11.9	0.9	68.74802643	1.3	14.5	24.4	14	115	1.22	135	4	111	21	13	1.9	7.42	37	259	1	0	0	0	1	0	2	1	0	11	33	6.090909091
79	M	Unknown	Medicare	Married	1825	0	1	40	9	14	1	81.41983042	80	84	46	16	36.94444444	14.3	132	13.1	0.8	70.34623513	1.4	14.7	28.8	16	146	1.3	133	4.2	109	21	10	1.3	7.39	32	296	1	1	0	0	1	0	2	1	0	10.5	30.5	6.619047619
70	F	White	Other	Single/Divorced/Widowed	1080	1	1	31	5	14	1	69.85322498	70	118	54	16	36.55555556	14.5	130	13.8	0.6	101.8685243	1.4	14.8	28	17	191	1.04	133	4.1	109	23	8	3.5	7.42	38	266	1	1	0	0	1	0	2	1	0	7	21	11.28571429
56	M	White	Other	Married	1975	0	1	25	3	15	0	81.82806355	71	106	58	14	36.5	13.1	135	13.5	0.6	102.2223596	1.4	14.9	30.5	12	127	1.12	136	5.3	108	24	9	1.3	7.4	41	302	1	1	0	0	0	0	2	1	0	11	33	6.090909091
70	M	White	Medicare	Single/Divorced/Widowed	2540	1	1	37	6	15	1	164.6540303	80	127	67	13	37	9.6	96	13.5	0.7	88.06632766	1.5	16.5	25.6	14	131	1.09	137	4	110	25	9	1.3	7.45	38	272	1	0	0	0	0	0	2	1	0	8.4	25	8.928571429
82	M	White	Other	Single/Divorced/Widowed	1487	1	1	42	8	14	6	80	77	97	49	15	36.55555556	18.9	97	13.3	1.3	38.29718795	1.9	20.4	34.9	27	95	1.11	137	4	111	21	14	2.2	7.35	44	363	1	1	0	0	0	0	2	1	0	12.7	38	4.881889764
59	F	Black	Other	Married	1670	1	1	34	5	15	2	61.2	81	105	61	18	34.6	9.4	141	13.2	0.6	115.3823136	1.3	13.6	37.9	8	139	0.96	134	3.5	106	20	12	2.1	7.53	25	433	1	1	0	0	0	0	2	1	0	10	30	7
63	M	White	Other	Married	1620	0	0	31	2	14	1	117.6618608	90	122	67	14	36.77777778	18.8	204	13.2	0.8	78.7141633	1.3	14.2	24	15	199	1.14	138	3.8	105	22	13	2.1	7.38	39	431	1	1	0	0	1	0	2	1	0	13.7	41	4.306569343
52	M	White	Other	Single/Divorced/Widowed	1570	0	0	20	1	15	1	66.36056373	76	137	101	13	35.83333333	12.6	323	14.7	0.8	85.03763041	3.7	12.7	26.4	10	124	7.9	140	4	105	23	14	1.2	7.47	36	386	1	0	0	0	0	0	1	0	1	14.1	40.3	4.234042553
66	M	White	Other	Married	1278	0	1	30	3	15	1	69.85322498	80	109	57	15	37	17.8	191	12.6	0.8	77.07270985	1.5	15.9	28.1	11	170	1.34	137	4.6	101	30	10	2.1	7.51	39	287	1	1	0	0	1	0	2	1	0	8.9	27	8.202247191
57	M	White	Other	Married	2381	0	0	21	3	15	1	145.6	90	131	69	14	36.83333333	20.9	155	13.8	0.9	71.20557418	1.4	16	26.3	15	168	1.11	137	4.8	103	24	11	1.4	7.24	48	125	1	1	0	0	0	0	2	1	0	15.6	47	3.397435897
72	M	White	Other	Married	2320	1	1	65	13	3	2	72.84693462	116	86	45	14	36.44444444	6.3	98	12.4	1.1	50.27917671	1.6	17.2	36.7	23	200	1.2	135	4.4	106	23	8	2.2	7.35	53	352	1	1	0	0	0	0	2	1	0	9.2	28	7.826086957
76	M	Unknown	Other	Married	1954	0	1	53	6	3	3	64.27403883	82	120	59	15	36.2	17.7	252	14.3	1	54.85660272	1.4	15.6	36.7	22	170	1.04	132	4.3	105	25	7	1.5	7.44	39	230	1	1	0	0	1	0	2	1	0	7.1	20.4	11.21126761
85	F	Unknown	Medicare	Married	2200	1	1	37	8	14	2	53.88677356	88	114	61	14	34.6	11.2	108	13	0.5	98.81485424	1.8	19.5	28.3	12	134	1.38	133	6.2	113	19	9	3.6	7.34	40	400	1	1	0	0	1	0	2	1	0	7.6	23	10.13157895
58	F	Hispanic/Latino	Medicare	Single/Divorced/Widowed	4225	0	1	18	3	15	5	82.23629668	75	111	70	14	36.5	5	170	19.6	1	82.59518291	1.7	18.6	30.5	24	193	8.8	138	3.6	103	24	15	2	7.38	39	460	1	0	0	1	1	0	1	0	1	8.3	26	8.915662651
51	M	White	Medicaid	Single/Divorced/Widowed	3825	0	1	26	3	15	4	81.82806355	76	124	66	6	36.61111111	12.9	133	13.2	1.3	47.61460466	1.2	13.2	24.9	19	184	1.19	138	3.8	105	23	14	2.1	7.4	38	448	1	1	0	0	0	0	2	1	0	11.3	34	5.840707965
48	M	White	Other	Single/Divorced/Widowed	2645	0	0	26	2	14	0	73.84483784	85	114	45	24	36.66666667	9.7	105	12	0.8	87.46094308	1.4	15.6	23.3	14	119	1.1	134	3.9	100	28	7	1.1	7.33	51	392	1	0	0	0	1	0	2	1	0	14	42	4.142857143
89	M	White	Medicare	Married	2935	1	1	34	5	14	1	66.85951534	80	131	66	20	36.1	13.3	138	13.1	0.9	56.87087951	1.6	17	29.8	16	92	1.14	138	3.4	109	19	15	1.5	7.45	30	417	1	1	0	0	1	0	2	1	0	12.7	38	4.881889764
77	M	Unknown	Medicare	Unknown	1522	0	1	37	2	15	1	62.77718401	80	94	51	17	36.5	9.8	107	12.1	0.8	71.34152069	1.6	17	35.5	19	140	1.19	134	4.7	106	23	10	2.4	7.45	35	243	1	0	0	0	1	0	2	1	0	8.2	24.5	9.207317073
45	M	White	Other	Married	1665	1	1	28	1	15	0	79.83225712	89	108	63	16	37.05555556	14.3	163	12.1	0.8	89.32363957	1.4	15.2	28	11	109	1.12	135	4.7	109	24	9	2	7.45	36	336	1	1	0	0	0	0	2	1	0	11	33	6.090909091
82	F	White	Other	Married	1870	1	1	51	10	3	1	61.053533	87	93	47	14	35.6	14.3	65	14.9	0.5	100.9193603	1.5	16.5	33.1	16	177	1.25	135	4.9	108	21	12	2.7	7.43	35	267	1	1	0	0	1	0	2	1	0	6.2	19	13.06451613
71	M	White	Medicare	Single/Divorced/Widowed	1480	0	1	40	7	12	3	79.8	80	111	49	14	36.33333333	17.9	115	14.2	0.6	91.99932248	1.3	14.5	34	15	105	1.16	140	4.1	106	25	9	1.1	7.43	37	450	1	1	0	0	0	1	2	1	0	12.9	39	4.728682171
70	M	White	Other	Married	2210	0	1	39	3	15	2	102.3757979	75	91	50	16	35.3	20.5	203	14	0.8	74.93722779	1.3	14.4	31.5	20	185	1.16	133	4.5	112	22	10	1.9	7.33	44	236	1	1	0	0	1	0	2	1	0	10.1	30	6.930693069
50	M	White	Other	Single/Divorced/Widowed	2855	1	1	39	7	3	1	100.47071	74	124	68	14	36.55555556	19	193	15.2	0.9	74.7944294	1.1	11.6	26.1	19	123	1.38	134	4	108	24	11	1.8	7.3	50	367	1	0	0	0	1	0	2	1	0	9.6	29	7.395833333
81	M	White	Medicare	Married	1680	1	1	37	4	15	4	103.7819343	68	146	56	14	37	5.5	155	14.1	1.4	35.26195245	1.1	13.1	88.6	25	207	9.4	137	4.2	103	22	16	1.6	7.43	38	335	1	1	0	1	0	0	2	1	0	11.7	33.7	5.666666667
58	M	White	Other	Married	2660	0	1	20	3	14	1	67.26774847	80	99	52	10	35.8	17.4	149	13.2	0.7	95.81177917	1.4	15.5	38.6	11	186	1.47	137	4.8	107	28	10	2.4	7.44	40	301	1	1	0	0	0	0	2	1	0	8.4	25	8.928571429
72	M	White	Medicare	Married	1883	0	1	38	8	15	1	74.84274105	87	117	58	16	37.66666667	3.8	122	14.5	0.8	73.89177853	1.2	13.8	41.6	17	109	1.19	140	4.7	113	23	9	0.9	7.39	38	179	1	1	0	0	0	0	2	1	0	10.2	30.3	6.833333333
67	M	White	Other	Married	2265	1	1	34	4	15	3	111.76516	85	123	66	5	36.38888889	15.4	197	13.9	0.9	66.37529706	1.3	14.4	26.9	16	179	1.17	137	4.9	102	24	10	2.7	7.4	41	225	1	0	0	0	1	0	2	1	0	11.4	34	5.789473684
60	M	White	Medicare	Married	1400	0	1	26	4	15	0	66.85951534	80	130	73	14	36.72222222	9.2	102	11.9	0.6	99.39004692	1.2	12.7	35.5	9	91	1.16	132	4.2	99	22	12	1.5	7.37	42	390	1	1	0	0	1	0	2	1	0	12.6	38	4.920634921
56	F	White	Medicare	Single/Divorced/Widowed	3105	0	1	19	3	14	0	63.36685409	80	124	65	12	35.7	9.3	125	14.6	0.7	105.4958572	1.4	15.8	26.5	20	104	1.35	137	4.2	105	26	6	2.8	7.36	50	344	1	0	0	0	0	0	2	1	0	8.1	24	9.382716049
66	M	Black	Medicaid	Married	1990	0	1	26	4	15	0	79.83225712	85	139	84	15	36.38888889	10.3	137	13.4	0.7	113.6832241	1.6	17	32.6	11	111	1.41	134	4.4	104	25	12	2.2	7.42	45	101	1	1	0	0	1	0	2	1	0	9.5	29	7.473684211
86	M	White	Medicare	Married	2045	1	1	31	7	15	0	73.16444928	61	144	62	14	35.6	8.5	68	12.9	0.5	87.91722799	2	21.8	32.4	10	155	1.04	127	4.5	106	20	12	1.5	7.45	32	332	1	1	0	0	1	0	2	1	0	8.3	25	9.036144578
70	M	Unknown	Other	Married	1640	0	1	30	4	15	1	75.84064426	62	109	42	15	36.33333333	5.1	76	12.7	0.9	64.99115022	1.4	15.2	23.3	23	153	1.13	134	4.1	101	25	11	1	7.45	34	448	1	0	0	0	0	0	2	1	0	10.9	33	6.146788991
73	M	White	Medicare	Single/Divorced/Widowed	2600	1	1	23	6	14	0	73.93555631	80	129	73	14	36.83333333	12.3	84	14.5	0.7	86.22985032	1.3	14.8	51.4	13	138	1.12	137	3.9	113	22	19	2.3	7.38	38	218	1	1	0	0	1	0	2	1	0	12.1	34.7	5.396694215
77	F	White	Medicare	Single/Divorced/Widowed	3310	0	1	43	3	15	2	74.8	88	120	61	12	36.4	16	145	14.6	0.5	104.5269423	1.4	16	33.8	9	188	1.3	134	4.2	105	25	9	3	7.49	39	351	1	1	0	0	1	0	2	1	0	8	24	9.5
69	M	White	Medicare	Single/Divorced/Widowed	1605	0	1	25	4	14	1	85.2	80	98	53	14	36.3	12.6	179	13	0.7	88.68713762	1.1	13.4	28.8	15	147	1.31	137	4.9	105	28	10	2.6	7.45	42	351	1	1	0	0	0	0	2	1	0	9.4	28	7.659574468
67	M	White	Other	Married	1305	1	1	28	3	15	1	81.41983042	75	89	50	16	36.44444444	15.1	185	15.5	0.8	76.53320088	1.4	14.9	31.8	15	120	1.17	136	4.7	107	24	8	1.4	7.34	48	313	1	0	0	0	0	0	2	1	0	9.7	29	7.319587629
80	M	White	Other	Single/Divorced/Widowed	956	1	1	58	12	15	3	81.6466266	77	85	42	16	36.55555556	22.6	122	13.2	1.5	32.66867872	1.7	18.5	27.4	29	224	1.22	131	3.3	109	17	16	4	7.23	49	91	1	1	0	0	0	0	2	1	0	11.2	34	5.892857143
75	M	White	Medicare	Married	1590	0	1	37	3	14	0	87.72476436	80	145	60	12	36.38888889	8.9	130	12.7	0.9	62.74808349	1.3	15.2	39.8	14	101	1.15	131	4.6	94	23	14	1.2	7.34	53	324	1	1	0	0	1	0	2	1	0	11.3	34	5.840707965
57	M	White	Other	Single/Divorced/Widowed	1755	0	1	28	5	14	1	97.79451497	80	121	57	16	37.11111111	9.2	145	13.1	1.1	55.8662384	1.1	12.2	34.1	32	64	1.42	134	4.5	101	25	9	1.8	7.39	46	257	1	1	0	0	0	0	2	1	0	9.9	30	7.070707071
47	M	Asian	Other	Married	5790	0	1	23	5	11	0	70.85112819	97	128	70	10	37	9.4	167	13.2	0.8	88.07748548	1.3	14.8	35	10	109	1.25	135	4	107	25	8	2.2	7.41	40	265	1	1	0	0	0	0	2	1	0	9.4	26.6	7.808510638
61	F	Unknown	Other	Single/Divorced/Widowed	924	0	1	47	5	15	5	85.50216175	72	132	61	20	35.6	12.3	260	13.8	1.4	53.84354798	1.4	16.1	32.1	32	99	1.18	142	5.2	106	21	11	1.2	7.37	45	232	1	1	0	0	0	0	2	1	0	10.3	31	6.699029126
79	M	Unknown	Other	Married	1995	1	1	41	3	15	1	108.7714503	76	108	57	18	35.5	13.7	146	14.9	0.8	70.34623513	1.8	19.4	33.1	15	100	1.08	130	4.5	100	21	15	0.8	7.4	36	367	1	1	0	0	0	0	2	1	0	12.6	38	4.920634921
67	M	White	Medicare	Married	3365	0	1	25	3	15	0	79.24258704	100	115	66	11	36.3	13.7	168	13	0.8	76.53320088	1.4	15.9	26.8	10	212	1.1	139	5	109	23	15	2.8	7.39	37	345	1	0	0	0	0	0	2	1	0	9.1	27	8.021978022
66	M	White	Other	Single/Divorced/Widowed	3730	0	1	20	1	15	1	93.62146517	83	140	89	16	36.27777778	9.9	175	13.8	1	58.84863898	1.2	17.6	57.8	14	115	7.8	143	4.3	111	24	12	1.7	7.47	40	452	1	0	0	0	0	0	1	0	1	11.9	33.7	5.571428571
80	F	White	Medicare	Married	716	1	1	41	4	15	6	87.81548283	80	118	60	18	36.5	8.6	100	13.2	1	70.768206	1.8	19.3	119.4	20	140	1.28	132	4.5	108	24	8	3.1	7.43	37	277	1	1	0	0	0	0	2	1	0	6.7	20	11.94029851
89	M	White	Medicare	Married	625	1	1	51	7	15	4	85.91039488	88	103	37	14	36.1	18.5	156	14.1	1.6	28.36534561	2	21.6	37.4	25	155	1.45	135	4.1	113	19	10	3.8	7.31	38	306	1	1	0	0	1	0	2	1	0	7.7	24	9.87012987
50	M	White	Other	Married	2688	1	1	36	8	15	2	102.5	112	82	58	18	36	17.3	142	12.2	1.1	58.68197079	1.2	13.4	28.9	15	164	1.21	134	6	110	23	7	2.6	7.27	53	114	1	1	0	0	0	0	2	1	0	11.6	35	5.603448276
65	M	White	Other	Married	2155	1	1	36	5	14	1	98.61098124	71	112	57	18	37.22222222	14.8	176	13.2	0.7	91.21445011	1.4	15.2	24.6	17	140	1.03	138	4.3	106	24	12	2.5	7.41	42	345	1	0	0	0	0	0	2	1	0	11.2	34	5.892857143
53	M	Others	Other	Married	3900	1	1	29	6	15	1	86.2	93	98	54	21	36	12.7	159	11.7	0.8	84.44236699	1.7	18.6	27.9	13	126	1.02	133	4.5	112	19	15	3.3	7.4	37	349	1	1	0	0	1	0	2	1	0	10.9	33	6.146788991
80	M	White	Medicare	Single/Divorced/Widowed	453	1	1	51	13	15	8	80.01369407	84	107	46	11	36.7	16.7	103	16.6	0.8	69.85381149	1.7	18.7	60.5	19	159	1.33	134	4.2	109	26	14	4.5	7.41	37	361	1	1	0	0	1	0	2	1	0	6.9	21	11.44927536
63	M	White	Other	Married	1720	0	1	27	4	15	1	82.82596676	80	119	55	18	36.94444444	15.3	146	12.2	1	60.10196589	1.4	14.9	26.1	17	133	1.13	135	6.1	110	25	8	2.9	7.38	41	168	1	0	0	0	1	0	2	1	0	11.6	35	5.603448276
77	M	Others	Medicare	Married	1382	0	1	29	6	14	1	103.3737011	83	120	49	14	37.16666667	15.3	140	16.3	0.9	61.87268497	1.3	14.2	27.7	14	112	1.2	138	3.9	106	24	10	2.7	7.35	43	448	1	0	0	0	1	0	2	1	0	10.8	32	6.296296296
51	M	White	Other	Married	1723	0	1	24	5	14	0	90.80919247	96	108	58	12	36.83333333	16.5	173	12.4	1	65.38794607	1.4	15	23.9	15	113	1.3	137	4.9	108	23	12	2.2	7.38	46	130	1	1	0	0	1	0	2	1	0	11.2	34	5.892857143
80	F	White	Medicare	Single/Divorced/Widowed	2520	1	1	32	1	14	5	66.76879686	117	113	89	25	36.77777778	11	298	18.6	0.9	80.38203415	1.2	12.9	24.6	23	106	7.1	141	3.7	106	16	19	1.3	7.35	37	293	1	0	0	1	1	0	2	1	0	9	27.6	8.044444444
67	F	Unknown	Other	Married	1077	1	1	28	5	15	1	67.85741855	80	100	57	18	36.38888889	5.5	93	13.5	0.8	92.43627769	1.5	16.2	42.8	16	113	1.13	132	5.1	106	21	10	2.7	7.39	43	345	1	0	0	0	0	0	2	1	0	8.9	27	8.202247191
84	M	White	Other	Married	1725	1	1	45	4	14	1	75.25097418	81	125	76	16	36.44444444	15.4	94	13.2	0.8	67.91834611	2.1	23.3	32.4	17	170	1.13	132	4.6	108	23	10	2.7	7.44	41	251	1	1	0	0	1	0	2	1	0	7.8	23	9.871794872
85	F	Unknown	Medicare	Unknown	880	1	1	63	6	3	5	73.75411936	80	142	71	15	36.83333333	11.1	182	15.3	0.7	86.05252372	1.7	19	34.1	9	123	1.01	135	5.4	117	25	13	2.6	7.47	40	459	1	0	0	0	1	0	2	1	0	7.2	22	10.83333333
57	M	White	Other	Married	2960	1	1	31	5	15	0	90.6	60	117	60	14	36	15.1	108	12.3	0.9	71.20557418	1.6	17.8	33	11	143	1.21	136	4.2	106	24	11	1.5	7.35	48	244	1	0	0	0	0	0	2	1	0	10	28.1	7.19
46	M	White	Other	Single/Divorced/Widowed	1215	0	0	18	3	15	1	108.7714503	80	111	55	14	36.22222222	14.9	200	13.9	1	67.72538043	1.4	15.6	26	16	132	1.18	132	3.9	104	25	10	1	7.41	40	246	1	1	0	0	0	0	2	1	0	14.5	44	3.862068966
68	M	Asian	Other	Married	2783	1	1	31	5	15	4	65.77089365	80	112	56	17	35.4	8.1	86	14.6	0.8	75.99746847	2	20.7	36.1	18	149	1.52	136	3.7	112	22	13	1.5	7.43	36	459	1	1	0	0	1	0	2	1	0	6.2	19	13.06451613
72	M	Others	Other	Married	2865	0	1	55	8	3	1	108.2724987	80	117	49	14	35.9	12.8	113	14.4	1	56.4198483	1.6	17.6	31.1	17	139	1.09	134	4.9	107	24	10	1.7	7.39	43	276	1	0	0	0	1	0	2	1	0	9.8	29	7.244897959
48	M	White	Other	Married	3505	1	1	25	4	15	0	81.91878202	60	121	66	16	36.33333333	23	181	11.9	0.8	87.46094308	1.3	14.4	31	20	167	1.05	136	5.9	105	23	12	2.2	7.45	39	227	1	1	0	0	1	0	2	1	0	10.5	32	6.476190476
45	M	White	Other	Married	3820	1	0	26	2	15	3	84.91249166	84	104	56	16	35.9	15.4	164	13.9	0.8	89.32363957	1.4	15.2	36.5	5	102	1.14	139	3.6	106	24	8	2.2	7.34	48	394	1	1	0	0	0	0	2	1	0	14.8	44	3.783783784
59	M	White	Other	Married	1847	0	1	29	7	14	0	82.82596676	73	103	56	14	35.7	12.9	84	13.2	0.7	95.14109671	1.2	14.2	28.6	13	109	1.31	138	4.6	110	25	9	1.8	7.45	37	300	1	1	0	0	1	0	2	1	0	10.6	32	6.41509434
62	M	White	Medicare	Married	1835	0	1	25	4	15	1	100.7882246	84	101	62	17	36.33333333	10.3	136	14.1	0.8	79.26904662	1.4	14.6	30	13	167	1.06	136	4.2	103	26	10	1.7	7.39	44	317	1	1	0	0	0	0	2	1	0	11.6	35	5.603448276
68	M	Unknown	Medicare	Single/Divorced/Widowed	1282	1	1	60	11	3	1	77.51893603	70	100	54	16	36.33333333	9.2	157	14.3	0.6	93.95867496	1.4	15.6	31.3	9	107	1.23	131	4.2	105	22	12	2.2	7.54	32	254	1	1	0	0	0	0	2	1	0	6.7	20	11.94029851
60	M	White	Other	Married	3125	1	1	34	4	15	0	86.22790954	65	124	59	16	36.33333333	9.2	150	12.2	0.7	94.47510904	1.4	15	32.1	14	105	1.05	138	4.2	111	23	11	1.4	7.39	37	197	1	0	0	0	1	0	2	1	0	12.2	37	5.163934426
68	F	Unknown	Medicare	Married	1855	1	1	30	6	11	1	94.61936838	72	121	55	14	35.8	16.6	179	13.5	0.6	103.3097993	1.2	12.5	29.9	9	167	1.17	140	3.7	107	22	15	3.1	7.36	41	270	1	1	0	0	0	0	2	1	0	11.9	35.4	5.428571429
52	M	White	Medicare	Married	1900	1	1	20	3	14	1	81.51054889	83	126	72	16	36.5	18	194	12.6	0.9	73.75097231	1.4	15.1	26.3	10	196	1.42	139	5	111	22	9	1.9	7.38	46	202	1	1	0	0	0	0	2	1	0	6.9	21	11.44927536
53	F	Unknown	Medicaid	Single/Divorced/Widowed	685	0	0	50	11	15	1	83.32491837	78	94	84	23	36.11111111	24.2	265	12.8	1.1	76.23681084	1.4	14.7	150	14	116	8.5	138	4.3	103	23	12	2.7	7.28	32	238	1	1	0	1	0	0	1	0	1	12.9	38.7	4.751937984
82	F	White	Medicare	Single/Divorced/Widowed	855	1	1	38	2	14	1	75.3	74	141	88	18	36.5	11.3	153	15.1	0.7	87.88522445	1.6	17.5	150	23	118	1.07	137	3.6	104	21	16	1.9	7.4	38	200	0	0	0	1	0	0	1	0	1	10.8	33.1	6.194444444
84	M	White	Medicare	Unknown	630	1	1	47	6	14	7	72.34798302	62	109	40	15	36.38888889	14.2	141	12.8	1.2	41.59994626	2	22	50.8	27	234	1.19	137	5.4	110	22	8	1.6	7.37	40	327	1	1	0	0	0	0	2	1	0	7.1	21	11.12676056
74	M	White	Medicare	Married	2200	0	1	36	5	15	0	94.8	86	158	75	14	35.7	15.8	136	12.9	1	55.632735	1.3	14.5	27.9	14	141	1.03	134	5	107	21	13	1.9	7.38	42	382	1	0	0	0	1	0	2	1	0	12	36	5.333333333
80	M	White	Medicare	Married	1585	1	1	54	8	15	2	73.25516776	80	117	54	18	36.55555556	19.7	136	12.8	2.2	20.56065193	1.3	14.6	26.7	31	130	1.35	131	5.8	103	24	8	1.8	7.32	47	105	1	1	0	0	1	0	2	1	0	11.1	33	6.036036036
86	F	White	Other	Single/Divorced/Widowed	1825	1	1	34	8	14	3	71.84903141	81	156	67	18	36.33333333	14.6	93	15.7	0.8	80.88689602	1.7	18.1	71.6	11	289	1.07	132	4.6	106	22	14	5	7.42	32	259	1	1	0	0	1	0	2	1	0	8.4	25	8.928571429
88	M	White	Medicare	Single/Divorced/Widowed	878	0	1	52	6	15	1	78.83435391	88	118	47	14	36.66666667	25.5	311	16.2	0.8	66.03650739	1.3	14.6	33.6	14	154	1.25	135	5	108	23	13	2.8	7.47	37	404	1	1	0	0	0	0	2	1	0	7.1	21	11.12676056
69	M	White	Medicare	Married	805	0	0	31	6	12	4	83.82386998	82	145	87	18	37.22222222	10.1	127	13.2	0.8	75.46548619	1	10.9	30.3	18	249	9.2	135	4.1	97	23	19	2.4	7.36	41	236	1	0	0	1	0	0	1	0	1	13	38.6	4.723076923
76	M	White	Other	Married	1120	1	1	29	5	14	0	109.7693535	80	158	88	8	37	8.3	149	13.4	0.9	62.3088469	1.3	14.4	24.7	15	133	1.23	134	4.4	111	21	12	2.6	7.43	38	344	1	1	0	0	0	0	2	1	0	9	27	8.111111111
62	M	Unknown	Other	Married	1648	1	1	25	4	14	0	94.80080533	65	130	74	22	36.61111111	18.4	150	12.9	1	60.52564541	1.4	14.9	31.6	19	118	1.23	136	5.8	104	20	16	2.4	7.43	37	360	1	1	0	0	0	0	2	1	0	11.4	34	5.789473684
82	F	White	Medicare	Single/Divorced/Widowed	1970	0	1	39	4	15	1	69.2635549	88	70	42	14	35.6	12.2	146	12.5	0.7	87.88522445	1.3	14.6	30.2	9	156	1.28	142	5.2	119	22	10	1.3	7.37	43	190	1	1	0	0	0	0	2	1	0	8.6	24.6	8.76744186
57	M	White	Other	Single/Divorced/Widowed	1965	1	1	73	9	3	6	93.80290212	81	170	87	6	36.05555556	7	133	12.3	0.6	101.5068031	1.6	17.2	34.7	10	147	1.15	140	4.2	110	23	9	1.2	7.36	45	334	1	0	0	0	0	0	2	1	0	10.8	32	6.296296296
54	M	Unknown	Other	Single/Divorced/Widowed	800	1	1	31	1	15	2	107.7735471	74	120	55	13	36.94444444	12.8	177	12.3	0.7	98.54212217	1.3	13.6	25.1	11	156	1.08	135	4.2	106	25	9	3.6	7.35	46	361	1	1	0	0	0	0	2	1	0	10.2	31	6.764705882
71	M	Unknown	Other	Unknown	2775	1	0	39	4	14	0	67.85741855	74	127	67	10	36.38888889	15.4	194	14.1	0.8	74.4126672	1.2	13	25.1	17	102	1.17	134	5.1	99	25	10	1.2	7.36	46	353	1	1	0	0	1	0	2	1	0	13.9	42	4.172661871
91	M	Others	Medicare	Married	700	1	1	47	4	15	4	65.18122357	80	94	42	13	36.27777778	19.1	118	13.8	2	21.3561209	1.3	13.6	47.6	49	81	7.6	134	5.1	102	16	21	2.5	7.29	53	97	1	0	0	1	0	0	1	0	1	10.8	32.2	6.277777778
57	M	White	Other	Married	1410	1	0	29	8	14	5	82	72	98	51	14	36.55555556	8.9	151	13.2	1.5	38.39713799	1.5	15.9	35.2	27	269	1.09	132	4.6	97	25	12	2.6	7.42	40	470	1	1	0	0	0	0	2	1	0	14.7	44	3.80952381
59	M	Unknown	Other	Unknown	1596	0	1	45	15	15	2	72	64	140	94	25	32.2	8.9	122	12.6	2	26.73907744	3.3	35.2	150	49	184	7.5	136	4.7	109	18	14	0.8	7.26	33	74	1	1	0	1	1	0	1	0	1	8.5	26	8.705882353
71	F	White	Other	Single/Divorced/Widowed	1875	1	1	49	9	15	3	58.19590107	74	134	74	20	36.05555556	21.6	204	13.8	0.8	89.87511158	1.2	13	150	14	214	7.2	141	4.2	112	18	15	3.3	7.32	34	116	1	1	0	0	1	0	1	0	1	10.7	33.3	6.23364486
70	M	White	Medicare	Married	1950	0	1	34	2	14	2	87.31653123	71	107	66	16	36.4	12.2	197	13.5	0.7	88.06632766	1.6	17.5	28.4	10	150	1.08	138	5.9	111	22	12	2.9	7.36	49	320	1	1	0	0	0	0	2	1	0	8.4	25	8.928571429
73	F	Unknown	Medicare	Unknown	1755	1	1	28	3	15	4	50.48483078	82	111	57	19	36.44444444	11.3	121	13.4	0.5	107.5056409	1.3	14.6	23.2	8	114	1.04	134	5	110	26	6	4	7.48	29	261	1	1	0	0	1	0	2	1	0	7	21	11.28571429
74	M	Unknown	Medicare	Single/Divorced/Widowed	2055	1	1	46	9	15	2	75.84064426	107	77	42	15	37.77777778	11.9	156	13.1	0.8	72.86091432	1.4	15.8	40	13	144	1.18	136	4.5	102	20	12	0.9	7.41	43	436	1	1	0	0	1	0	2	1	0	12	36	5.333333333
83	M	White	Medicare	Married	1165	1	1	42	6	14	2	106.7756439	80	101	50	12	36.5	11.9	118	13.9	1.1	46.54037639	1.5	15.9	32.8	24	102	1.18	137	4.3	104	21	15	1.7	7.32	49	410	1	1	0	0	1	0	2	1	0	12.8	38	4.84375
52	M	White	Medicaid	Single/Divorced/Widowed	3700	1	1	20	4	14	4	72.52941996	81	91	61	14	36.66666667	6.5	78	12.2	0.6	105.1353846	1.2	13	41.9	23	231	8.2	131	3.7	94	26	11	2.4	7.45	37	533	1	0	0	1	0	0	2	1	0	9.8	28.7	7.275510204
66	M	Unknown	Other	Married	1881	0	1	27	3	15	0	81.73734507	74	102	61	14	37.2	11.8	160	12.9	0.7	90.57594896	1.4	15.4	27	13	121	1	139	4.3	103	30	9	1.5	7.35	54	255	1	1	0	0	1	0	2	1	0	10.6	29.9	6.613207547
89	M	White	Medicare	Married	1110	0	0	45	4	14	2	71.84903141	81	113	66	17	34.6	10.3	94	13.2	1	50.06902548	1.6	17.2	33.5	14	105	1.12	136	3.6	105	21	14	1.6	7.4	38	341	1	1	0	0	0	0	2	1	0	13.6	41	4.338235294
55	M	Asian	Medicaid	Married	3605	0	1	23	5	12	1	59.87419284	84	98	54	11	36.44444444	14	198	12.9	0.5	109.3068259	1.2	13.2	34.1	9	107	1.04	136	4.8	107	24	10	3.5	7.39	39	321	1	1	0	0	0	0	3	1	1	9.1	27	8.021978022
64	M	White	Other	Married	1245	0	0	25	3	15	0	83.82386998	82	105	56	16	36.33333333	16.4	144	12.9	1	59.68125213	1.3	13.9	27.2	20	94	1.17	135	4.4	100	24	12	1.4	7.38	44	398	1	1	0	0	0	0	2	1	0	14	42	4.142857143
52	M	White	Other	Married	1865	1	0	22	7	15	1	89.81128926	48	115	69	16	36	4.8	237	12.6	0.7	99.93633396	1.1	12.6	46.5	15	107	9.4	139	3.7	105	27	11	1.3	7.41	43	476	0	1	0	1	0	0	2	1	0	13.4	37.7	4.649253731
72	F	Asian	Medicare	Married	1050	0	0	32	2	14	2	51.80024865	75	175	64	19	37.22222222	12.3	307	13.3	0.7	94.28082654	1	10.5	28.2	45	217	8.7	141	4.1	107	20	18	2	7.44	55	231	0	0	0	1	0	0	1	0	1	13.1	40.4	4.549618321
72	M	Unknown	Other	Married	985	0	1	49	2	15	2	112.7630632	69	115	50	22	36.44444444	16	212	14	1.2	45.25867003	1.3	14.5	32.5	39	133	1.17	133	5.1	104	21	15	1.7	7.37	38	374	1	1	0	0	0	0	2	1	0	11.8	35	5.508474576
64	M	Unknown	Other	Unknown	1385	0	1	30	4	15	1	91.80709569	68	113	47	16	36.44444444	14.3	200	12.7	0.7	91.85745227	1.4	14.7	30.5	16	117	1.11	132	5.3	105	22	11	1.5	7.43	43	138	1	1	0	0	1	0	2	1	0	10.2	31	6.764705882
76	M	White	Other	Married	3070	1	1	61	10	3	0	81.51054889	84	160	90	14	35.05555556	10.9	98	12.7	1.2	44.00467133	1.4	16	33.8	17	110	1.45	130	5.6	109	23	7	2.2	7.34	51	425	1	1	0	0	0	0	2	1	0	8.7	26	8.505747126
72	M	Unknown	Medicare	Unknown	845	0	1	46	6	14	5	98.79241819	80	96	45	16	36.6	8	147	13.8	1.9	25.96682258	1.2	12.8	28.2	39	201	1.05	131	5	97	24	13	1.8	7.35	40	313	1	1	0	0	0	0	2	1	0	11.7	35	5.555555556
69	M	White	Other	Married	1625	1	1	28	3	14	1	114	65	133	63	17	36.27777778	6.5	111	12.7	0.9	65.44929529	1.5	16.2	55.7	14	110	1.21	138	3.9	106	23	8	1.2	7.33	46	227	1	1	0	1	0	0	2	1	0	11.8	35	5.508474576
76	M	White	Medicare	Married	1157	1	1	40	7	14	0	97.11412642	80	106	60	15	36.77777778	13.8	166	13.3	0.9	62.3088469	1.8	19.3	49.2	18	114	1.19	136	5.3	106	23	10	1.5	7.39	44	417	1	1	0	0	0	0	2	1	0	12.1	36	5.289256198
63	M	Unknown	Other	Married	2838	0	1	41	6	14	0	100.7	80	105	57	16	36.55555556	21.2	207	12.4	0.8	78.7141633	1.2	13.2	29	19	143	1.15	139	4	107	25	11	1.3	7.46	36	90	1	1	0	0	0	0	2	1	0	12	35.6	5.366666667
48	M	Others	Other	Married	1505	0	1	27	5	15	1	96.79661176	75	105	59	15	35.72222222	11.4	145	14.5	0.8	87.46094308	1.2	13.5	22.2	11	91	1.17	139	3.8	105	24	7	0.9	7.37	42	197	1	0	0	0	1	0	2	1	0	12.6	38	4.920634921
49	M	White	Other	Married	2520	0	0	32	1	15	3	81.82806355	103	103	61	16	37.22222222	30.6	258	15.4	0.9	75.32168117	1.4	15.7	24.8	19	80	1.21	139	4.7	104	22	11	1.1	7.36	46	454	1	1	0	0	1	0	2	1	0	13.6	41	4.338235294
70	M	White	Medicare	Married	1010	1	1	30	6	14	1	72.84693462	86	100	56	25	36.5	11.4	166	11.7	0.6	92.64785749	1.4	15.6	25.4	16	100	1.28	139	4.6	99	24	7	0.8	7.37	56	377	1	1	0	0	1	0	2	1	0	10.3	31	6.699029126
80	M	White	Other	Married	4535	1	0	33	3	15	3	99.7903214	71	97	31	12	38.27777778	13.6	213	12.8	1.1	47.53156849	1.3	14.8	33.2	22	112	1.11	133	3.9	102	25	9	1	7.4	42	359	0	1	0	0	0	0	2	1	0	13.3	40	4.511278195
76	F	White	Medicare	Single/Divorced/Widowed	3010	0	1	59	10	8	3	64.45547578	73	121	46	16	36.44444444	20.9	190	14.1	0.9	82.67267656	1.1	11.6	33.8	15	91	1.09	137	3.4	103	19	12	2.1	7.47	33	297	1	1	0	0	1	0	2	1	0	8.7	26	8.505747126
61	M	White	Other	Married	1790	0	0	54	8	3	0	103.7819343	74	133	68	16	36.61111111	18.1	113	13.2	1	60.95231159	1.4	15.5	23	26	98	1.15	133	3.7	102	21	14	1	7.39	43	386	1	0	0	0	0	0	2	1	0	14.2	43	4.014084507
71	M	Unknown	Other	Single/Divorced/Widowed	1640	1	1	33	5	15	3	60.37314445	80	106	51	16	35.5	22.1	224	15.7	0.9	64.53621217	1	12.3	32.6	18	140	1.16	138	5.8	107	24	12	3.1	7.41	38	396	1	1	0	0	1	0	2	1	0	9.7	29	7.319587629
67	M	White	Other	Married	3005	0	0	31	3	15	0	98.70169971	91	109	46	14	36.05555556	6.8	132	13.6	1	58.43669851	1.3	14.6	27.6	15	100	1.16	137	3.8	104	27	7	0.7	7.42	38	348	1	1	0	0	0	0	2	1	0	13.5	41	4.37037037
91	F	White	Medicare	Single/Divorced/Widowed	690	0	0	43	11	15	5	67.85741855	83	141	58	21	36.66666667	11.9	189	14.1	2	28.33574626	1.1	11.7	92.1	46	309	8.5	129	4.3	92	21	20	1.7	7.44	31	71	1	1	0	1	0	0	1	0	1	14.6	42.2	3.95890411
70	M	White	Other	Married	2310	0	1	36	4	14	1	103.7819343	70	100	59	15	35	18	162	12.7	1.2	45.89900708	1.4	14.8	30.7	21	143	1.4	135	4.9	105	24	12	1.8	7.29	55	75	1	1	0	0	1	0	2	1	0	11.1	33	6.036036036
82	F	White	Medicare	Married	1010	0	1	37	5	14	3	78.3354023	80	91	44	14	37	18.3	299	12.8	1.5	42.74077089	1.4	14.8	37	36	191	8.6	134	4.3	106	20	13	1.5	7.38	29	91	1	1	0	1	0	0	1	0	1	11.1	33.9	5.954954955
64	M	Unknown	Medicare	Single/Divorced/Widowed	2240	1	1	36	6	15	3	84.23210311	95	99	56	12	35.8	3.6	80	14.5	1.3	43.45906848	2.2	22.8	78.3	18	119	1.37	137	5.1	110	22	11	1.4	7.41	37	368	1	1	0	0	1	0	2	1	0	8.3	25	9.036144578
54	F	White	Other	Single/Divorced/Widowed	1605	1	1	23	5	15	6	66.08840831	77	98	55	14	36.55555556	8	109	14.8	1.4	56.55733409	1.3	13.6	25	16	134	1.42	134	4.7	110	22	7	2	7.32	43	237	1	1	0	0	1	0	2	1	0	5.3	16	15.8490566
61	M	Unknown	Other	Unknown	4075	1	1	34	2	15	1	98.97385513	86	117	75	16	34.5	14.1	215	16.5	1.4	40.580873	1.2	12.6	28.5	22	106	1.24	131	5.3	103	23	12	1.1	7.26	54	222	1	0	0	0	1	0	2	1	0	12.3	38	5.040650407
58	M	Hispanic/Latino	Other	Married	1480	1	1	47	4	3	4	73	80	123	69	20	36.44444444	13.1	210	12.8	0.5	107.0274131	1.1	12	26.1	13	115	1.07	137	5.1	112	25	6	2.3	7.46	37	394	1	0	0	0	1	1	2	1	0	8.9	27	8.202247191
81	F	Unknown	Medicare	Married	2795	0	1	31	3	15	1	59.42060047	68	113	45	11	36.61111111	19.9	259	15.3	0.5	101.6307757	1.3	13.7	39	11	120	1.3	135	4.3	107	24	8	2.6	7.37	43	283	1	0	0	0	1	0	2	1	0	10.9	34	6.055045872
82	M	White	Medicare	Married	2965	1	1	34	6	14	0	99.7903214	80	105	46	16	36.38888889	11.7	125	14.6	1	52.59257066	1.5	16.9	29.8	17	172	1.18	135	5.1	109	24	10	2.9	7.3	45	123	1	1	0	0	1	0	2	1	0	9.3	29.5	7.580645161
81	M	Unknown	Medicaid	Single/Divorced/Widowed	1385	1	1	37	3	15	3	59.87419284	84	105	52	18	36.66666667	6.1	83	14	1	52.96331385	1.6	16.9	21.3	22	97	1.19	141	3.4	102	22	8	1.4	7.42	42	388	1	1	0	0	1	0	2	1	0	11.3	34	5.840707965
82	F	White	Medicare	Single/Divorced/Widowed	830	1	1	53	8	15	7	76.33959587	80	107	31	20	36.8	23.3	104	12.1	1.3	50.81350707	1.3	14.5	28.2	29	196	1.18	138	5.1	107	23	10	3.8	7.46	37	236	1	1	0	0	0	0	2	1	0	8.2	25	9.146341463
67	F	White	Medicare	Single/Divorced/Widowed	1200	1	1	26	2	15	7	98.97385513	84	165	78	20	36.72222222	13.1	190	15.5	1.2	62.19676968	1.3	19.3	38	28	350	8.7	138	4.5	100	25	13	2.7	7.4	46	224	0	0	0	0	0	0	1	0	1	9.9	30.6	7.01010101
66	M	White	Medicare	Married	2025	0	1	45	7	3	2	105.7777407	75	115	64	17	35.5	11	143	12	0.7	90.57594896	1.2	13.2	25.8	10	131	1.17	134	4.9	104	25	9	2.8	7.39	43	289	1	1	0	0	1	0	2	1	0	10.8	32	6.296296296
89	M	Unknown	Medicare	Single/Divorced/Widowed	3040	0	1	73	11	3	2	73.25516776	97	110	34	16	36	21.7	180	13.3	0.9	56.87087951	1.6	18.2	33.1	21	170	1.3	132	5.6	105	23	14	3.8	7.45	35	347	1	1	0	0	1	0	2	1	0	8	24	9.5
68	F	Black	Other	Single/Divorced/Widowed	1850	0	1	37	1	15	9	100.47071	80	138	68	18	36.22222222	4.9	244	14	1.1	59.61242098	1.2	12.3	55.7	19	140	9.4	139	3.8	103	30	10	2.5	7.25	44	459	1	0	0	1	0	0	1	0	1	11.1	32.2	6.108108108
70	M	White	Medicare	Married	3355	1	0	49	14	15	7	86.99901657	42	108	41	25	36.4	8.9	81	16.6	2.2	22.05689603	4.5	49.2	148.4	57	123	1.01	131	3.9	100	20	19	2.5	7.22	39	383	1	1	0	1	0	0	1	0	1	14.1	45.5	3.865248227
55	M	White	Other	Married	1720	1	1	32	8	15	5	91.80709569	73	118	49	15	36.72222222	8.6	135	13.2	1.7	33.47202165	1.3	14	31.6	26	62	1.21	139	5	102	24	12	0.8	7.38	46	346	1	0	0	0	1	0	2	1	0	12.1	36	5.289256198
39	M	Unknown	Other	Unknown	2400	0	0	17	4	15	2	102.784031	93	103	72	22	36.66666667	18.5	222	12.9	0.9	80.80300644	1.3	14.3	31.9	17	172	1.08	141	5.1	109	18	14	3.2	7.33	35	171	1	1	0	1	1	0	1	0	1	15.6	44.5	3.557692308
62	M	White	Other	Married	1690	1	1	36	5	14	0	87.81548283	63	106	62	16	36.38888889	17.3	171	12.4	0.8	79.26904662	1.5	16.5	32.7	17	159	1.29	134	4.6	106	22	11	1.3	7.33	46	68	1	1	0	0	1	0	2	1	0	10.7	32	6.355140187
63	M	White	Other	Married	2035	1	1	27	4	15	1	90.12880392	61	111	59	15	36.66666667	11.6	137	11.9	0.6	97.31743218	1.4	15.1	23.7	13	155	1.03	135	4.4	106	22	13	2.3	7.4	41	327	1	1	0	0	1	0	2	1	0	10.2	31	6.764705882
81	F	Asian	Medicaid	Single/Divorced/Widowed	1850	0	1	52	9	10	2	83.82386998	84	134	55	15	36.44444444	14.1	125	14.6	0.8	83.77837407	1.4	15.8	27.8	18	109	1.12	135	5.7	110	20	9	3.4	7.43	33	424	1	1	0	0	1	0	2	1	0	7.1	21	11.12676056
61	M	White	Other	Married	1848	0	1	36	1	15	1	96.79661176	80	111	65	10	37.05555556	27.8	290	13.1	0.9	69.23265502	1.1	11.7	28.5	17	127	1.32	138	4.7	110	26	7	2.2	7.38	42	402	1	1	0	0	0	0	2	1	0	10.2	31	6.764705882
67	M	White	Other	Single/Divorced/Widowed	1215	0	1	36	6	15	3	94.80080533	80	108	68	14	36.38888889	11.9	97	14.2	1.5	35.79244279	1.1	12.4	31.4	27	139	1.09	138	4.1	104	23	12	2.5	7.42	39	353	1	1	0	0	1	0	2	1	0	8.3	25	9.036144578
68	M	White	Other	Single/Divorced/Widowed	1575	1	1	29	8	15	5	90.49167782	80	102	51	14	35.94444444	12.3	141	14.1	1.1	51.71197964	1.2	13.1	29.2	21	103	1	135	4.8	104	24	13	2.8	7.46	38	375	1	1	0	0	1	0	2	1	0	8.9	27	8.202247191
52	M	White	Other	Married	3385	1	1	34	5	14	2	87.81548283	80	84	52	15	36.33333333	10.3	115	13.2	0.5	111.6347843	1.3	14.2	27	12	92	1.12	133	4.1	108	23	11	2.3	7.39	45	281	1	1	0	0	0	0	2	1	0	9.7	29	7.319587629
59	M	Black	Other	Married	2110	1	1	32	4	15	6	64.54619425	63	123	62	27	36.5	4.6	168	16.8	2.3	34.6372581	1.1	12.5	24.4	44	253	1.13	130	4.7	107	18	17	1.2	7.46	25	110	1	0	0	1	1	0	2	1	0	7.8	23.4	9.820512821
71	M	White	Medicare	Married	2605	0	0	32	4	15	2	90.718474	82	108	56	14	36.2	16.5	139	13.5	1	56.8175713	1.5	15.9	29.1	15	139	1.17	134	3.4	105	25	10	1.6	7.41	39	335	1	0	0	0	0	0	2	1	0	13.4	40	4.47761194
73	M	White	Medicare	Single/Divorced/Widowed	1167	1	1	43	6	15	6	83.2	114	112	54	18	35.6	21.1	176	16.8	0.8	73.37453608	1.7	18.4	35.3	16	141	1.2	136	5.4	110	19	9	1.6	7.39	43	238	1	1	0	0	0	1	2	1	0	7.6	23	10.13157895
78	M	White	Medicare	Married	1220	0	1	27	6	15	2	81.82806355	88	94	55	16	36.38888889	12.4	141	12	0.9	61.43957618	1.2	13.5	29.3	17	164	1.4	134	5.1	101	25	11	1.8	7.46	39	261	1	1	0	0	0	0	2	1	0	10.8	32	6.296296296
73	M	White	Medicare	Married	2190	1	1	37	6	15	0	79.42402399	78	107	52	14	36.33333333	13.7	98	13.4	0.7	86.22985032	2.3	25.8	39.7	17	105	1.12	130	5.3	108	21	13	3.5	7.39	37	88	1	1	0	0	0	0	2	1	0	9	27	8.111111111
48	M	Others	Other	Married	2510	0	1	31	6	15	3	127.2326598	81	87	49	13	37	17.7	264	13.8	0.9	75.85264972	1.3	14.4	30.3	17	167	1.06	136	6.1	107	24	8	2.2	7.3	55	260	1	1	0	0	0	1	2	1	0	8.9	27	8.202247191
83	M	White	Medicare	Married	1450	1	0	37	1	15	1	67.58526313	78	97	67	20	36.33333333	10.6	231	13.6	0.9	59.3190864	1.5	15.3	31	18	155	9	144	3.6	103	30	15	2	7.42	38	417	1	0	0	0	0	0	1	0	1	14.6	43	3.904109589
57	M	White	Other	Married	2175	1	1	23	3	15	1	82.82596676	81	124	68	16	36.5	19.5	176	12.6	0.9	71.20557418	1.2	13.4	26.2	16	135	1.19	132	6	102	21	13	4.7	7.38	46	291	1	1	0	0	1	0	2	1	0	12.2	37	5.163934426
65	M	White	Medicare	Married	3430	1	1	36	5	15	1	66.85951534	70	120	57	14	36.55555556	7.5	113	12.9	0.5	101.8919252	1.2	13.5	31.5	14	108	1.3	136	4.2	108	23	13	1.3	7.33	46	448	1	1	0	0	1	0	2	1	0	10.5	32	6.476190476
84	F	White	Medicare	Single/Divorced/Widowed	895	1	1	50	7	13	3	60.87209605	86	129	59	16	34.9	6.5	90	12.5	0.8	82.0313149	1.9	20.6	47.1	20	219	0.99	129	3.7	101	21	16	5.7	7.59	45	319	1	1	0	0	1	0	2	1	0	7.8	23	9.871794872
58	M	Unknown	Other	Married	2450	0	1	20	0	15	2	86.2	58	124	79	13	36.27777778	13.4	223	14.2	1	62.2504414	1	12.3	25.6	18	174	8.7	135	3.9	101	27	11	2.6	7.49	35	400	1	0	0	0	0	0	1	0	1	12.7	37.1	4.952755906
61	M	White	Other	Single/Divorced/Widowed	1260	0	1	39	9	15	5	84.82177319	78	92	41	11	35.3	22.9	233	13.1	0.9	69.23265502	1.2	13.9	33.8	12	143	1.11	141	3	113	21	10	3.6	7.24	45	80	1	1	0	0	0	0	2	1	0	11.3	33.6	5.876106195
58	M	White	Other	Married	2645	1	1	22	4	15	0	101.8768463	80	71	48	17	36.33333333	10.8	111	11.8	0.7	95.81177917	1.3	14.1	31.4	16	121	1.2	135	4.9	108	24	8	1.1	7.36	48	346	1	0	0	0	1	0	2	1	0	11.9	36	5.378151261
65	M	White	Medicare	Married	2475	0	1	39	7	14	0	83.82386998	80	95	53	16	36.33333333	18.6	174	12.6	1	59.26348336	1.3	14	33.8	15	175	1.05	133	5.1	104	23	11	2.3	7.42	36	286	1	1	0	0	1	0	2	1	0	11	33	6.090909091
60	M	Unknown	Other	Married	1975	1	1	34	4	15	1	115.6660544	81	119	62	14	36.1	16.2	143	13.2	0.6	99.39004692	1.4	15	27.8	14	154	1.01	131	4.5	104	24	11	1.8	7.39	49	246	1	1	0	0	0	0	2	1	0	10	30	7
89	M	White	Medicare	Married	1380	1	1	37	9	14	2	68.76460329	80	118	53	10	36.5	6.6	119	13.1	1.5	30.66724808	1.7	18.8	26.9	27	133	1.57	132	5.9	107	23	14	2.9	7.48	38	183	1	1	0	0	1	0	2	1	0	8.7	26	8.505747126
48	M	Hispanic/Latino	Medicare	Single/Divorced/Widowed	1390	1	1	26	3	15	2	65.86161212	70	111	54	28	36.5	14.4	138	11.9	0.6	108.1314218	1.2	13	27.3	10	159	1.4	138	4.3	113	20	8	3.4	7.42	35	348	1	1	0	0	1	0	2	1	0	10.3	30.8	6.718446602
68	M	White	Other	Married	2090	1	1	34	4	14	0	82.82596676	79	110	59	17	35.1	21.7	166	13.3	0.9	65.91066998	1.8	19.6	32.5	13	238	1.19	134	5	109	20	13	3.9	7.34	40	183	1	1	0	0	0	0	2	1	0	11.9	36	5.378151261
91	M	Unknown	Medicare	Unknown	1380	1	0	34	7	14	4	95.29975694	90	140	72	17	36.5	16.6	159	13.2	1.7	25.99290919	1	11.3	25.9	25	161	9.1	143	4.4	101	21	21	3.7	7.41	39	159	1	1	0	0	0	0	1	0	1	13.7	40.6	4.335766423
91	M	Unknown	Medicare	Unknown	1385	0	1	42	6	14	2	67.85741855	71	128	55	16	36.55555556	9.5	155	13.4	1	49.3705125	1.1	12.1	26.4	26	121	8.2	140	4	108	19	13	1	7.37	35	282	0	1	0	0	0	0	1	0	1	9.8	29.7	7.173469388
72	M	White	Medicare	Married	3335	0	1	28	4	15	2	86.63614267	84	94	54	21	36.88888889	15.8	171	12.8	0.9	64.08445869	1.2	13.2	32.7	14	175	1.16	135	5.5	104	26	10	2.5	7.41	44	489	1	1	0	0	0	0	2	1	0	10.5	32	6.476190476
77	F	White	Medicare	Single/Divorced/Widowed	2050	0	1	30	10	15	3	61.2	87	113	48	16	36.44444444	13.3	154	15.7	0.8	86.16580178	1.9	20.2	88.5	12	169	1.47	136	4	110	20	17	5.1	7.52	33	380	1	1	0	0	0	0	2	1	0	7.5	23	10.26666667
66	F	White	Other	Married	3290	1	1	30	2	15	3	78.65291696	46	93	52	18	35.2	9.5	173	14.4	0.6	104.771466	1.6	17.9	31.6	16	143	1.2	133	4.9	109	21	14	2.4	7.46	32	375	1	1	0	0	0	0	2	1	0	8	24	9.5
78	F	White	Medicare	Single/Divorced/Widowed	517	1	1	79	14	3	4	68.85532177	96	108	39	14	34.8	9.8	101	14.2	2.6	22.60668649	2.3	23.9	42.6	47	127	0.93	139	3.7	111	18	21	8.4	7.19	51	359	1	1	0	0	0	0	1	0	1	6.7	20	11.94029851
63	M	White	Medicare	Single/Divorced/Widowed	1135	1	1	45	6	14	8	74.34378944	80	115	64	14	36.5	13.5	78	16.7	1.1	53.56053684	1.7	18.8	30.2	24	134	1.1	131	5.5	112	21	6	1.7	7.43	35	309	1	0	0	0	1	0	2	1	0	7.7	23	10
79	M	White	Other	Married	2535	1	1	44	4	15	10	70.35217659	113	106	71	18	36.83333333	4.8	132	14.8	1.7	28.27899087	1.5	13.6	30.8	42	119	8	145	4.3	107	30	12	2	7.34	40	304	1	0	0	1	0	0	1	0	1	7.8	22.3	9.961538462
75	M	Unknown	Medicare	Unknown	1310	1	1	31	6	14	2	73.84483784	80	87	48	16	36.38888889	9.1	103	13.5	0.9	62.74808349	1.6	17.6	29.7	18	107	1.23	138	3.8	106	20	10	0.7	7.45	32	382	1	0	0	0	0	0	2	1	0	11	33	6.090909091
54	M	White	Other	Married	2540	0	1	24	8	14	0	91.39886256	77	124	72	16	36.8	19.4	199	12.6	1	64.0243888	1.3	14.1	25.4	16	131	1.36	136	5.4	106	22	10	2.5	7.39	43	285	1	1	0	0	0	0	2	1	0	11.4	34	5.789473684
70	M	White	Medicare	Married	2380	1	1	37	10	15	0	87.81548283	80	111	67	14	36	14.3	103	13.9	0.8	74.93722779	1.5	16.1	32.2	11	168	1.08	135	4	108	20	12	3.3	7.42	37	348	1	1	0	0	1	0	2	1	0	9.9	30	7.070707071
62	M	White	Other	Married	1700	0	1	26	4	15	0	97.11412642	89	113	66	12	35.9	10.7	135	12.9	1	60.52564541	1.4	16.2	27.9	24	101	1.11	136	5.1	106	24	9	1.9	7.42	39	368	1	1	0	0	0	0	2	1	0	8.2	25	9.146341463
47	F	White	Other	Single/Divorced/Widowed	1995	1	1	23	2	15	1	124.7379018	85	130	73	19	36.83333333	22	194	13.1	0.5	129.0478554	1.4	15.3	26.4	9	134	1.06	134	4.2	110	20	15	1.7	7.37	38	360	1	1	0	0	1	0	2	1	0	11.3	34	5.840707965
78	F	Black	Other	Married	1365	1	1	35	2	15	0	77.83645069	80	80	49	16	36.44444444	9.6	113	14.3	0.7	95.97308843	1.4	14.8	31.6	9	105	1.28	132	4.2	105	21	15	2.1	7.46	38	316	1	1	0	0	0	0	2	1	0	6.7	20	11.94029851
83	F	Unknown	Medicare	Single/Divorced/Widowed	2878	1	1	54	4	13	6	64.2	80	111	56	16	36.61111111	10.8	55	15.2	0.7	87.27002788	1.9	20.5	61.6	16	126	1.36	132	5.6	111	22	11	3.9	7.49	29	444	1	1	0	0	1	0	2	1	0	7	21	11.28571429
70	M	White	Medicare	Married	1850	1	1	54	8	3	1	92.21532882	86	128	71	14	36.66666667	17.7	125	13.6	0.8	74.93722779	1.7	18.3	28.7	15	104	1.08	136	4.9	108	23	10	2.4	7.41	43	316	1	1	0	0	1	0	2	1	0	11.3	34	5.840707965
65	M	White	Other	Married	1705	1	1	32	1	15	0	159.6645142	75	97	50	14	37	15.6	156	12.6	0.9	67.31440026	1.5	15.7	27.8	16	167	1.29	131	4.2	104	23	10	2	7.36	44	143	1	1	0	0	0	0	2	1	0	10.9	33	6.146788991
59	M	Unknown	Other	Single/Divorced/Widowed	2100	0	0	13	1	15	2	108.7714503	98	152	102	12	36.66666667	12.5	245	14.2	1.1	55.08684851	1.4	16	33.5	18	126	8.7	140	4.6	106	25	14	1.9	7.37	34	288	1	0	0	0	0	0	1	0	1	14.3	44.8	3.86013986
87	M	White	Medicare	Married	1930	0	0	44	3	14	6	72	74	178	82	19	36.22222222	8.7	171	14.8	1.3	36.97542109	1.2	13.7	32.3	18	88	8.6	134	2.9	100	25	15	2.2	7.39	38	287	1	0	0	0	0	0	1	0	1	13.4	38.7	4.574626866
72	F	White	Medicare	Single/Divorced/Widowed	997	0	1	64	5	3	1	67.17703	83	117	65	16	36	18.1	186	13.1	0.6	100.4473565	1.3	15.1	29.8	6	145	1.26	136	4.7	110	23	10	2.4	7.4	43	326	1	1	0	0	1	0	2	1	0	7.4	22	10.54054054
83	F	White	Medicare	Single/Divorced/Widowed	1305	1	1	32	3	15	4	62.86790248	79	126	67	18	35.55555556	6.5	150	13	0.4	109.8382874	1.5	16.3	31.8	12	156	1.03	135	4.7	108	21	12	3.8	7.52	30	317	1	1	0	0	0	0	2	1	0	7.7	23	10
68	F	Black	Other	Married	3145	1	1	37	6	15	2	72.2	81	97	61	15	35.6	8.4	113	16.6	1.1	59.61242098	1.7	18.3	27	23	124	1.01	134	4.8	110	20	11	2.6	7.41	40	374	1	0	0	0	1	0	2	1	0	6.7	20	11.94029851
70	M	White	Other	Married	1222	1	1	44	10	8	1	86.81757962	93	97	55	16	36.2	12.1	122	14.2	1.3	41.66543345	1.4	15.6	27	20	105	1.22	134	5.3	107	24	9	3.3	7.38	43	267	1	1	0	0	1	0	2	1	0	7.8	23	9.871794872
60	M	White	Other	Single/Divorced/Widowed	1350	0	0	28	1	15	1	84.41354006	85	136	91	16	37	12.8	282	14.4	1	61.38198549	1	10.7	150	22	89	8.5	138	3.9	108	20	14	4.3	7.33	40	144	0	0	0	1	0	0	1	0	1	13.8	42.8	4.144927536
80	M	White	Medicare	Married	1585	0	1	45	4	15	2	97.79451497	80	81	58	14	36.44444444	10.8	126	13.1	1.1	47.53156849	1.4	15	31.3	28	122	1.15	132	5.3	105	22	11	1.8	7.37	44	432	1	1	0	0	1	0	2	1	0	8.7	26	8.505747126
64	M	Others	Other	Married	1860	0	1	37	5	15	1	108.4539357	60	111	58	18	36.77777778	20.4	201	15.4	1.4	39.73462613	1.4	15.3	25.1	21	176	1.34	136	4.9	103	23	12	2	7.44	39	390	1	1	0	0	0	0	2	1	0	9	27	8.111111111
63	M	White	Other	Married	4205	0	1	31	4	15	0	99.38208827	80	115	68	14	35.5	7.7	133	12.6	0.9	68.26679025	1.4	15.8	34.7	18	137	1.07	135	5.3	107	23	14	2	7.36	44	370	1	1	0	0	1	0	2	1	0	11.6	34.9	5.612068966
69	M	White	Medicare	Married	1535	1	1	23	3	15	0	94.12041678	81	86	45	16	35.4	10.8	177	12.6	0.4	106.6154529	1.5	16.4	30.3	14	151	1.14	132	5.5	107	20	7	1.6	7.38	41	337	1	1	0	0	1	0	2	1	0	10.7	32	6.355140187
73	M	White	Other	Married	1375	0	1	28	3	15	0	92.98643585	67	122	60	16	36.55555556	10.4	149	11.9	0.9	63.63586747	1.4	14.8	28.5	15	152	1.23	132	4.9	105	23	9	2.1	7.37	40	162	1	1	0	0	1	0	2	1	0	11	33	6.090909091
63	M	White	Other	Single/Divorced/Widowed	1780	0	0	40	7	15	2	67.85741855	68	121	85	18	37	18	218	13	1.1	53.56053684	1	10.7	30.7	15	117	9.1	139	5.2	100	25	14	1.5	7.32	44	486	1	1	0	1	0	0	1	0	1	15.6	48.1	3.326923077
74	M	White	Medicare	Married	1765	0	1	28	5	15	2	86.31862801	80	106	57	16	36.61111111	15.1	89	12.5	0.8	72.86091432	1.6	17.7	52.4	17	118	1.03	133	4.5	107	22	11	2.9	7.35	41	145	1	1	0	0	1	0	2	1	0	10.7	32	6.355140187
80	M	White	Medicare	Married	1595	0	1	33	6	14	1	98.20274811	80	91	61	16	36.5	9.1	99	13.4	0.6	86.36302893	1.5	16.7	38.4	13	118	1.11	134	5.5	107	23	12	1.7	7.37	49	262	1	1	0	0	0	0	2	1	0	12	36	5.333333333
74	M	White	Medicare	Married	2190	0	0	36	2	15	4	96.79661176	141	115	82	22	36.77777778	18.8	174	13.2	1.1	49.57773192	1.4	15.1	30.1	22	290	8.6	138	4	98	25	15	5	7.45	40	420	1	0	0	0	1	0	1	0	1	15.5	44.7	3.567741935
60	F	White	Other	Married	1783	1	1	39	8	15	1	65.54409747	68	124	56	18	35.55555556	14	151	12.4	0.8	97.09518848	1.5	15.8	26.1	14	104	1.09	134	4.9	108	18	17	2	7.44	38	290	1	1	0	0	1	0	2	1	0	9	27	8.111111111
63	M	Unknown	Other	Married	2710	0	1	31	4	14	1	90.99062942	94	93	55	13	36.4	12.2	179	13.1	0.8	78.7141633	1.2	14.3	26.8	21	166	1.21	136	4.6	102	29	12	2.7	7.43	50	313	1	0	0	0	0	0	2	1	0	11.3	34	5.840707965
66	M	White	Other	Married	840	0	1	38	2	15	1	119.7483857	65	120	61	12	36.44444444	12.7	121	12.5	0.7	90.57594896	1.4	15.1	34.8	13	100	1.14	135	4.3	101	23	11	1.9	7.37	44	427	1	1	0	0	0	0	2	1	0	12.6	38	4.920634921
49	M	White	Medicare	Single/Divorced/Widowed	1786	0	1	35	9	15	5	139.1167799	85	95	52	14	37.05555556	20.6	253	13.2	1	66.31307984	1.5	17.1	33.9	23	151	1.24	133	5.1	102	26	11	2.1	7.26	57	359	1	1	0	0	1	0	2	1	0	10.4	31	6.634615385
75	M	White	Medicare	Married	1500	1	0	32	5	15	2	102.8747495	80	118	54	16	36.55555556	7	130	12.7	0.8	72.35088792	1.4	14.8	26.8	13	126	1.21	138	3.7	103	25	10	1.4	7.45	38	163	1	1	1	0	1	0	2	1	0	13.1	39	4.65648855
49	M	Unknown	Other	Married	3810	0	1	18	4	15	0	70.85112819	90	115	65	14	35.66666667	5.5	104	12.3	0.8	86.84871648	1.3	14.9	29.2	15	130	1.45	135	5.3	104	26	11	2.1	7.47	36	292	1	0	0	0	1	0	2	1	0	11.2	34	5.892857143
67	F	White	Medicare	Single/Divorced/Widowed	1530	1	0	47	13	15	4	64.68227196	117	78	59	25	37.5	21.1	171	16.3	1.3	56.45994397	2.5	27.6	150	35	397	8.2	129	7.1	94	22	20	4.9	7.14	59	96	1	1	0	1	1	1	1	0	1	13	40.1	4.607692308
57	M	Asian	Other	Married	1076	1	1	28	5	15	0	77.15606214	90	108	63	12	36.5	26.8	351	15.5	1.8	30.8012774	1.4	15.4	32.7	20	136	1.13	136	4.1	105	23	11	0.9	7.41	37	436	0	1	0	0	1	0	2	1	0	10.7	32	6.355140187
45	M	White	Other	Married	1170	1	1	29	2	15	3	104.0994489	78	97	43	17	36	21.4	144	12.4	0.8	89.32363957	1.4	15.6	27.4	13	197	1.17	134	4.6	110	23	9	2.6	7.34	45	276	1	0	0	0	1	0	2	1	0	10.2	31	6.764705882
62	M	White	Other	Single/Divorced/Widowed	3940	0	1	44	6	15	4	95.79870854	81	111	61	14	35.55555556	2.3	61	17.4	0.7	93.15708679	1.3	14.8	29.2	15	119	1.11	135	4.1	103	26	10	1	7.4	42	231	1	0	1	0	1	0	2	1	0	12.6	38	4.920634921
68	M	White	Other	Married	2450	1	1	34	2	15	0	80.4219272	82	112	60	15	35.9	14.2	135	12.6	1	58.02764162	1.4	15.5	35.8	21	104	1.14	136	3	98	24	13	1.1	7.49	36	476	1	1	0	0	1	0	2	1	0	12.6	38	4.920634921
68	M	White	Medicare	Married	2490	1	1	44	9	13	1	117.3443461	80	107	59	16	36.5	12.6	152	13	0.8	75.99746847	1.4	15.1	24.3	12	138	1.15	139	4.7	105	24	12	1.6	7.38	46	373	1	1	0	0	1	0	2	1	0	9.9	30	7.070707071
70	M	White	Medicare	Single/Divorced/Widowed	1370	0	1	31	4	14	2	134.3994192	80	112	57	16	36.66666667	13.5	189	13.8	0.9	64.99115022	1.5	16	29.8	12	163	1.31	134	4.6	105	24	11	2.6	7.44	41	397	1	1	0	0	1	0	2	1	0	11.5	34	5.739130435
71	M	Unknown	Other	Unknown	1320	0	0	23	0	15	2	115.7567728	86	154	97	18	36	12.6	266	13.1	1	56.8175713	1.1	13.4	22.9	15	158	8.8	141	3.6	102	24	17	1.9	7.49	39	249	1	0	0	0	0	0	1	0	1	15.1	44.4	3.682119205
68	F	White	Medicare	Married	1175	1	1	32	8	10	1	50.89306391	80	119	62	15	36	9.7	148	13.8	0.6	103.3097993	1.5	16.7	39.8	11	141	1.04	131	4.4	105	23	10	2.8	7.37	47	355	1	1	0	0	0	0	2	1	0	8.2	25	9.146341463
77	M	White	Medicare	Married	1522	1	1	32	2	13	6	76.92926595	88	111	65	9	36.5	13.5	177	13	0.9	61.87268497	1.3	14.2	30.3	17	176	1.23	131	4.8	108	21	12	2.7	7.42	36	210	1	1	0	0	0	0	2	1	0	8.1	24	9.382716049
43	M	White	Other	Married	2310	0	1	24	3	15	0	111.8558784	80	86	40	10	37.05555556	15.2	231	12.7	0.8	90.58742474	1.3	14.5	29.8	12	108	1.14	137	4.3	107	25	10	1.8	7.48	38	519	1	1	0	0	0	0	2	1	0	9.3	28	7.741935484
81	M	White	Other	Married	2435	1	1	34	3	15	3	81.82806355	70	132	59	16	36.44444444	6.6	99	12.8	0.9	60.15835562	1.5	16	29.9	19	127	1.28	136	4.9	109	27	11	1.6	7.42	43	343	1	0	0	0	1	0	2	1	0	8.8	26	8.409090909
73	M	White	Other	Married	1445	0	1	42	6	14	2	100.7882246	80	105	64	14	36.33333333	21	147	13.2	1.2	44.94185934	1.1	11.8	29.3	27	138	1.08	142	4.3	110	25	11	2	7.45	38	352	1	1	0	0	1	0	2	1	0	11.8	35	5.508474576
63	M	White	Other	Married	2710	0	0	20	3	14	2	103.7819343	69	116	60	30	36.77777778	8.1	134	13.5	0.9	68.26679025	1.2	12.9	57.7	21	163	8.3	137	4.5	101	24	17	3.4	7.42	36	449	1	0	0	1	0	0	1	0	1	13.2	37.5	4.734848485
74	M	White	Medicare	Married	1755	1	1	39	4	15	1	92.71428043	80	129	60	16	36.55555556	14.3	244	15.1	1	55.632735	1.3	14.2	28.1	20	119	1.28	140	4.4	110	20	10	1.6	7.3	44	357	1	1	0	0	0	0	2	1	0	10.8	32	6.296296296
76	M	White	Other	Married	1930	1	1	48	8	14	6	82.5084521	72	168	68	16	36.5	13.5	124	14.1	0.5	94.31515905	1.9	19.8	34.5	16	133	1.03	133	5.1	107	24	9	2.5	7.54	35	414	1	1	0	1	0	0	2	1	0	8.7	26	8.505747126
61	F	Black	Other	Single/Divorced/Widowed	2030	0	1	31	4	15	0	107.7735471	74	115	62	12	35.3	10	109	14	0.8	92.02376174	1.6	17.2	27.3	10	111	1.05	135	4.9	107	23	10	1.5	7.47	33	381	1	1	0	0	0	0	2	1	0	9.6	29	7.395833333
73	M	White	Medicare	Married	1600	1	1	21	1	15	3	91.12670713	90	164	91	24	36.88888889	6.3	158	14.8	1.2	44.94185934	2.7	28.7	85.3	18	143	8.4	133	3.9	95	26	16	1.3	7.42	36	600	1	0	0	1	0	0	1	0	1	11.8	35.1	5.5
71	M	White	Other	Married	1445	1	1	29	6	14	2	95.48119389	86	121	67	14	36.94444444	16.2	102	13.2	0.9	64.53621217	1.4	15.6	29.1	25	151	1.19	141	4.7	112	22	8	1.8	7.35	45	284	1	0	0	0	0	0	2	1	0	10	30	7
73	M	White	Medicare	Married	1170	1	0	37	3	15	0	78.83435391	77	112	50	30	36.5	11.6	69	12.8	1	56.02490937	1.5	16.5	33.6	16	78	1.11	136	3.8	106	23	14	1.5	7.42	38	322	1	1	0	0	1	0	2	1	0	13.3	40	4.511278195
74	M	Unknown	Medicare	Married	1425	0	1	28	3	15	2	111	80	118	55	12	36.83333333	21.2	151	12.7	0.5	95.64956615	1.6	17.7	30.8	14	124	1.04	135	4.8	106	24	13	1.8	7.43	38	358	1	1	0	0	0	0	2	1	0	10.4	31	6.634615385
43	M	White	Other	Single/Divorced/Widowed	1450	1	0	20	2	15	2	99.7903214	63	112	74	20	37	16.2	174	14.3	1	69.16775944	1.1	11.9	19.2	22	191	9.4	133	3.9	99	22	16	1.7	7.49	33	466	0	0	0	0	0	0	1	0	1	13.4	37.5	4.664179104
81	M	White	Other	Single/Divorced/Widowed	962	1	1	74	9	3	8	84.64033624	81	131	58	14	36.66666667	13.2	246	13.8	1.2	42.48591972	1.5	16.4	36.9	39	135	1.32	134	4.8	99	24	13	1	7.31	53	338	1	1	0	0	0	0	2	1	0	12	36	5.333333333
47	M	Hispanic/Latino	Medicaid	Single/Divorced/Widowed	3140	0	0	13	0	15	1	105.7777407	90	147	102	16	36.94444444	8.9	280	12.9	0.7	103.5087756	1.1	11.5	36.4	14	96	9	139	4.1	104	28	11	1.6	7.43	49	371	0	0	0	1	0	0	1	0	1	14.1	42.7	4.063829787
74	M	White	Medicare	Married	1400	1	1	36	3	15	3	63.8658057	80	109	57	14	36.38888889	15.2	276	17.6	0.6	90.08082906	1.4	15.4	28.8	12	114	1.4	137	4.1	106	25	9	1.6	7.47	36	288	1	1	0	0	1	0	2	1	0	7.4	22	10.54054054
68	M	Unknown	Medicare	Married	1495	0	1	20	1	15	2	84	69	156	67	11	36.38888889	8.6	183	14.1	0.9	65.91066998	1.1	13.2	20.6	19	253	8.2	138	3.8	104	28	10	1.9	7.38	40	380	0	0	0	0	0	0	1	0	1	12.4	35.3	5.217741935
61	M	White	Medicare	Single/Divorced/Widowed	1420	1	1	25	3	15	2	67.17703	80	95	48	14	37.66666667	14.8	220	13.8	0.6	98.69431659	1.3	14.4	31	11	176	1.1	132	4	103	26	8	1.2	7.35	47	339	1	1	0	0	0	0	2	1	0	11.7	35	5.555555556
58	M	White	Other	Married	3230	1	1	24	6	15	0	84.82177319	85	136	68	6	32.6	16.7	122	12.3	1.2	49.93583413	1.7	18.8	49.2	23	307	1.14	133	5	101	24	15	6.4	7.29	38	279	1	0	0	0	1	0	2	1	0	10.9	33	6.146788991
82	F	White	Medicare	Married	953	1	1	61	14	15	4	70.26145811	83	83	42	22	36.44444444	17.9	144	13.7	2.3	25.4922242	1.6	17.6	77.6	52	495	1.1	135	5.5	107	17	16	13.9	6.96	43	184	1	1	0	1	0	0	2	1	0	10	30	7
48	M	Unknown	Other	Married	2810	1	1	42	7	8	4	108.7714503	85	113	63	18	37	11	161	13.8	0.7	102.7842142	1.4	14.8	30	18	213	1.14	137	4.2	102	23	10	1.8	7.38	41	390	1	1	0	0	1	0	2	1	0	11.1	33	6.036036036
44	F	White	Other	Single/Divorced/Widowed	1900	1	1	60	6	3	6	84	65	99	57	13	36.1	14.6	202	12.9	1.3	66.36020629	1.1	13	35.9	28	95	1.18	137	4	108	20	9	1.4	7.48	38	405	1	1	0	0	0	0	2	1	0	7.2	22	10.83333333
63	M	White	Other	Married	5315	1	1	29	3	14	4	92.8049989	81	133	65	13	36.27777778	14.1	118	13.2	1	60.10196589	1.7	19	31.4	17	181	1.4	133	5	104	24	10	3	7.44	37	236	1	1	0	0	1	0	2	1	0	9.6	29	7.395833333
83	M	Unknown	Medicare	Married	1685	0	1	40	6	14	2	78.3354023	81	139	65	10	36.38888889	8.5	181	13.1	0.8	68.39712599	1.4	16	41.1	16	158	1.12	136	4.2	108	26	10	3.7	7.51	33	422	1	0	0	0	0	0	2	1	0	9.7	29	7.319587629
71	M	White	Other	Single/Divorced/Widowed	2330	0	1	28	5	14	0	76.43031435	82	107	45	18	36.83333333	9.8	104	12.8	0.6	91.99932248	1.4	15.4	34.3	12	110	1.05	135	3.9	108	22	13	1.9	7.41	41	346	1	1	0	0	0	0	2	1	0	10.8	32	6.296296296
71	M	White	Other	Married	1955	1	1	43	5	15	1	83.82386998	87	123	69	16	36.5	25.5	158	13.5	0.6	91.99932248	1.4	15.8	27.2	13	150	1.34	137	5.4	110	19	12	3.5	7.42	41	140	1	1	1	0	1	0	2	1	0	11.3	34	5.840707965
91	M	Black	Medicare	Single/Divorced/Widowed	2735	0	1	24	2	15	4	64.6	92	131	75	23	35.77777778	7.3	225	14.5	1.1	67.48459643	1.2	13.9	26	20	157	9	142	4.1	105	25	14	1.9	7.4	37	336	1	0	0	0	0	0	1	0	1	12.5	36.3	5.096
65	M	White	Other	Married	2300	0	1	25	1	15	3	99.97175835	88	111	75	22	37	6.8	222	12.7	1	59.26348336	1.2	13	35.7	21	114	8.3	139	3.7	106	26	12	2.8	7.37	38	354	1	0	0	1	1	0	1	0	1	12.4	39	4.919354839
68	M	White	Medicare	Married	1267	1	1	37	8	14	3	81.41983042	86	106	54	18	35.4	15.4	171	12.7	1.4	38.63368416	1.3	14.2	28	24	159	1.28	139	5	111	20	14	3.3	7.34	39	313	1	1	0	0	0	0	2	1	0	6.7	20	11.94029851
75	M	White	Medicare	Married	1589	1	1	40	7	14	1	113.7609664	76	145	63	16	36.61111111	12.5	242	14.2	1.3	40.22741693	1.5	16.5	24.6	20	125	1.13	137	5.1	108	24	10	1.7	7.41	49	131	1	1	0	0	1	0	2	1	0	10.8	32	6.296296296
70	M	White	Other	Married	3080	1	0	17	3	15	6	71.21400209	70	136	49	13	35.61111111	11.4	128	14.8	1.1	50.99054582	1.2	13.8	39.7	22	263	1.12	138	3.8	104	24	13	1	7.3	51	132	1	1	0	0	1	0	1	0	1	14	42	4.142857143
70	M	White	Medicare	Single/Divorced/Widowed	2810	1	1	58	10	3	2	74.34378944	80	96	49	17	35	15.9	203	15.5	0.7	88.06632766	1.4	15.5	35.9	13	194	1.21	135	4.4	107	23	8	3.5	7.39	42	354	1	1	0	0	0	0	2	1	0	7.2	22	10.83333333
55	M	White	Other	Married	675	0	1	19	1	15	2	134.7169339	85	140	85	19	36.44444444	5.8	163	13.4	0.8	83.26431153	1	11.2	30.7	10	129	10.6	143	3.8	107	25	15	1.9	7.37	38	196	1	0	0	1	0	0	1	0	1	12.8	38.1	4.8359375
53	M	Hispanic/Latino	Medicaid	Married	2050	0	1	20	1	15	2	74.25307097	79	103	47	13	35.55555556	14.4	327	13.5	0.9	73.23471551	1.4	15	24.4	15	119	8.9	137	4.6	100	29	12	4.3	7.36	37	338	1	0	0	1	1	0	1	0	1	12.6	35.6	5.111111111
66	M	White	Medicare	Single/Divorced/Widowed	1890	1	1	36	8	15	3	97.79451497	108	117	67	24	36.4	15.6	106	13.3	0.7	90.57594896	1.3	14.4	24.7	12	130	1.02	136	4.1	103	27	10	2.7	7.43	44	120	1	1	0	0	0	0	2	1	0	11.8	35	5.508474576
91	M	White	Medicare	Unknown	1525	1	1	71	7	3	2	53.47854042	70	100	44	15	34.5	9.6	75	13.3	0.9	56.07747387	2.2	23.6	36.1	17	93	1.13	138	4.2	101	26	8	2	7.45	42	541	1	1	0	0	0	0	2	1	0	11.8	35	5.508474576
70	M	White	Other	Married	2350	0	1	39	5	14	1	96.70589328	63	138	96	15	36.5	4.2	154	12.9	1.2	45.89900708	1.4	14.9	36.7	21	131	1.11	135	5.2	107	21	14	2	7.38	41	182	1	0	0	0	1	0	2	1	0	9.3	28	7.741935484
54	M	White	Other	Single/Divorced/Widowed	2242	0	1	32	4	15	1	111.583723	80	103	65	3	37	19.2	151	14	0.8	83.85127042	1.5	16.1	31.7	13	190	1.37	134	5.1	100	26	10	3.1	7.36	60	125	1	1	0	0	1	0	2	1	0	9.6	29	7.395833333
86	M	White	Medicare	Single/Divorced/Widowed	1855	1	1	45	3	15	3	52.88887034	80	124	65	15	35.55555556	4.7	72	13.3	0.8	66.97081727	1.4	15.4	26.6	19	148	1.2	134	4.8	108	21	10	2	7.39	38	327	1	0	0	0	1	0	2	1	0	8.1	24	9.382716049
58	M	Unknown	Other	Married	1725	0	1	29	5	15	1	101.7861278	72	106	59	16	36.72222222	13.6	131	13	1	62.2504414	1.3	14.5	24.5	21	140	1.14	136	4.4	103	25	12	2.2	7.36	45	193	1	1	0	0	1	0	2	1	0	12.2	36.2	5.229508197
79	M	White	Medicare	Married	1260	1	1	38	6	15	5	64.86370891	80	120	64	15	36.44444444	6.6	144	13.1	2.3	19.62220009	1.7	18.5	29.5	44	180	1.08	134	6.6	114	20	8	2.3	7.3	45	341	1	1	0	0	0	1	2	1	0	7.4	22	10.54054054
70	F	White	Medicare	Single/Divorced/Widowed	2070	0	1	37	8	15	3	84.50425853	71	132	57	17	36.5	17.9	116	15.7	0.5	109.7952386	1.7	18.4	47.8	12	149	1.16	134	4.1	106	22	10	3.1	7.39	43	346	1	1	0	0	1	0	2	1	0	7.7	23	10
79	M	White	Other	Married	1660	1	1	45	9	15	4	62.86790248	96	100	41	21	34.11111111	6.9	79	15.6	0.7	82.67098711	1.9	20.9	31.4	15	206	1.14	129	3.8	106	19	11	1.9	7.26	45	134	1	1	0	0	0	0	2	1	0	8.7	26	8.505747126
67	M	Unknown	Medicare	Single/Divorced/Widowed	1090	1	1	36	7	15	3	102.784031	80	117	50	18	36.5	7.3	122	13.5	0.8	76.53320088	1.5	16.4	32.1	11	147	1.09	132	3.9	103	22	9	1	7.44	38	338	1	1	0	0	0	0	2	1	0	9.7	29	7.319587629
85	F	Unknown	Medicare	Single/Divorced/Widowed	1275	0	1	29	1	15	1	59	90	161	81	18	35.77777778	8.1	224	13.4	0.8	81.45709569	5.7	52.1	150	13	102	8.9	136	3.7	103	25	12	2.5	7.48	38	443	0	0	0	1	0	0	1	0	1	11.5	33.5	5.782608696
63	F	White	Other	Single/Divorced/Widowed	3335	1	1	27	3	15	0	60.5545814	72	120	70	16	36.38888889	8.9	153	12.5	0.5	115.329064	1.1	12.2	32.3	10	120	1.01	132	4.5	100	24	12	1.8	7.45	41	302	1	1	0	0	1	0	2	1	0	8.5	26	8.705882353
78	M	White	Other	Married	2270	1	1	34	3	15	4	93.62146517	70	112	57	16	35.9	19.8	237	16.4	0.6	87.58492623	1.6	18	36.5	10	99	1.09	137	4.4	107	21	14	1	7.4	39	97	1	1	0	0	1	0	2	1	0	9.8	29	7.244897959
63	M	White	Other	Married	4160	0	1	48	8	3	1	84.82177319	75	122	56	12	36.1	14.8	133	13.3	0.8	78.7141633	1.6	17.5	45.6	12	203	1.44	135	5.7	107	26	11	2.8	7.4	37	444	1	1	0	0	1	0	2	1	0	10.8	32	6.296296296
71	M	White	Medicare	Single/Divorced/Widowed	2430	1	1	35	7	15	3	71.03256514	86	132	72	16	36.44444444	10.3	62	16.6	1	56.8175713	1.7	17.8	51.8	13	148	1.16	134	4.2	114	21	20	4.6	7.26	55	548	1	1	0	0	0	0	2	1	0	10.1	30	6.930693069
62	M	White	Other	Married	1875	0	1	63	10	15	2	124.7379018	85	117	68	15	35.55555556	17	285	14.7	2	26.18147828	1.1	12.8	50.1	38	177	1.18	146	3.8	100	26	19	3.7	7.31	53	55	1	1	0	1	1	0	1	0	1	12.8	38.8	4.78125
64	M	White	Other	Married	1780	0	1	34	1	15	1	79.15186857	71	107	63	12	35.4	6.2	175	13.3	0.9	67.78892272	1.2	13.5	36.3	14	113	1.07	136	4.6	106	28	14	2.3	7.5	40	341	1	1	0	0	0	0	2	1	0	10.1	30	6.930693069
61	M	Asian	Other	Married	1285	0	1	29	1	15	2	92.71428043	84	112	59	14	36.3	10.5	201	13.8	0.7	93.81378327	1.4	16.4	30.9	19	100	1.19	134	4.9	99	22	13	1.1	7.42	38	497	1	1	0	0	1	0	2	1	0	12.9	39	4.728682171
69	F	White	Other	Married	2315	1	1	30	3	13	3	68.85532177	86	110	64	16	34.1	11	143	11.9	0.5	110.5692232	1.2	13.4	25.4	11	212	1.33	137	5.3	109	22	10	4.3	7.44	34	327	1	1	0	0	0	0	2	1	0	9.1	27	8.021978022
69	F	White	Medicare	Married	980	1	1	44	6	15	0	87.81548283	75	112	55	16	36.72222222	18.3	192	13.4	0.6	102.5866307	1.3	14.1	24.9	13	153	1.47	137	5.1	109	23	11	4	7.36	46	261	1	1	0	0	0	0	2	1	0	9.1	27	8.021978022
72	F	Unknown	Other	Single/Divorced/Widowed	1184	1	1	40	5	15	5	89.62985231	90	126	70	14	36.6	18.8	215	14.1	1.2	60.05014657	1.3	14.6	39.3	27	150	1.25	135	4.3	106	24	13	4.4	7.46	37	346	1	1	0	0	1	0	2	1	0	7.5	23	10.26666667
50	M	White	Other	Unknown	855	1	0	38	7	15	1	76.83854748	82	110	58	11	36.83333333	19.3	187	13	0.8	86.24077546	1.3	13.9	24.5	20	153	1.23	136	3.7	105	22	8	1.6	7.4	41	374	1	1	0	0	0	0	2	1	0	14.6	44	3.835616438
60	F	White	Other	Married	1650	0	1	25	1	15	4	83.82386998	60	143	69	17	36.44444444	9.3	303	13.7	0.6	109.281722	1.4	15.2	43.3	14	208	8.5	138	4.3	104	24	14	1.6	7.4	51	168	1	0	0	1	0	0	1	0	1	11.8	35.3	5.483050847
64	M	Black	Other	Married	3610	0	1	23	5	14	1	86.00111335	81	114	65	10	35.4	11.8	133	13.4	1	91.54164281	1.3	14.7	25.8	14	147	1.16	136	4.3	105	24	10	1.4	7.39	40	172	1	1	0	0	0	0	2	1	0	11.6	35.3	5.577586207
77	F	Others	Medicaid	Single/Divorced/Widowed	3885	0	1	31	3	14	0	81.41983042	79	111	57	14	36.33333333	3.4	102	12.4	0.6	96.9805749	1.8	18.9	44.4	9	135	1.31	138	3.5	108	25	15	3	7.52	31	360	1	1	0	0	1	0	2	1	0	7.6	24.9	9.881578947
83	F	White	Medicare	Married	820	0	1	33	5	14	3	58.87628963	74	122	57	14	36.27777778	7.9	129	14.1	0.6	92.97800967	1.4	15	30.2	17	161	0.84	130	4.1	101	23	12	3.4	7.6	27	447	1	0	0	0	0	0	2	1	0	5.4	16	15.55555556
68	F	Black	Medicaid	Single/Divorced/Widowed	1280	0	1	33	4	14	5	125.735805	83	139	64	14	35.9	13.8	233	16.3	1	66.89297575	1.5	17.3	52.9	36	99	1.16	136	4.5	104	26	11	2.3	7.43	42	146	1	1	0	0	1	0	2	1	0	7.7	23	10
63	M	White	Medicaid	Single/Divorced/Widowed	3500	0	1	59	6	3	2	102.3757979	87	106	59	14	36.33333333	10.6	144	14	0.9	68.26679025	1.4	16.3	27.5	22	165	1.22	133	5.3	103	27	7	2	7.39	44	167	1	1	0	0	1	0	2	1	0	8.4	24.6	8.976190476
75	M	White	Medicare	Married	2885	0	1	35	4	14	0	87.63404588	87	127	63	16	36.8	5.3	106	12.9	0.9	62.74808349	1.3	14.5	31.5	12	139	1.32	134	4.2	104	25	8	1.7	7.41	41	235	1	0	0	0	1	0	2	1	0	10.1	30	6.930693069
78	F	Unknown	Medicare	Married	1308	1	1	41	9	14	3	60.87209605	66	127	49	16	37.05555556	9.6	101	14.6	0.8	85.56264117	1.3	14.3	21.7	10	104	1.03	133	4.2	110	19	12	2.8	7.47	34	342	1	1	0	0	1	0	2	1	0	7.4	22	10.54054054
58	M	Black	Other	Married	2400	0	0	15	2	15	3	64.86370891	72	173	91	16	37.11111111	9.1	183	13.5	1.2	76.5937062	1.3	14.5	28.7	18	410	9.4	139	3.7	101	28	14	1.6	7.39	42	402	0	0	0	1	0	0	1	0	1	13.3	37	4.736842105
63	M	White	Other	Married	1100	1	1	43	6	14	6	121.7441921	78	149	74	15	36.83333333	12	157	14.8	1.4	40.01472924	1.2	12.6	28.9	29	164	1.08	138	4	105	23	14	1.6	7.4	38	423	1	1	0	0	1	0	2	1	0	10.8	32	6.296296296
68	M	White	Medicare	Married	2400	0	1	31	1	15	3	93.12251356	88	133	73	12	35.9	16.5	213	12.3	0.7	89.31232389	1.3	14.9	31	15	182	1.32	134	4.5	103	25	10	2.4	7.39	44	375	1	1	0	0	1	0	2	1	0	10.4	31	6.634615385
44	M	Unknown	Other	Married	1260	1	1	22	3	14	1	108.5900134	45	109	61	14	36.44444444	10.4	165	12.7	1	68.68358513	1.2	13.5	22.1	15	136	1.15	136	4.8	109	25	11	2.1	7.39	42	378	1	0	0	0	0	0	2	1	0	11.2	34	5.892857143
70	M	Asian	Other	Married	1475	0	1	29	1	15	3	69.85322498	75	95	61	19	36.66666667	14.3	191	13.2	0.9	64.99115022	1.1	12	29.1	18	171	8.4	139	5	101	21	17	3.2	7.4	35	382	1	0	0	1	1	0	1	0	1	12.7	38.8	4.818897638
89	M	White	Medicare	Married	610	1	1	35	1	15	0	75.65920732	80	111	54	18	35.6	11.6	199	16.2	0.7	77.06294614	1.8	19.6	34.9	12	140	1.06	134	4.2	103	23	12	2.1	7.58	27	402	1	1	0	0	1	0	2	1	0	7	21	11.28571429
74	M	White	Other	Single/Divorced/Widowed	2150	1	1	36	4	14	2	102.784031	57	105	45	12	35.72222222	13.2	84	13	0.9	63.1904164	1.4	15.2	27.1	21	192	1.17	132	4.7	109	24	10	4.3	7.38	38	292	1	1	0	0	1	0	2	1	0	9.6	29	7.395833333
59	F	White	Other	Single/Divorced/Widowed	1890	1	1	32	1	15	3	91.80709569	68	101	54	14	37	9.9	199	17.6	1.1	73.09037859	1.5	16.6	24.9	22	118	1.14	138	4.1	103	21	15	1.3	7.4	42	478	1	1	0	0	1	0	2	1	0	10.2	31	6.764705882
71	M	White	Other	Married	1260	1	1	44	8	14	1	86.22790954	88	126	50	15	36.72222222	16.1	149	12.8	1.4	37.82804269	1.5	16.6	31.1	23	119	1.09	139	4	107	22	14	1.1	7.38	41	358	1	0	0	0	1	0	2	1	0	11.3	34	5.840707965
69	M	Others	Other	Unknown	2765	0	1	30	3	15	1	86.90829809	76	136	67	12	37.22222222	13.4	218	13.3	0.8	75.46548619	1.4	15.4	29.7	17	151	1.22	135	7	106	23	13	1.6	7.48	34	392	1	1	0	0	0	0	2	1	0	8.7	26	8.505747126
62	F	White	Medicare	Single/Divorced/Widowed	3075	1	1	25	2	13	5	86.22790954	88	136	57	19	37.66666667	7.9	277	14.2	0.8	95.7406135	2.8	28.1	27.4	12	142	8.9	142	4.1	105	29	12	1.4	7.46	42	292	1	0	0	1	1	0	1	0	1	9.3	27.5	7.795698925
67	M	White	Medicare	Married	1143	0	1	39	5	15	0	88.31443444	67	101	55	11	36.44444444	17	133	12.4	0.6	94.62102212	1.7	19	36.4	12	108	1.12	136	5.1	106	21	14	2.5	7.37	43	300	1	1	0	0	0	0	2	1	0	9.8	29	7.244897959
70	F	White	Medicare	Married	2850	0	1	37	3	15	1	48.80653901	84	99	53	12	35.4	7.8	165	13.9	0.4	120.340974	1.3	15	33.4	11	110	1.33	132	4.9	113	19	10	2.4	7.44	35	401	1	1	0	0	0	0	2	1	0	5.1	15	16.66666667
75	M	White	Medicare	Married	2035	1	1	66	10	3	3	78.83435391	76	105	44	16	35.7	7.9	101	13.8	1.9	25.42532752	1.5	16	29.2	42	131	1.37	137	5.4	110	22	7	1.3	7.26	48	198	1	1	0	0	0	0	2	1	0	9.3	28	7.741935484
54	M	White	Other	Married	2080	1	1	29	5	14	1	80.64872339	83	130	73	16	35.9	15.8	198	12.7	0.8	83.85127042	1.4	15.3	29.8	12	149	1.29	136	4.8	107	21	11	2	7.42	50	110	1	1	0	0	1	0	2	1	0	11.7	35	5.555555556
71	M	Others	Other	Married	1590	0	1	32	3	15	1	86.81757962	80	99	54	9	35.8	13.7	108	14.2	0.8	74.4126672	1.2	13.3	36.3	13	124	1.09	134	3.6	97	23	9	1.2	7.42	42	415	1	1	0	0	1	1	2	1	0	11.7	35	5.555555556
46	M	White	Other	Married	1640	0	1	21	3	15	2	97.2	73	106	58	14	36.61111111	18.3	191	12.9	0.6	109.6613067	1.3	15.1	35	14	139	1.35	135	4.1	107	25	13	1.9	7.43	38	198	1	1	0	0	0	0	2	1	0	11.6	33.5	5.732758621
71	M	White	Other	Married	1400	0	1	26	5	15	1	99.69960293	80	124	68	14	37.3	16.1	135	14.3	0.9	64.53621217	1.4	14.8	33.4	19	118	1.36	134	4.8	105	25	9	2.1	7.42	41	363	1	1	0	0	0	0	2	1	0	9.9	30	7.070707071
50	F	White	Other	Married	1965	1	1	27	5	15	3	110.2683051	94	112	68	14	36.8	16.9	260	13.8	0.5	126.3567762	1.4	16.2	29	13	171	1.37	136	5	105	25	12	2.3	7.02	114	324	1	1	0	0	0	0	2	1	0	8.8	26	8.409090909
80	M	White	Other	Married	2185	0	1	45	8	14	0	85.00321014	80	124	54	22	36.83333333	22.7	157	12.7	1.1	47.53156849	1.5	16.7	27.6	15	118	1.4	139	5.1	107	21	16	5	7.42	39	314	1	1	0	0	1	0	2	1	0	12.5	38	4.96
64	F	White	Medicare	Single/Divorced/Widowed	810	0	1	36	4	15	4	57.06192015	95	83	43	24	38.22222222	19.3	352	19.1	1.8	38.90682142	1.2	13.8	24.1	44	127	8.1	131	4.7	103	19	14	1.9	7.48	45	403	0	1	0	0	0	0	1	0	1	8.8	30	7.954545455
86	M	White	Other	Single/Divorced/Widowed	1575	1	1	48	5	14	3	77.51893603	74	118	58	16	35.66666667	12.7	143	14.1	0.8	66.97081727	1.3	14.2	32.2	17	164	1.12	132	4.6	104	19	14	2.5	7.37	40	90	1	1	0	0	0	0	2	1	0	9.5	29	7.473684211
70	M	Asian	Other	Married	2750	1	1	28	7	14	1	89.2	72	118	60	16	36.55555556	11.6	203	12.9	0.9	64.99115022	1.3	14.2	32.8	12	161	1.06	130	4.7	98	26	9	2.4	7.52	44	270	1	1	0	0	1	0	2	1	0	9.8	29	7.244897959
69	M	White	Medicare	Married	3400	0	1	31	2	15	1	68.35637016	80	115	64	16	36.33333333	12.2	107	13.4	0.8	75.46548619	1.2	13.6	30.7	10	132	1.15	136	4.5	110	29	6	2.6	7.55	34	448	1	1	0	0	0	0	2	1	0	6.8	20	11.76470588
42	M	White	Medicaid	Single/Divorced/Widowed	1480	0	1	20	3	15	0	88.81338605	78	100	48	18	36.55555556	16.1	153	12.2	0.9	79.11799363	1.4	15.6	26.8	9	135	1.36	135	4.7	107	24	11	1.6	7.4	43	234	1	1	0	0	0	0	2	1	0	9.6	29	7.395833333
80	M	White	Other	Married	965	1	0	40	8	14	1	86.63614267	70	129	58	17	36.66666667	12.4	92	14.9	1	53.33667055	1.4	15.8	28.4	19	110	1.11	142	3.5	107	21	16	2.1	7.44	38	399	1	1	0	0	0	0	2	1	0	14	42	4.142857143
72	M	White	Medicare	Married	2508	1	1	37	6	15	0	76.52103282	82	105	60	9	36.55555556	9	143	11.9	1.2	45.25867003	1.4	15.2	34.2	18	116	1.07	133	4.7	103	23	13	2.1	7.45	37	342	1	1	0	0	0	0	2	1	0	10.4	31	6.634615385
73	F	White	Medicare	Married	2545	1	1	57	12	3	1	97.52235955	81	87	39	14	36.1	18.3	120	14.8	0.7	93.62086076	2.1	22.9	31.3	14	128	1.03	138	5.2	113	22	13	3.4	7.43	41	250	1	1	0	0	1	0	2	1	0	6.8	20	11.76470588
69	F	Others	Other	Married	1475	0	1	38	4	15	2	73.4366047	58	86	43	11	36.72222222	12.6	214	12.1	0.5	110.5692232	1	11.3	29.2	9	128	7.9	138	4	107	13	22	1	7.36	35	95	1	1	0	1	0	0	1	0	1	11.6	35.4	5.568965517
76	M	White	Medicare	Married	1965	1	0	36	6	15	4	68.85532177	78	101	53	17	36.5	10.6	117	14.6	0.6	88.82411141	1.7	18.2	38.2	12	106	1.12	136	4.1	104	25	10	1.8	7.43	36	296	1	1	0	0	1	0	2	1	0	14.1	42	4.113475177
80	M	Unknown	Medicare	Single/Divorced/Widowed	1255	0	1	43	3	15	2	119.7483857	76	105	50	16	35.4	18.1	187	14.7	0.7	82.0922902	2	21.5	37.3	13	111	1.17	136	4.1	100	22	11	1	7.46	40	430	1	1	0	0	0	0	2	1	0	11.3	34	5.840707965
53	M	White	Other	Single/Divorced/Widowed	2775	0	1	22	1	15	1	73.84483784	122	100	71	27	36.94444444	11.8	237	12.5	0.8	84.44236699	0.9	9.5	23.2	5	118	8.2	132	4	102	22	12	1.5	7.49	46	256	1	0	0	0	1	1	1	0	1	12.3	36.5	5.162601626
84	M	White	Medicare	Married	1910	0	1	31	5	11	5	74.6	73	188	58	15	35.61111111	7.7	140	14.8	0.8	67.91834611	1.8	19.9	123	25	112	8.7	141	4	104	25	16	4.2	7.37	39	309	1	0	0	1	0	0	1	0	1	12.9	38.5	4.76744186
67	M	Unknown	Medicare	Unknown	2761	1	1	48	7	3	1	71.84903141	80	122	67	6	37	13.7	106	13.1	0.9	66.37529706	1.5	16	26.5	12	114	1.36	138	4.9	105	26	8	1.3	7.39	49	299	1	0	0	0	1	0	2	1	0	10.2	31	6.764705882
84	M	Unknown	Medicare	Married	2760	1	1	39	3	14	0	90.12880392	88	96	57	14	35.94444444	11.7	113	13.7	0.7	79.81772877	1.3	14.4	30.6	14	129	1.15	134	5.4	104	25	10	2.8	7.47	38	332	1	1	0	0	0	0	2	1	0	9.3	28	7.741935484
57	M	Unknown	Other	Married	3532	1	0	30	8	14	2	92.8049989	89	102	52	13	36.6	21.2	213	13.2	1.2	50.28784907	1.4	15.3	26.1	19	105	1.11	137	3.9	106	21	16	1.3	7.36	40	333	1	1	0	0	1	0	2	1	0	16.1	48	3.229813665
76	F	White	Other	Single/Divorced/Widowed	1511	0	1	32	5	14	1	54.97539524	71	110	50	16	34.7	11.5	126	12.9	0.6	97.66422447	1.5	16.2	30	12	104	1.35	133	5.2	108	20	14	3.4	7.51	34	331	1	1	0	0	1	0	2	1	0	9	27	8.111111111
66	M	White	Medicaid	Married	1360	1	1	54	9	3	2	81.41983042	70	132	70	13	35.3	10.1	113	15.2	0.9	66.84319945	1.7	17.8	27	18	160	1.18	136	4.3	107	25	9	3.1	7.45	44	283	1	1	0	0	1	0	2	1	0	8.8	26	8.409090909
66	M	White	Medicare	Married	1860	0	0	40	6	15	6	99.7903214	75	134	74	10	37.77777778	19.3	258	14.2	2	25.45605839	1.7	18.3	65	53	214	8.5	141	3.6	99	24	18	1.6	7.46	36	361	1	1	0	0	0	0	1	0	1	14.3	43	3.986013986
65	M	White	Other	Married	2778	1	1	68	11	3	2	115.9	85	117	53	15	36.38888889	17.6	144	12.8	0.8	77.616022	1.7	18.5	22.6	14	184	1.05	133	7.5	106	27	11	3.4	7.38	43	106	1	1	0	0	1	0	2	1	0	9.7	29	7.319587629
81	F	White	Medicare	Married	930	1	0	56	7	9	2	77.51893603	117	192	122	17	36.72222222	10.4	250	14.3	0.8	83.77837407	1	11.1	24.1	25	140	9	136	4.7	100	19	17	1.4	7.17	64	106	1	0	0	0	0	0	1	0	1	14	42.5	4.107142857
66	M	White	Other	Married	1377	0	1	25	3	15	0	80.83016033	64	99	50	16	36.38888889	12.1	236	12.9	0.7	90.57594896	1.4	15.4	25.4	16	123	1.47	135	5.9	104	24	10	2.4	7.43	44	261	1	1	0	0	0	0	2	1	0	9.3	28	7.741935484
75	M	White	Medicare	Married	1060	0	1	52	6	3	3	85.3207248	88	112	42	13	36.3	17.8	193	12.8	0.9	62.74808349	1.2	13.8	30.6	14	138	1.23	133	3.7	107	25	12	1.5	7.33	47	325	1	1	0	0	0	0	2	1	0	9.8	28.4	7.306122449
56	M	White	Other	Married	2450	1	1	22	4	15	3	109.7693535	110	128	76	18	35.83333333	13.7	303	15.7	0.8	82.68146135	1.2	14.6	42.1	13	198	9	138	3.9	97	26	19	2.4	7.47	37	62	1	1	0	1	1	0	2	1	0	10.1	34.6	6.475247525
70	F	Asian	Medicaid	Married	1650	0	1	30	6	11	2	59.87419284	74	119	55	16	36.38888889	7.4	144	13	0.6	101.8685243	1.5	15.7	26.2	20	114	1.11	135	5	109	21	12	4.1	7.35	42	434	1	0	0	0	1	0	2	1	0	8.2	25	9.146341463
69	M	White	Medicare	Married	1575	0	1	23	2	15	3	48.89725749	91	110	73	18	35.88888889	5.9	317	14.8	0.8	75.46548619	1.2	14.6	26.5	9	178	7.6	134	4.5	103	27	9	2.5	7.43	44	401	1	0	0	1	0	0	1	0	1	11.1	34.5	5.900900901
60	M	White	Other	Married	2047	1	1	25	4	15	0	83.6	73	107	55	12	36.83333333	6.9	127	12.6	0.9	69.72069992	1.6	17.6	30.3	11	112	1.18	128	5.3	100	23	13	2.4	7.46	38	297	1	1	0	0	1	0	2	1	0	10.8	32	6.296296296
91	F	White	Medicare	Single/Divorced/Widowed	930	0	1	52	1	15	8	72.84693462	117	122	103	21	36.55555556	10.4	310	13.8	1	65.50582485	1.3	15	44.8	30	117	9	141	4	102	24	19	0.9	7.49	33	62	1	0	0	1	0	0	1	0	1	10.7	31	6.448598131
70	M	White	Medicare	Married	2985	1	1	34	2	15	1	91	92	119	61	16	38.22222222	7.7	135	12.5	0.6	92.64785749	1.5	16.6	36.8	8	99	1.12	135	4.7	103	25	8	1.5	7.44	42	422	1	1	0	0	1	0	2	1	0	9.9	30	7.070707071
87	M	White	Medicare	Married	1608	1	1	47	3	11	3	60.46386292	82	137	74	14	35.8	7.1	183	15.6	0.8	66.50202155	1.5	16.8	32.8	14	153	1.42	135	4.8	105	24	10	2.9	7.41	42	291	1	0	0	0	1	0	2	1	0	7.8	23	9.871794872
66	M	Unknown	Medicare	Married	1375	1	0	30	3	15	2	85.8196764	80	123	64	14	36.38888889	10.6	179	13.1	0.9	66.84319945	1.4	15.5	30.7	15	164	1.16	138	4.3	101	25	10	1	7.44	36	471	1	1	0	0	0	0	2	1	0	14.1	42	4.113475177
73	F	Others	Medicare	Married	2030	0	0	33	2	15	3	78.83435391	78	113	55	19	36.77777778	20.2	319	13.5	1.1	66.24447924	1.2	13.8	35.6	16	167	9.4	136	4.6	100	25	16	3	7.42	31	328	1	0	0	1	1	0	1	0	1	14.6	43.2	3.890410959
75	M	Unknown	Other	Married	1300	1	1	40	3	15	0	72.34798302	68	89	46	13	36.61111111	16.3	105	12.2	1	55.24330586	1.5	15.8	38.1	16	106	1.06	137	4.9	109	20	11	2.1	7.43	35	396	1	1	0	0	0	0	2	1	0	10.8	32	6.296296296
63	M	White	Other	Married	965	0	0	28	7	9	2	92.3060473	79	109	58	18	36.27777778	12.7	142	13.2	0.7	92.50498718	1.1	12.3	26.9	11	105	1.18	139	3.8	103	28	6	1.7	7.39	44	328	1	1	0	0	0	0	2	1	0	13.1	39	4.65648855
49	M	White	Other	Single/Divorced/Widowed	2020	0	1	18	5	14	0	91.89781416	83	110	68	14	37.33333333	10	149	11.9	0.8	86.84871648	1.1	12.3	26.8	11	115	1.02	137	3.9	108	23	13	3.9	7.32	43	293	1	1	0	0	1	0	2	1	0	11.4	34	5.789473684
32	M	Black	Medicaid	Single/Divorced/Widowed	3000	1	0	19	3	15	1	74.84274105	78	141	100	13	36.38888889	10.1	161	14.6	0.8	136.6429542	1.4	15.6	46.3	8	89	1.13	133	3.8	98	25	12	1.2	7.44	40	389	1	1	0	0	1	0	2	1	0	13	39	4.692307692
81	F	White	Medicare	Married	1540	1	1	44	8	15	5	66.85951534	73	104	39	16	36.44444444	19.2	111	15	0.9	79.81935992	1.8	19	65.3	17	165	1.32	133	6.6	113	16	9	5.9	7.46	29	350	1	1	0	0	0	0	2	1	0	6.3	19	12.85714286
77	F	White	Other	Single/Divorced/Widowed	1750	0	1	29	1	15	4	69.94394345	65	157	82	14	36.77777778	11.1	225	13.9	0.7	91.02687297	1.2	12.7	30.7	12	158	7.8	137	3.8	105	23	14	7.6	7.4	46	362	1	0	0	1	0	0	1	0	1	10.4	32.6	6.480769231
72	M	White	Medicare	Single/Divorced/Widowed	2365	0	1	39	3	15	3	85.8196764	80	122	66	14	36.38888889	12.3	83	13.7	0.9	64.08445869	1.5	16.3	30.3	13	150	1.1	136	3.8	110	22	12	3.3	7.35	40	390	1	1	0	0	1	0	2	1	0	12.1	36	5.289256198
70	M	Unknown	Other	Unknown	1260	1	1	42	7	14	3	107.7735471	63	116	54	18	36.5	11.6	133	12.6	1.3	41.66543345	1.5	15.9	35.5	19	211	1.21	133	6	103	25	9	2.2	7.48	36	234	1	1	0	0	1	0	2	1	0	9.9	30	7.070707071
69	M	White	Medicare	Married	2590	0	1	55	9	3	4	78.51683925	81	134	55	12	36.72222222	9.5	141	14	0.7	88.68713762	1.6	17.3	43	8	190	1.21	136	3.6	113	23	10	4.6	7.36	42	282	1	1	0	0	0	0	2	1	0	9	27	8.111111111
65	M	White	Medicare	Married	2300	0	0	23	2	15	1	98.2	79	123	77	12	36.11111111	14.9	364	14.5	0.9	67.31440026	1	11.6	24.7	16	96	9	136	4.5	103	23	15	1.9	7.41	41	183	1	0	0	0	0	0	1	0	1	13	39.5	4.653846154
77	F	Black	Other	Single/Divorced/Widowed	1385	0	1	32	4	14	2	80.51264568	74	120	65	14	37.44444444	21.4	103	16.2	1.1	55.96029512	1.8	19.7	38.4	20	160	1.18	138	3.2	102	23	13	0.9	7.4	47	222	1	1	0	0	1	0	2	1	0	9.3	28	7.741935484
79	M	Others	Medicare	Single/Divorced/Widowed	1610	1	1	39	8	14	2	94.21113525	88	106	45	15	36.7	32	177	13.1	1.1	47.86663493	1.4	15.4	27.8	17	111	1.11	135	5.3	105	22	14	2.8	7.33	58	548	1	1	0	0	0	0	2	1	0	10.7	32	6.355140187
72	M	White	Medicare	Married	2185	0	1	41	2	15	5	77.92716917	80	93	73	13	37.27777778	6.5	400	13.9	1.1	50.27917671	1.1	11.7	64.6	19	125	8.8	140	6	109	23	8	1.9	7.37	42	180	0	0	0	1	0	0	1	0	1	10	30.3	6.97
60	M	Others	Other	Married	2900	1	1	31	1	15	2	113.1712963	76	122	63	20	36.88888889	12.9	265	14.6	0.9	69.72069992	1.2	12.8	38.5	17	193	7.7	139	5.2	106	17	16	1.1	7.36	34	100	0	0	0	0	0	0	1	0	1	10	32.2	6.78
48	M	White	Other	Married	4850	0	0	15	5	15	2	102.7	79	120	78	21	36.5	11.7	179	12.2	0.9	75.85264972	1.1	11.6	22.1	15	101	8.3	141	4.3	106	22	17	1.2	7.4	35	359	0	0	0	1	0	0	2	1	0	14.3	42.7	4.006993007
64	M	White	Other	Married	2820	1	0	32	5	15	0	101.7861278	70	109	58	16	36.5	18.4	140	13.9	0.9	67.78892272	1.3	13.7	30.3	18	117	1.17	136	4.9	102	24	11	1.7	7.34	48	437	1	1	0	0	1	0	2	1	0	13	39	4.692307692
55	M	White	Other	Married	3850	1	1	35	5	15	0	85.50216175	80	102	64	15	36.77777778	13.4	139	11.8	0.7	97.85232731	1.6	17.1	29.3	15	118	1.01	138	4.3	105	24	10	4.2	7.48	34	411	1	0	0	0	0	0	2	1	0	10.6	32	6.41509434
86	F	White	Medicare	Single/Divorced/Widowed	1480	0	1	36	6	11	2	61.23496995	88	92	51	16	36.4	9.7	201	15	0.6	91.03910734	1	12.5	31.6	11	127	1.25	142	4.5	111	26	10	2.2	7.46	37	308	1	1	0	0	1	0	2	1	0	10	28.4	7.16
72	F	Others	Other	Married	2045	1	1	43	5	15	2	88.81338605	80	92	50	10	36.44444444	49.4	121	14.2	0.9	85.02859528	1.4	15.8	25.4	20	116	1.41	134	4.8	106	24	14	3.8	7.4	41	340	1	1	0	0	0	0	2	1	0	9.7	29	7.319587629
79	M	White	Medicare	Single/Divorced/Widowed	1120	1	0	47	5	14	9	60.46386292	75	153	50	12	36.66666667	16	427	12.8	0.8	70.34623513	1.3	14.9	27	27	164	1.13	143	4.7	97	32	19	1.4	7.22	76	155	1	0	0	1	0	0	2	1	0	13.1	40	4.580152672
78	M	White	Other	Single/Divorced/Widowed	1945	0	1	38	2	15	1	80.83016033	80	120	60	10	36.77777778	9.7	131	13.2	0.9	61.43957618	1.3	14	29.3	8	152	1.33	136	6.3	107	21	14	2.6	7.45	36	415	1	1	0	0	0	0	2	1	0	9.9	30	7.070707071
62	M	White	Other	Married	1945	0	1	27	4	15	2	110.7672568	63	112	51	15	37	17	153	13.4	0.7	93.15708679	1.2	13.4	25	24	183	1.31	136	5.7	112	26	7	2.4	7.37	46	326	1	1	0	0	0	0	2	1	0	9.5	29	7.473684211
80	M	White	Medicaid	Married	2695	1	1	40	5	14	2	75.84064426	80	104	46	17	35.55555556	8.6	156	13.9	0.7	82.0922902	1.3	14.7	26.1	14	137	1.16	125	4.5	99	22	10	3.1	7.42	44	313	1	1	0	0	1	0	2	1	0	8.4	25	8.928571429
74	F	White	Medicare	Single/Divorced/Widowed	1715	1	1	37	6	15	2	78.83435391	88	118	59	14	36.5	16.7	143	18.8	0.5	106.7531014	1.2	13	26	7	100	1.08	141	3.3	109	23	12	1.2	7.36	43	255	1	1	0	0	1	0	2	1	0	10.1	30	6.930693069
77	M	White	Other	Single/Divorced/Widowed	2655	0	1	44	6	13	2	76.83854748	70	83	36	25	36.72222222	6.5	112	13.6	0.6	88.20234263	1.4	15.6	30.1	15	161	1.05	136	4.8	107	23	9	2.5	7.41	42	317	1	1	0	0	1	0	2	1	0	8	24	9.5
68	F	Unknown	Medicare	Married	2675	0	1	27	3	15	2	98.88313666	74	120	65	14	36.5	5.7	100	12.9	0.5	111.3486638	1.4	15.2	31.7	10	174	1.06	137	3.8	109	20	15	1.4	7.42	33	406	1	1	0	0	0	0	2	1	0	10.5	32	6.476190476
78	M	Unknown	Medicare	Single/Divorced/Widowed	1460	0	1	57	9	3	3	57.87838641	76	114	44	16	35.4	15.7	210	13.3	1	54.09129825	1.8	19.8	37.4	26	114	1.01	131	5.4	105	21	14	2.5	7.43	41	464	0	1	0	0	1	0	2	1	0	7	21	11.28571429
72	M	White	Medicare	Married	1980	0	1	33	7	15	2	77.83645069	80	106	50	16	37	13.8	171	13.1	1.1	50.27917671	1.3	15.2	23.4	24	127	1.12	134	5.5	107	24	9	1.5	7.38	41	298	0	1	0	0	0	0	2	1	0	7.1	21	11.12676056
64	M	White	Other	Married	1585	1	1	30	5	14	0	94.3925722	80	104	49	9	37.05555556	14.3	119	12.6	0.9	67.78892272	1.2	12.9	31.3	13	184	1.07	134	4.9	107	22	11	1.8	7.41	35	295	1	1	0	0	1	0	2	1	0	9	27	8.111111111
86	M	Asian	Other	Unknown	1402	1	1	43	3	14	1	58.87628963	86	104	44	16	34.66666667	22.3	195	13.2	1.1	45.56985395	1.6	17.9	53.7	9	132	1.23	131	5.2	106	21	14	2.2	7.37	42	324	1	1	0	0	0	0	2	1	0	7.9	24	9.620253165
76	M	White	Medicare	Married	2272	0	1	43	7	15	3	107.7735471	65	101	53	13	35.4	15.6	240	14.5	2	23.72922986	1.5	17.1	38.5	17	168	1.11	131	6.1	105	23	9	2.8	7.36	41	284	1	1	0	0	0	0	2	1	0	10.3	31	6.699029126
86	M	White	Other	Single/Divorced/Widowed	1885	1	0	53	5	15	3	78.51683925	80	117	73	14	36.66666667	20.7	194	13.2	0.9	58.08208515	1.3	14.7	34.5	13	173	1.09	138	4.3	109	21	12	1.3	7.4	33	105	1	1	0	0	0	0	2	1	0	13	38	4.769230769
65	M	White	Other	Married	2160	1	0	39	8	11	1	110.2683051	87	109	69	12	36.72222222	11.8	125	13.4	1.2	47.53976693	1.3	15	25.9	21	178	1.16	136	4	102	24	9	1.2	7.42	40	415	1	1	0	0	0	0	2	1	0	14.3	43	3.986013986
77	M	White	Medicare	Married	1910	0	1	44	5	14	4	86.31862801	72	89	42	15	36.44444444	10	139	13.6	1	54.4726065	1.2	13.3	27.1	31	208	1.17	143	4.2	103	28	9	1.4	7.39	54	140	1	0	0	0	1	0	2	1	0	8.3	25	9.036144578
56	M	Asian	Other	Married	4040	1	1	36	3	14	1	65.86161212	84	120	70	18	35.9	13.5	112	11.9	0.9	71.70752687	1.4	14.9	30.4	15	137	1.27	132	4.8	105	23	9	3.9	7.38	37	402	1	1	0	0	0	0	2	1	0	11.1	33	6.036036036
83	M	White	Other	Married	1415	1	1	34	3	15	1	83	80	105	51	14	36.2	14	166	13.9	0.8	68.39712599	1.6	17.5	35.6	15	108	1.12	135	4.8	107	21	12	2.1	7.4	40	211	1	1	0	0	0	0	2	1	0	8.6	26	8.604651163
53	M	White	Other	Married	1555	1	1	36	3	14	3	75.65920732	93	141	83	15	36.88888889	11.7	124	12	0.9	73.23471551	1.2	13	24.8	11	162	1.03	138	4.7	107	27	7	3.5	7.45	39	358	1	0	0	0	0	0	2	1	0	11.6	35	5.603448276
62	M	White	Other	Married	2375	0	0	20	1	15	1	73.84483784	94	126	75	14	35.77777778	12.3	226	13.3	0.7	93.15708679	1.3	16.9	27.7	13	128	9	138	3.9	107	24	11	1.7	7.38	36	375	0	0	0	1	0	0	1	0	1	14.1	39.9	4.262411348
68	M	White	Medicare	Married	1307	1	0	27	2	14	0	98.61098124	80	107	57	16	35.5	5.8	153	12.7	0.7	89.31232389	1.3	13.6	30.2	12	104	1.19	141	3.7	110	24	10	2.1	7.42	40	533	1	1	0	0	1	0	2	1	0	13.9	42	4.172661871
65	M	White	Other	Single/Divorced/Widowed	2230	1	1	31	2	15	1	91.80709569	89	125	68	16	35.5	13.6	138	13.2	1	59.26348336	1.3	13.9	25.7	17	147	1.15	141	5.5	112	20	10	2.1	7.29	54	174	1	0	0	0	1	0	2	1	0	10.6	32	6.41509434
63	M	White	Other	Married	1575	0	1	25	3	15	0	123.7399985	88	126	75	14	36.1	13.6	169	13.5	0.9	68.26679025	1.3	14.5	28.4	16	152	1.13	135	4.6	102	27	10	1.8	7.38	47	112	1	1	0	0	1	0	2	1	0	12.2	37	5.163934426
83	F	Unknown	Medicare	Married	1255	1	1	40	7	15	1	62.86790248	110	116	84	21	37	10.7	82	14.4	0.7	87.27002788	2	22.3	49.7	18	159	0.99	137	3.7	116	19	10	2.2	7.32	33	295	1	1	0	1	0	0	1	0	1	8.6	27.3	8.453488372
69	M	White	Medicare	Married	3595	1	1	62	7	3	1	67.76670008	78	118	57	16	36.33333333	45.3	194	13.4	0.8	75.46548619	1.1	11.8	25.3	22	187	1.3	129	5.1	98	26	15	4.1	7.27	59	83	1	1	0	0	0	0	2	1	0	10.8	31.8	6.314814815
84	M	Unknown	Medicare	Married	1605	1	1	42	4	15	3	68.85532177	99	143	61	16	36.94444444	8.7	124	16.9	0.6	83.97013656	1.9	20.5	32.7	12	125	1.14	140	3.9	104	21	16	1.3	7.47	37	433	1	1	0	0	1	0	2	1	0	8.7	26	8.505747126
82	M	White	Medicare	Married	2420	0	1	40	5	15	9	90	94	140	61	32	36.44444444	11.6	204	17.5	2.8	15.14643199	1.2	12.8	78.3	72	204	9.8	142	5	109	21	17	2.4	7.42	41	80	1	0	0	1	0	0	2	1	0	8.5	26.3	8.670588235
81	M	White	Medicare	Unknown	1645	1	1	41	3	15	2	78.42612077	90	104	52	8	36.44444444	6.6	87	13.2	0.7	81.51764417	1.7	18.5	30.2	22	133	1.01	136	3.5	107	24	11	1.8	7.36	42	144	1	1	0	0	0	0	2	1	0	9.4	27.8	7.680851064
60	M	White	Other	Married	1885	0	0	36	5	9	4	93.62146517	99	131	86	21	36.94444444	9.4	236	12.7	1.2	49.23917931	1	10.7	104.5	22	174	9.3	140	4.1	102	25	17	2.2	7.41	44	357	1	1	0	1	0	0	2	1	0	14.8	44.3	3.763513514
58	F	White	Other	Married	1650	1	1	25	6	15	3	73.84483784	77	92	49	18	36.83333333	25.3	302	14.7	0.5	119.4517523	1.3	14.4	25.1	14	125	1.15	134	4.8	106	22	10	2.5	7.4	46	358	1	1	0	0	0	1	2	1	0	6.3	19	12.85714286
75	F	Hispanic/Latino	Medicare	Single/Divorced/Widowed	3395	0	1	40	8	15	1	66.17912678	87	111	64	12	37.5	3.9	88	13	0.6	98.35269332	2.3	26	38.4	12	98	0.93	134	5.2	106	22	17	5	7.51	30	438	1	0	0	0	1	0	2	1	0	7.4	22	10.54054054
88	M	White	Other	Single/Divorced/Widowed	1215	0	1	35	3	14	4	111.76516	84	126	66	18	37.16666667	11.1	209	13	1.9	23.20634725	1.2	13.3	28.9	37	123	7.9	138	4.4	101	25	13	0.9	7.4	43	301	1	0	0	0	0	0	1	0	1	11.5	38.7	5.330434783
60	M	White	Other	Married	1640	0	0	31	2	15	1	100	78	122	72	14	36.83333333	18.7	141	12.8	0.7	94.47510904	1.2	13.5	26.6	17	117	1.16	140	3.6	103	27	11	2	7.39	47	300	1	0	0	0	1	0	2	1	0	14.1	42	4.113475177
68	M	Unknown	Medicare	Married	2670	0	1	41	9	15	1	96.38837863	97	118	62	12	37.11111111	22.4	176	13.6	1	58.02764162	1.4	15.7	32.4	19	206	1.19	135	5.1	106	23	13	2.1	7.37	45	369	1	1	0	0	0	0	2	1	0	10.6	32	6.41509434
68	F	White	Medicare	Married	2555	0	1	38	5	15	3	62.86790248	60	125	45	18	36.55555556	17.3	112	13.2	0.5	111.3486638	1.6	17.6	28.7	16	179	1.35	133	6.1	111	22	16	2.4	7.51	32	307	1	1	0	0	1	0	2	1	0	7	21	11.28571429
70	M	White	Medicare	Married	1720	0	1	44	7	13	0	90.80919247	87	103	58	13	36.27777778	13.2	90	12.8	1.1	50.99054582	1.6	17.5	27.9	21	136	1.48	136	4.7	108	22	13	2.4	7.42	43	399	1	1	0	0	1	0	2	1	0	10.3	31	6.699029126
44	M	White	Medicaid	Married	2070	0	1	30	4	15	0	158.666611	83	93	65	12	36.77777778	25.3	324	13.9	1	68.68358513	1.4	16.1	29.7	16	124	1.14	133	4.3	96	26	9	1.8	7.39	41	228	1	1	0	0	0	0	2	1	0	9.5	29	7.473684211
74	M	White	Other	Married	2025	1	1	31	7	15	1	68.35637016	80	103	54	18	36.27777778	7.9	64	11.9	0.8	72.86091432	1.4	15.7	34	13	216	1.05	132	4.9	108	22	10	3.4	7.5	32	344	1	0	0	0	1	0	2	1	0	9.3	28	7.741935484
64	F	White	Medicare	Married	1970	1	1	35	9	15	3	49.80444223	79	95	29	16	36.72222222	29.7	125	14.2	0.7	99.73082078	1.7	19.1	39.4	20	149	1.21	135	3.9	109	23	12	3.9	7.12	56	185	1	1	0	0	0	0	3	1	1	10.4	30.2	6.711538462
73	M	White	Medicare	Married	1167	0	1	31	4	15	1	61.86999927	87	121	56	15	35.3	13.2	162	13.1	0.6	90.71583994	1.4	15.5	24.4	11	139	1.49	132	5.3	107	20	13	2.7	7.51	33	449	1	1	0	0	1	0	2	1	0	8.9	27	8.202247191
62	M	Unknown	Other	Married	3855	0	1	33	5	15	0	66.04304907	87	102	60	14	36.1	11.3	160	13.5	0.6	98.00345637	1.5	16.3	42	11	135	1.24	134	4.3	107	23	6	2.6	7.45	40	186	1	1	0	0	0	0	2	1	0	10.6	32	6.41509434
67	F	White	Medicare	Married	2977	0	1	32	1	15	3	74.34378944	88	119	65	15	36.44444444	11.8	241	14.3	0.7	97.65109977	1.2	12.9	25.1	14	139	1.37	133	4.9	105	21	12	1.8	7.5	35	391	1	1	0	0	1	0	2	1	0	8.5	26	8.705882353
81	F	White	Medicare	Single/Divorced/Widowed	1390	0	1	34	3	14	0	89.81128926	66	133	61	14	36.8	10.8	153	13.3	0.6	94.29349827	1.4	15.8	28.1	10	157	1.28	138	4.9	103	26	9	2.3	7.52	32	385	1	1	0	0	1	0	2	1	0	9.4	28	7.659574468
56	F	Asian	Other	Single/Divorced/Widowed	1430	0	1	20	3	15	4	66.67807839	87	103	53	24	36.61111111	11	201	14.4	0.6	112.3959172	1	10.8	33.9	17	161	8.4	139	4.1	102	23	18	2.4	7.36	39	253	1	1	0	1	0	0	1	0	1	11.6	34.8	5.620689655
52	M	Hispanic/Latino	Other	Single/Divorced/Widowed	3350	1	1	29	6	14	2	142.7001596	85	134	59	16	36.5	16.1	172	12.4	0.8	85.03763041	1.2	13.4	27.3	11	182	1.09	141	4.2	107	23	15	3.2	7.33	46	115	1	1	1	0	1	0	2	1	0	11.7	34.7	5.581196581
72	F	Unknown	Other	Unknown	1960	1	0	26	1	15	2	67.85741855	77	137	94	18	36.83333333	11.3	215	12.9	0.8	89.2459858	1	11.1	95.1	16	151	8.8	135	4	98	23	18	3.7	7.45	33	270	0	0	0	1	0	0	1	0	1	13.5	39.6	4.474074074
71	M	Unknown	Medicare	Married	2565	0	1	65	8	3	0	67.85741855	62	106	47	19	36.27777778	25.3	186	12.7	0.6	91.99932248	1.3	14.5	26.3	7	130	1.33	136	5	107	20	10	2.5	7.42	70	246	1	1	0	0	0	0	2	1	0	9.5	29	7.473684211
69	F	White	Medicare	Single/Divorced/Widowed	1745	1	1	34	8	15	7	54.29500669	80	112	52	14	36.44444444	9.7	106	14.8	0.6	102.5866307	1.3	14.4	32.5	11	102	1.07	134	4.1	108	25	8	2.7	7.52	35	279	1	1	0	0	1	0	2	1	0	6.6	20	12.12121212
77	M	White	Medicaid	Single/Divorced/Widowed	985	1	1	44	12	15	1	99.38208827	128	88	46	16	36.38888889	23.7	100	14.4	1.2	43.69663864	2.2	23.4	42.3	22	171	1.01	133	5.3	110	19	20	2	7.37	43	439	1	1	0	0	0	0	2	1	0	10.7	32	6.355140187
57	M	White	Other	Single/Divorced/Widowed	1870	1	1	21	3	15	2	57.37943481	61	110	59	16	36.44444444	8.5	147	16	1.3	45.64946308	1.4	15.2	27.8	14	137	1.23	137	4.1	106	30	10	3.2	7.46	39	407	1	0	0	0	0	0	2	1	0	7.6	23.5	10.06578947
66	M	White	Other	Single/Divorced/Widowed	2800	1	1	42	6	14	7	85.72895793	79	127	69	19	35.6	27.3	174	12.1	0.8	77.07270985	1.1	12	32.4	27	162	1.24	131	4.9	105	24	10	1.5	7.5	34	292	1	1	0	0	0	0	2	1	0	9.1	27	8.021978022
46	M	Unknown	Other	Married	4300	0	0	18	0	15	1	76.83854748	76	134	87	13	35.5	12.8	185	13.3	0.9	76.92584214	1.3	15	150	15	173	8.4	138	3.3	105	23	13	1.3	7.43	47	352	1	0	0	0	0	0	1	0	1	14.3	40	4.195804196
78	M	White	Medicare	Married	863	1	1	27	6	14	0	70	74	106	59	9	34.8	6.8	68	12.1	0.7	83.25376345	1.6	17.9	25.1	15	132	1.16	138	4.8	108	23	8	2.1	7.43	39	297	1	1	0	0	1	0	2	1	0	10.7	32	6.355140187
66	M	Unknown	Medicare	Married	1535	0	1	36	8	15	2	92.8049989	58	142	67	14	36.4	13.5	139	14.1	0.7	90.57594896	1.4	15.6	30.2	14	176	1.08	136	5.4	106	23	14	1.3	7.4	40	337	1	1	0	0	0	0	2	1	0	10.8	32	6.296296296
66	M	Black	Other	Married	2545	1	1	24	4	15	1	115.7567728	86	127	66	16	36.61111111	8.8	154	15.3	1	90.26454535	1.4	15	33.6	14	162	1.2	135	3.8	108	22	11	4.9	7.38	42	340	1	0	0	0	1	0	2	1	0	10.1	30	6.930693069
68	M	Unknown	Other	Married	1373	0	1	25	3	14	1	72.84693462	80	119	61	14	35.7	11.5	183	11.7	0.7	89.31232389	1.3	13.8	28.1	14	117	1.21	138	4.5	107	24	12	1.7	7.5	42	159	1	0	1	0	1	0	2	1	0	10.9	33	6.146788991
63	M	White	Other	Married	2610	0	1	25	3	15	1	68.35637016	80	136	57	18	35.7	5	147	13.4	0.5	103.3335313	1.2	13.7	36.6	15	89	1.28	133	4.5	103	27	10	2	7.47	42	412	1	1	0	0	0	0	2	1	0	8.3	25	9.036144578
71	M	White	Medicare	Married	2760	1	1	34	7	15	1	73.84483784	89	96	46	11	37.66666667	29.8	150	12.7	0.9	64.53621217	1.4	15.4	38.4	12	131	1.19	126	5.4	104	18	16	2.3	7.34	40	569	0	1	0	0	1	0	2	1	0	9.3	28	7.741935484
88	M	White	Other	Single/Divorced/Widowed	955	1	1	59	8	14	6	64.77299044	64	134	66	16	35.88888889	9.3	359	16.4	2.2	19.43707314	1.2	12.8	92	46	91	7.1	133	5	120	11	7	1.1	7.33	29	209	1	0	0	1	0	0	1	0	1	9.1	27.3	7.989010989
85	M	White	Medicare	Single/Divorced/Widowed	1790	0	0	45	3	14	2	66.85951534	79	122	64	14	36.5	10	118	13.4	0.6	83.38234561	1.8	19.1	40.3	14	127	1.17	138	4.3	99	24	14	1	7.45	38	365	1	1	0	0	0	0	2	1	0	13.6	41	4.338235294
59	M	White	Other	Married	1700	0	1	20	4	14	0	82.82596676	70	119	65	16	36.61111111	13.7	174	12.8	1.1	55.08684851	1.4	15.6	34.2	26	162	1.07	130	6.2	103	23	12	2.4	7.41	52	226	1	1	0	0	0	0	2	1	0	11.1	33	6.036036036
86	M	White	Medicare	Married	1665	1	1	55	7	14	7	69.85322498	82	55	31	12	35.9	7.9	83	14	1.5	31.32038276	1.3	13.8	30.1	33	174	1.2	135	4.9	106	23	9	1.5	7.36	46	267	1	1	0	0	1	0	2	1	0	7.8	23	9.871794872
64	F	Hispanic/Latino	Medicaid	Single/Divorced/Widowed	2925	1	1	35	2	15	3	75.84064426	80	126	62	14	36.05555556	14.1	134	14	0.6	106.253813	1.1	13	31.8	11	167	1.21	135	4.4	111	22	11	2.8	7.49	53	334	1	1	0	0	1	0	2	1	0	6.3	19	12.85714286
64	F	White	Other	Married	1550	1	1	31	4	15	2	79.83225712	69	104	60	8	35.94444444	18.1	207	13.1	0.4	125.5214742	1.2	13.8	29.2	7	169	1.25	133	5.5	108	22	10	2.7	7.42	37	362	1	1	0	0	1	0	2	1	0	9.2	28	7.826086957
50	F	White	Medicare	Single/Divorced/Widowed	4795	1	1	23	3	15	1	57.47015328	96	131	70	6	36.55555556	14	188	15.6	0.4	138.4932326	1.3	14	27.1	6	106	1.07	134	3.8	109	21	8	2.1	7.4	38	289	1	0	0	0	0	0	2	1	0	8.1	24	9.382716049
60	M	White	Other	Married	1262	1	1	25	5	15	2	101.1964577	84	123	59	14	36	10.3	158	13.9	0.7	94.47510904	1.1	12.8	29.9	11	139	1.15	138	5.4	108	26	9	1.8	7.33	51	269	1	0	0	0	1	0	2	1	0	8.4	25	8.928571429
77	F	Others	Other	Single/Divorced/Widowed	1185	1	1	30	7	14	2	70.85112819	84	116	63	13	37.83333333	7.3	154	14.6	1.5	44.26863271	1	11.8	31.3	14	95	7.9	142	3.9	112	22	12	1.2	7.48	29	127	1	0	0	1	0	0	1	0	1	10.5	33.3	6.352380952
75	M	White	Medicare	Married	1117	1	1	24	5	14	0	85.13928785	80	96	62	16	35.5	11.8	128	13.1	0.7	85.02685768	1.7	18	27.8	12	118	1.31	135	4.6	111	23	10	2.5	7.39	42	322	1	1	0	0	0	0	2	1	0	6.9	21	11.44927536
72	F	White	Other	Married	2115	1	0	35	4	14	6	96.79661176	76	145	49	18	35.3	14.4	177	13.5	0.7	94.28082654	1.4	15.5	31.2	17	140	1.31	140	3.9	101	23	11	1.1	7.42	45	173	1	1	0	0	1	0	2	1	0	12	36	5.333333333
62	F	White	Other	Single/Divorced/Widowed	5065	1	0	26	2	15	5	109.088965	64	143	73	20	36.5	8.3	205	15.5	1.2	64.4201285	1.2	12.6	120	28	188	8.1	141	3.5	105	28	12	2.7	7.5	29	430	1	0	0	1	1	0	2	1	0	12.3	38.3	5.016260163
81	M	White	Other	Married	871	1	1	41	4	14	3	76.92926595	86	132	57	10	36.61111111	11.5	95	13.8	0.7	81.51764417	1.8	19.8	51.9	15	133	1.1	134	5	104	23	7	2.2	7.41	43	383	1	0	0	0	0	0	2	1	0	9.7	29	7.319587629
66	M	Black	Medicare	Married	1285	1	1	54	12	3	1	92.62356195	93	102	65	16	35.1	14.1	103	15	1.2	72.40808681	1.9	21.1	34	21	140	1.08	134	4.5	109	19	16	3.9	7.41	39	329	1	1	0	0	0	0	2	1	0	11.1	33	6.036036036
77	M	Black	Other	Married	1525	1	0	42	12	15	1	112.7630632	103	98	58	18	36.1	17.6	150	13	1	83.55240061	1.4	14.8	25	15	115	1.2	138	4.3	103	21	16	1.6	7.41	42	272	1	1	0	0	0	0	2	1	0	13.8	41	4.275362319
50	M	Unknown	Other	Unknown	2070	1	1	20	5	14	1	138.1188767	78	120	62	17	36.77777778	17.2	163	13.4	1.1	58.68197079	1.4	14.8	29.1	10	164	1.17	138	3.9	105	22	15	1.4	7.45	35	282	1	0	0	0	1	0	2	1	0	12.3	37	5.12195122
59	M	White	Medicare	Single/Divorced/Widowed	1417	0	0	34	4	15	4	130.8160395	80	101	63	14	36.44444444	19.6	243	13.4	0.7	95.14109671	1.5	16.6	23.1	16	201	1.2	137	4.4	100	24	12	1.5	7.31	52	142	1	1	0	0	0	0	2	1	0	14	42	4.142857143
79	F	White	Medicare	Single/Divorced/Widowed	1310	1	1	41	6	15	2	69.85322498	90	92	43	16	35.8	6.7	100	14.7	0.6	95.6275989	1.9	20.6	42.7	25	107	1.05	132	5.6	111	20	14	2.9	7.48	33	515	1	1	0	0	1	0	2	1	0	7	21	11.28571429
69	F	Unknown	Medicare	Single/Divorced/Widowed	3070	1	0	34	5	15	1	101.1964577	75	105	58	16	35.05555556	11.5	159	12.4	0.7	96.28876928	1.3	14	29.8	9	91	1.22	142	3.9	104	25	7	0.9	7.39	41	426	1	0	0	0	0	0	2	1	0	12.9	39	4.728682171
61	M	White	Other	Married	2405	0	1	25	5	14	1	86.00111335	83	108	58	14	37.5	18.4	138	13.5	0.8	79.82784151	1.2	14.2	26.6	17	151	1.37	139	5.1	110	24	11	2.2	7.34	48	455	1	1	0	0	0	0	2	1	0	12.2	37	5.163934426
86	M	White	Medicare	Married	1670	1	1	57	8	3	3	79.24258704	90	102	58	14	35.2	15.3	69	14.5	0.6	82.79866919	1.5	16.7	29.3	16	205	1.24	133	4.4	106	20	17	4.7	7.24	47	214	1	1	0	0	0	0	2	1	0	7.5	23.1	10.25333333
73	M	White	Medicare	Married	2375	0	1	53	8	3	0	81.82806355	78	111	50	15	36.27777778	10.3	136	13	1.1	49.92722247	1.1	13.1	30	17	122	1.21	136	6.5	105	23	12	2.1	7.43	48	298	1	0	0	0	1	0	2	1	0	9.5	29	7.473684211
55	M	Others	Other	Single/Divorced/Widowed	1400	0	1	44	6	3	1	70.85112819	84	117	72	16	36.27777778	7.5	129	12.6	0.8	83.26431153	1.4	14.8	28.5	9	137	1.01	137	4.5	108	23	13	2	7.41	41	277	1	1	0	0	0	0	2	1	0	9	27	8.111111111
71	M	White	Medicare	Single/Divorced/Widowed	430	0	0	62	8	15	2	97	59	120	93	18	36.88888889	15.5	140	17.4	1.5	34.80072835	1	10.9	43	27	218	8.6	138	4.6	101	21	16	1.6	7.38	36	378	1	1	0	1	0	0	1	0	1	14	42.8	4.085714286
65	F	Unknown	Medicare	Married	1333	0	1	51	7	3	2	125.1461349	87	99	65	8	36.38888889	10.7	156	13.9	0.8	93.74410165	1.2	14.1	27.9	22	201	1.09	135	4.3	105	24	11	1.8	7.43	40	88	1	1	0	0	1	0	2	1	0	8.8	26.1	8.397727273
78	F	White	Medicare	Single/Divorced/Widowed	1020	0	0	37	8	12	1	63.4	100	146	82	17	35.83333333	15.1	300	14.6	0.9	81.51931005	2.1	23	27.2	23	272	9	139	3.6	104	25	14	2.1	7.39	35	92	1	1	0	0	0	0	1	0	1	14.6	42	3.97260274
76	M	White	Other	Married	1725	1	1	31	3	15	0	83.2341999	60	120	70	18	36.66666667	8.7	104	12.1	0.9	62.3088469	1.3	14.1	25.3	18	121	1.11	134	5.4	106	22	14	1.2	7.43	38	272	1	0	0	0	1	0	2	1	0	10	30	7
48	M	Unknown	Other	Single/Divorced/Widowed	2715	1	0	29	4	14	1	74.84274105	88	116	72	16	37.33333333	10.1	175	13.5	0.8	87.46094308	1.7	18.2	34.6	11	155	1.17	136	3.9	100	24	12	1.4	7.43	35	410	1	0	0	0	1	0	2	1	0	15.2	46	3.552631579
56	F	White	Other	Married	2065	0	1	47	8	7	7	69.85322498	84	101	54	14	36.66666667	22.7	198	13.7	1.8	41.15586781	1.5	15.7	27.4	41	164	1.22	133	5.7	103	24	15	3.2	7.42	46	244	0	1	0	0	1	0	2	1	0	8.5	26	8.705882353
75	M	White	Medicare	Married	1910	1	1	38	5	15	1	74.6613041	78	147	69	18	35.2	12.9	137	14.7	0.7	85.02685768	1.6	17.9	38.4	9	125	1.02	136	4	107	23	8	1.3	7.44	34	238	1	0	0	0	0	0	2	1	0	10.1	30	6.930693069
83	M	White	Medicare	Married	1735	0	1	33	7	10	2	104.0994489	57	154	81	25	36.38888889	8.3	161	14.3	1.1	46.54037639	1.1	12.2	34.9	23	112	8.6	139	4.3	106	28	9	0.9	7.4	40	143	0	0	0	1	0	0	1	0	1	12.3	34	5.365853659
66	M	Others	Medicare	Married	3480	0	1	31	3	15	1	81.32911194	85	86	52	19	36.77777778	5.2	71	13.4	0.8	77.07270985	2.2	24.1	68.1	15	176	1.04	132	5.2	103	24	12	2	7.36	45	233	1	1	0	0	0	0	2	1	0	4.6	14.5	18.58695652
68	M	Unknown	Other	Married	2075	1	1	34	3	14	4	91.80709569	65	120	71	18	36.61111111	9.8	132	14.4	1.1	51.71197964	1.3	14.5	29	19	133	1.25	138	3.8	105	24	8	0.9	7.37	46	188	1	0	0	0	1	0	2	1	0	12.6	38	4.920634921
58	M	Others	Medicaid	Married	4540	1	1	25	5	14	1	65.86161212	88	123	58	23	36.33333333	8.9	102	14	0.3	126.6144484	1.4	15.6	27.1	7	126	1.29	136	4.1	109	14	12	1.8	7.45	51	277	1	0	0	0	1	0	2	1	0	6.4	19	12.65625
71	F	White	Other	Married	2900	0	0	23	2	14	1	82.55381134	75	114	65	16	36.88888889	10.8	157	13.7	0.8	89.87511158	1.3	16.4	36.3	15	118	8.6	135	4.3	102	25	13	2	7.42	36	317	1	0	0	1	0	0	1	0	1	12.2	36.9	5.172131148
68	M	White	Other	Married	2010	1	0	31	5	14	3	67.85741855	82	121	63	16	36.44444444	15.3	119	13.2	0.7	89.31232389	1.6	17.1	34.2	15	96	1.11	137	3.9	105	26	8	0.9	7.39	42	435	1	0	0	0	1	0	2	1	0	14.3	43	3.986013986
61	M	Unknown	Other	Married	2175	0	0	18	2	14	1	89.4937746	98	128	83	20	36.72222222	11.3	199	12.5	0.8	79.82784151	1	11.1	35.4	9	98	8.8	140	3.8	105	23	16	1.6	7.38	40	303	0	0	0	1	0	0	1	0	1	14.1	40.8	4.19858156
60	F	White	Other	Married	1686	1	1	32	2	15	6	72.66549767	82	183	63	20	36.22222222	14.2	300	15.1	1.4	54.22310975	1	11.4	27	46	357	8.9	134	4.8	95	28	16	1.8	7.41	47	109	1	0	0	0	0	0	1	0	1	8.5	26.9	8.6
52	M	Asian	Other	Married	2110	0	0	28	2	15	2	76.7	80	102	58	16	36.5	14.6	174	11.4	0.7	99.93633396	1.5	16.1	33.4	13	126	1.16	139	3.9	107	23	9	1.3	7.38	41	469	1	1	0	0	0	0	2	1	0	14.1	42	4.113475177
79	M	White	Medicare	Single/Divorced/Widowed	1810	1	1	35	3	15	6	89.99272621	80	92	47	15	36.5	12.1	158	18	0.9	61.00949915	2	21.2	28.5	14	164	1.3	132	5.4	106	21	9	1.3	7.41	37	385	1	1	0	0	1	0	2	1	0	7.8	23	9.871794872
63	M	White	Other	Married	1695	0	1	42	1	15	1	75.65920732	65	127	73	16	36.27777778	12.3	165	14	0.8	78.7141633	1.2	13.1	38.2	15	94	1.24	137	4.5	111	21	9	2.3	7.44	32	431	1	1	0	0	0	0	2	1	0	10.2	31	6.764705882
59	M	White	Other	Married	1720	0	1	33	5	15	0	69.85322498	80	118	61	16	36.5	9.3	177	13.4	0.5	106.2782212	1.2	12.6	28	13	105	1.12	134	5.4	105	25	18	2.1	7.4	47	84	1	1	0	0	1	0	2	1	0	11.8	35	5.508474576
77	F	White	Medicare	Married	1830	0	1	47	3	15	2	68.94604024	69	106	59	16	37.5	11.5	156	13.8	0.5	104.5269423	1.4	16.1	44.5	14	144	1.25	137	4.5	105	25	10	2.9	7.37	44	346	1	1	0	0	1	0	2	1	0	8.2	22.2	9.487804878
59	M	White	Other	Married	2240	0	1	34	6	15	3	94.30185372	77	95	51	17	36.7	21.6	375	14.5	0.9	70.21218521	1.6	16.7	32.1	15	153	1.22	137	4.6	107	24	16	3.5	7.43	37	226	1	1	0	0	1	0	2	1	0	6.9	21	11.44927536
75	F	White	Medicare	Married	2895	0	1	37	3	15	2	57.87838641	70	87	45	11	36.66666667	9.2	98	12.2	0.4	116.1875957	1.5	16.9	30.9	10	140	1.38	128	3.7	101	25	8	3	7.43	39	399	1	1	0	0	1	0	2	1	0	8.9	27	8.202247191
73	M	White	Medicare	Married	1837	1	1	35	5	15	2	81.6466266	91	104	51	11	35.6	14.9	148	12.9	0.8	73.37453608	1.4	16.2	37.2	12	158	1.12	135	4.3	108	23	10	1.7	7.34	46	202	1	1	0	0	1	0	2	1	0	9.5	29	7.473684211
75	F	White	Medicare	Single/Divorced/Widowed	1520	1	1	32	5	14	1	87.49796817	79	145	68	14	37.16666667	14.3	153	13.8	0.7	92.31475613	1.4	15.4	32.4	19	201	1.38	136	4.5	112	19	16	3.2	7.41	39	266	1	1	0	0	1	0	2	1	0	8.4	25	8.928571429
64	F	White	Medicare	Married	1400	1	1	28	3	15	0	104.7798375	80	112	61	18	36.44444444	13.2	190	12.6	0.8	94.4049362	1.5	15.9	38	14	126	1.45	136	4.9	109	23	7	1.9	7.38	42	325	1	1	0	0	1	0	2	1	0	10.1	30	6.930693069
44	M	White	Other	Unknown	1433	1	1	34	1	15	1	77	88	112	77	6	36.33333333	29.2	157	14.3	0.8	89.95331276	1.5	16.2	33.3	9	146	1.09	134	5	11	20	10	2.6	7.37	41	290	1	0	0	0	0	0	2	1	0	10.6	32	6.41509434
64	M	Others	Other	Single/Divorced/Widowed	1097	0	1	28	4	15	3	53.88677356	96	90	45	26	36.55555556	14.6	416	15.4	0.6	96.63621015	1.2	13	38.7	14	282	7.1	142	4.3	114	13	15	3.2	7.25	32	95	1	1	0	1	0	0	1	0	1	11.3	34.6	5.787610619
70	M	Others	Medicaid	Single/Divorced/Widowed	1525	0	1	34	2	15	3	86.81757962	80	112	49	16	36.55555556	8	133	13.7	0.6	92.64785749	1.6	17.4	43.8	10	131	1.08	134	4.8	108	25	9	1.5	7.42	32	338	1	1	0	0	1	0	2	1	0	9	27	8.111111111
70	M	Asian	Medicare	Married	2479	0	1	34	3	15	3	76.92926595	82	103	57	19	37.22222222	9.3	158	15	1	57.21809799	1.8	19.5	29.2	17	169	1.41	133	4.9	105	21	12	3.5	7.5	44	310	1	1	0	0	1	0	2	1	0	7.7	23	10
81	F	White	Medicare	Married	1775	1	1	37	4	15	1	63	78	109	49	11	35	11.6	153	12.5	0.7	88.50475775	1.6	17.8	33.1	15	136	1.22	133	3.5	103	25	9	1.8	7.42	41	333	1	1	0	0	1	0	2	1	0	8.6	26	8.604651163
69	M	White	Medicare	Single/Divorced/Widowed	2065	0	0	34	2	15	0	88.81338605	64	109	68	13	36.72222222	14.3	134	12.7	0.7	88.68713762	1.4	14.9	25.6	9	112	1.15	135	4	106	22	10	1.9	7.45	34	384	1	1	0	0	0	0	2	1	0	14.6	44	3.835616438
73	M	White	Medicare	Married	2425	1	1	34	3	15	0	80.83016033	93	137	72	16	36.88888889	10.5	113	13.6	0.8	73.37453608	1.3	14.5	26.4	19	125	1.07	134	4.3	108	24	11	1.7	7.43	40	256	1	1	0	0	0	0	2	1	0	10.3	31	6.699029126
71	F	White	Medicare	Married	1665	1	1	45	3	15	1	77.83645069	76	99	45	18	36.66666667	16.6	185	14.3	0.8	89.87511158	1.5	16	27.8	14	127	1.26	136	4.5	111	21	10	1.6	7.35	40	372	1	0	0	0	0	0	2	1	0	10.7	32	6.355140187
60	M	Black	Other	Married	2800	0	0	25	1	15	2	88.81338605	69	124	81	14	36.88888889	8.7	208	13.1	0.9	106.9405748	1.1	12.6	28.9	7	114	7.8	138	4	104	25	13	0.9	7.36	36	296	0	0	0	1	0	0	1	0	1	13.4	40	4.47761194
79	F	White	Medicare	Single/Divorced/Widowed	2700	1	1	32	3	15	3	56.5	78	107	69	24	36.77777778	11.9	254	14.6	1	71.26707553	1.9	21.2	36	17	116	9.5	141	3.6	98	28	15	1.5	7.4	45	66	1	0	0	1	1	0	2	1	0	11.9	34.7	5.487394958
63	M	White	Other	Married	2602	1	1	64	10	3	0	97.38628184	88	105	65	21	36.44444444	11.9	147	14.4	0.9	68.26679025	1.2	14.1	28.9	20	122	1.21	140	4.1	109	27	8	1	7.32	52	82	1	1	0	0	1	0	2	1	0	12.2	35.6	5.278688525
51	F	Hispanic/Latino	Other	Single/Divorced/Widowed	4200	1	1	28	1	15	2	67.85741855	66	125	76	14	36.88888889	11.2	295	13	0.5	125.4722788	1.1	11.7	25.8	12	153	8.8	133	3.8	101	20	16	2.7	7.5	37	316	0	0	0	1	0	0	1	0	1	11.4	33.6	5.824561404
69	M	White	Medicare	Married	2645	0	1	33	4	14	0	73.34588623	79	104	56	14	36.3	11.9	159	13.7	1	57.62144813	1.2	13.8	44.2	16	163	1.15	139	5	110	24	8	1.5	7.49	49	211	1	0	0	0	0	0	2	1	0	8.6	26	8.604651163
71	M	White	Medicare	Single/Divorced/Widowed	2255	0	1	68	11	3	2	81.41983042	64	100	46	11	35.4	6.9	48	13.6	1	56.8175713	1.5	16.9	33.1	23	121	1.08	135	4.8	113	22	8	1.6	7.49	41	278	1	1	0	0	1	0	2	1	0	6.6	20	12.12121212
80	F	Unknown	Medicare	Unknown	1591	1	1	45	4	15	2	98.70169971	90	97	54	17	36.5	25.5	187	13.1	0.5	102.3472061	1.2	13.1	23.6	12	166	1.1	132	5.7	104	25	8	2.2	7.39	50	94	1	0	0	0	1	0	2	1	0	8.5	26	8.705882353
70	M	White	Medicare	Unknown	2065	1	0	47	6	15	0	74.93345952	94	109	69	16	36.66666667	21.3	200	13.3	0.9	64.99115022	1.4	15.3	29	19	91	1.19	137	3.6	108	22	8	1.1	7.39	39	283	1	1	0	0	0	0	2	1	0	14.6	44	3.835616438
50	M	Unknown	Other	Married	1405	0	0	21	5	14	0	97.79451497	87	119	66	15	36.83333333	20.1	121	12.3	1	65.84888828	1.5	16	28.9	14	90	1.2	141	3.8	106	23	14	1.1	7.38	43	290	1	0	0	0	0	0	2	1	0	15.4	46	3.506493506
83	F	Asian	Medicare	Single/Divorced/Widowed	2810	1	1	65	9	3	1	76.83854748	76	112	58	14	37.1	8	71	15.7	1	69.29245232	1.3	14.5	56.2	15	147	1.12	132	4.6	103	27	10	3.2	7.5	36	195	1	1	0	0	1	0	2	1	0	8.2	25	9.146341463
68	M	Unknown	Other	Unknown	2605	1	1	33	3	15	2	99.69960293	73	105	46	14	35.22222222	8.2	83	12.7	1	58.02764162	1.7	18	31.9	13	158	1.16	134	4.6	105	25	7	1.9	7.33	49	84	1	0	0	0	1	0	2	1	0	9.1	27.1	8.010989011
55	F	White	Medicaid	Single/Divorced/Widowed	1745	1	1	28	5	15	0	76.92926595	80	132	64	18	36.5	10.9	164	13.5	0.7	106.2395339	1.3	14.1	25.9	12	130	0.98	137	4.6	110	22	12	3.4	7.44	36	243	1	0	0	0	1	0	2	1	0	7.7	23	10
74	F	White	Medicare	Married	2074	0	1	62	7	3	2	64.86370891	84	141	79	18	36.33333333	21.4	212	13.4	0.7	92.96551473	1.3	13.9	28	14	128	1.18	134	4.2	103	23	16	2.8	7.38	45	291	1	1	0	0	0	0	2	1	0	7.3	22	10.68493151
62	M	White	Other	Single/Divorced/Widowed	1592	1	1	53	7	3	2	79.15186857	74	141	69	16	36.44444444	16.6	171	13.3	0.9	68.74802643	1.3	13.8	26.7	11	239	1.03	135	5.2	109	23	10	3.3	7.36	50	135	1	1	0	0	1	0	2	1	0	8.4	25	8.928571429
84	M	White	Other	Married	1080	1	1	52	10	3	1	82.82596676	80	113	57	16	36.1	12.3	178	15	0.9	58.9038528	1.6	17.4	36.1	18	149	1.17	136	6	109	23	12	1.1	7.48	44	106	1	1	0	0	0	0	2	1	0	9.5	29	7.473684211
58	M	White	Other	Married	1660	1	1	30	4	15	0	104.689119	82	99	54	18	36.72222222	20.6	171	12.4	0.8	81.52797228	1.4	14.8	26.7	15	146	1.35	137	5.3	106	25	10	1.9	7.38	40	233	1	1	0	0	0	0	2	1	0	11.5	35	5.652173913
83	M	Asian	Medicaid	Married	2325	1	0	45	12	15	5	55.79186151	60	86	45	22	37.44444444	9.9	138	13.5	1.2	41.89319865	1.7	18.2	56.4	16	201	8.3	137	4	102	21	18	1.4	7.37	53	65	1	1	0	0	1	0	1	0	1	13.4	38.3	4.604477612
68	M	White	Medicare	Married	2338	0	1	28	7	14	1	81.41983042	80	106	59	9	36.5	10.5	83	13	0.9	65.91066998	1.4	15	27.6	13	179	1.01	132	5	104	22	12	2.3	7.43	37	293	1	1	0	0	0	0	2	1	0	9.7	29	7.319587629
59	M	Unknown	Other	Married	1805	1	1	26	5	14	3	89.81128926	78	109	63	16	36.61111111	17.6	149	11.4	0.6	100.0906817	1.4	14.9	26.2	12	187	1.06	134	4.9	107	24	8	1.5	7.37	43	286	1	1	0	0	1	0	2	1	0	10.2	31	6.764705882
66	M	White	Other	Married	2455	0	1	34	5	14	0	106.594207	84	120	71	11	35.9	21.3	139	12.9	1.1	52.44362059	1.3	15	24.4	15	116	1.3	135	4.6	110	21	12	2.3	7.46	32	406	1	1	0	0	1	0	2	1	0	9.7	29	7.319587629
66	M	White	Other	Married	1445	1	1	37	6	15	5	114.9403066	77	117	56	10	36.55555556	10.8	129	13.7	1.3	42.85277102	1.4	14.8	34	20	94	1.12	136	4.6	108	23	10	2	7.31	52	333	1	0	0	0	1	0	2	1	0	9.9	30	7.070707071
61	M	Hispanic/Latino	Medicaid	Single/Divorced/Widowed	1665	1	1	25	4	14	1	90.80919247	68	117	65	13	36.83333333	10.8	169	12.3	0.7	93.81378327	1.4	14.9	25	11	114	1.17	136	5.1	107	22	14	2.3	7.44	38	344	1	1	0	0	0	0	2	1	0	10.4	31	6.634615385
83	F	White	Medicare	Single/Divorced/Widowed	725	1	1	46	4	14	1	62.45966935	80	91	47	54	36.33333333	10.5	149	12.7	0.4	109.8382874	1.5	16.8	31.9	5	177	1.5	127	4.1	105	22	8	2.5	7.46	30	347	1	0	0	0	0	0	2	1	0	8.2	25	9.146341463
86	F	White	Medicare	Single/Divorced/Widowed	2250	0	1	31	4	15	4	66.36056373	81	153	63	26	36.33333333	10.3	245	14.2	0.7	85.45015605	1.3	13.7	33.6	17	171	9.1	126	3.3	87	25	17	2.2	7.33	38	374	1	0	0	1	1	0	2	1	0	10.3	29.5	6.844660194
66	M	White	Other	Married	2540	0	1	29	11	15	4	84.82177319	92	127	67	14	36.55555556	14.1	153	13.4	1.1	52.44362059	1.3	14.7	28	23	116	1.35	133	7	106	24	13	3	7.45	51	139	1	1	0	0	0	0	2	1	0	11.2	34	5.892857143
64	F	White	Other	Married	1449	0	1	38	7	14	2	59.5	83	105	68	12	34.6	7.5	163	13.3	0.5	114.5217606	1.4	15.5	40.2	14	112	1.1	133	5.2	104	23	6	1.8	7.45	39	435	1	1	0	0	0	0	2	1	0	6.5	20	12.30769231
88	F	White	Medicare	Married	400	0	0	85	8	3	4	67.85741855	100	124	72	32	36.61111111	12	188	15.8	1.3	48.71634094	1.4	15.2	64.5	33	418	9.8	137	4	102	19	20	5.2	7.4	38	239	1	0	0	0	0	0	1	0	1	13.8	40.9	4.282608696
76	M	White	Other	Married	755	1	0	39	6	14	0	143.6980628	80	101	55	18	36.44444444	6.9	68	14.1	0.8	71.84443171	1.5	16.6	37.6	16	117	1.16	136	4.7	106	21	14	1.5	7.43	39	369	1	1	0	0	1	0	2	1	0	15.4	46	3.506493506
68	M	White	Medicare	Single/Divorced/Widowed	980	0	1	43	6	14	1	93.71218364	88	122	52	19	36.6	5.5	103	14.4	0.9	65.91066998	1.3	15.2	27.5	17	179	1.03	139	4.8	111	25	11	1.8	7.43	41	291	1	1	0	0	0	0	2	1	0	8.4	25	8.928571429
61	M	White	Other	Single/Divorced/Widowed	3190	0	0	34	4	15	1	95.2543977	87	84	43	13	36.33333333	12.5	207	13.3	0.9	69.23265502	1.4	15	28.6	15	116	1.15	139	4.4	107	20	14	1.8	7.4	42	424	1	1	0	1	0	0	2	1	0	14.3	43	3.986013986
79	F	White	Medicare	Single/Divorced/Widowed	1965	0	1	39	5	15	3	63.45757256	89	113	52	14	37.83333333	22.6	165	13.4	0.6	95.6275989	1.3	15.2	30.8	13	194	1.32	134	6.1	109	24	8	2.9	7.36	46	300	1	1	0	0	1	0	2	1	0	7.1	21	11.12676056
61	F	Unknown	Other	Unknown	1665	0	1	29	5	14	1	60.87209605	80	112	44	16	35.9	11.6	133	13.1	0.6	108.51675	1.7	17.9	23.5	11	102	1.29	136	4.7	110	24	10	3.3	7.47	39	256	1	1	0	0	1	0	2	1	0	7.1	21	11.12676056
61	M	White	Other	Married	2560	0	0	42	4	15	1	90.80919247	80	105	56	17	36.27777778	13.5	149	12.8	1	60.95231159	1.4	14.9	31.1	15	133	1.13	135	3.7	115	21	11	1.4	7.33	45	241	1	0	0	0	1	0	2	1	0	13.8	41	4.275362319
84	F	White	Other	Single/Divorced/Widowed	1660	1	1	31	7	14	4	65.86161212	68	97	47	20	36.6	13.7	147	13	0.6	92.3271636	1.5	16.6	31.2	11	134	1.12	132	5.1	107	24	10	2.7	7.41	40	321	1	1	0	0	1	0	2	1	0	8.1	24	9.382716049
77	M	White	Medicare	Married	2197	0	1	31	3	15	1	98.11202963	90	96	56	14	34.7	7.7	110	12.8	1.1	48.54387047	1.4	15.8	37.4	17	99	1.22	140	4.5	110	23	12	1.8	7.44	34	437	1	1	0	0	0	0	2	1	0	10.1	28.9	7.03960396
71	M	White	Medicare	Single/Divorced/Widowed	1190	0	1	49	5	14	4	83.41563684	87	123	64	16	35.9	10.3	98	13.6	1	56.8175713	1.7	18.5	32.9	12	140	1.08	134	4.2	104	22	11	1	7.45	35	409	1	1	0	0	1	0	2	1	0	12.3	37	5.12195122
55	M	Unknown	Other	Unknown	1250	0	0	20	1	15	1	80.4	79	157	105	12	37.11111111	7.2	261	12.4	0.9	72.21301799	1.1	14.6	31.2	15	114	8.5	136	3.5	103	22	12	2.3	7.41	45	350	1	0	0	1	0	0	1	0	1	13.2	38.3	4.674242424
67	M	White	Other	Single/Divorced/Widowed	700	0	0	24	1	15	1	47	69	120	79	25	36.77777778	12	172	12.6	1.1	52.07651525	0.9	10	29.4	15	115	8.2	139	3.4	105	22	15	1.3	7.43	39	195	0	0	0	1	0	0	1	0	1	16.5	45.6	3.296969697
79	M	White	Medicare	Married	845	1	1	27	8	15	1	80.83016033	80	95	46	17	36.7	14.8	78	13.2	1.1	47.86663493	1.6	17.5	27.3	19	180	1.16	140	4.4	109	21	9	1.5	7.39	42	324	1	1	0	0	0	0	2	1	0	9.5	29	7.473684211
52	M	Unknown	Other	Married	2285	1	1	36	5	15	5	94.30185372	85	102	60	13	36.83333333	10.2	129	13.1	0.7	99.93633396	1.3	13.8	31.9	12	131	1.11	135	5.1	108	22	8	1.5	7.36	42	130	1	0	0	0	1	0	2	1	0	9	27	8.111111111
88	M	White	Medicare	Married	745	1	1	52	4	13	4	87.90620131	102	133	59	15	36.22222222	9.6	247	13.1	2.1	20.56159321	1.2	14.2	28.9	47	179	8.1	137	5.3	105	20	17	2.4	7.39	43	365	1	0	0	1	0	0	1	0	1	10.1	30.9	6.841584158
59	F	White	Other	Married	1684	1	1	25	4	14	2	103.6912158	85	94	53	16	36.94444444	18.1	186	12.5	0.6	110.0520866	1.3	13.7	28.7	16	212	1.09	137	4.4	111	21	10	2.5	7.4	41	262	1	1	0	0	0	0	2	1	0	10	30	7
59	M	White	Other	Married	3970	1	1	55	5	3	1	86.81757962	80	126	54	14	36.66666667	20.2	194	11.9	0.9	70.21218521	1.5	16.2	34.2	11	192	1.33	133	5.8	103	22	14	3.5	7.43	41	261	1	1	0	0	1	0	2	1	0	11	33	6.090909091
43	F	White	Other	Married	1215	1	0	28	3	14	1	99.7903214	87	114	66	16	36.5	7.7	164	12.9	1.1	81.78473212	1.3	14.5	31.2	10	121	1.15	137	3.5	110	22	10	1	7.45	36	226	1	0	0	0	0	0	2	1	0	13.6	41	4.338235294
74	M	White	Medicare	Single/Divorced/Widowed	575	1	1	49	8	12	5	72.84693462	72	103	47	9	36.44444444	16	113	16	1.8	27.33417386	1.6	17.7	37.6	27	93	1.18	138	4	112	20	8	0.9	7.4	31	330	1	0	0	0	0	0	2	1	0	11.6	35	5.603448276
77	M	White	Medicare	Married	1345	1	1	49	7	14	7	80.14977178	90	100	46	20	36.77777778	10.6	106	14.6	1.2	43.69663864	1.3	13.9	34.7	28	188	1.03	131	5	104	24	11	2.3	7.4	41	327	1	0	0	0	1	0	2	1	0	10.6	32	6.41509434
77	F	Unknown	Other	Married	2967	1	1	33	7	14	3	58.78557115	91	94	48	14	36.8	14.2	90	13.6	0.8	86.16580178	1.8	19	39.6	26	172	1.27	135	5.6	113	22	14	3.8	7.44	34	306	1	1	0	0	1	0	2	1	0	6.7	20	11.94029851
57	F	White	Other	Single/Divorced/Widowed	1287	1	1	18	5	14	2	101.7861278	87	91	58	16	36.38888889	14.6	130	15.5	0.6	111.6091458	1.8	19.6	27.6	6	109	1.04	136	4.3	112	23	12	2.6	7.45	35	479	1	1	0	0	1	0	2	1	0	8.1	24	9.382716049
64	M	White	Other	Married	1272	0	1	25	5	15	1	92.8049989	75	106	54	20	36.77777778	6.6	80	13.3	1	59.68125213	1.4	15.7	30.7	13	124	1.1	132	4.1	105	24	10	1.8	7.42	40	186	0	0	0	0	1	0	2	1	0	9.4	28	7.659574468
45	M	Unknown	Other	Married	1790	0	1	26	2	14	1	76.92926595	77	118	70	11	35.05555556	10.3	186	13.2	0.9	77.46811897	1.2	14.3	39.5	13	124	1.16	134	4.1	109	23	13	1.6	7.46	34	364	1	1	0	0	0	0	2	1	0	11.2	34	5.892857143
53	M	White	Medicare	Single/Divorced/Widowed	6440	1	1	22	3	15	7	98.29346658	82	127	71	29	36.38888889	8.9	242	15.3	1.5	39.49133912	1.8	19.3	36.2	26	92	8.8	126	5.1	94	20	17	0.9	7.39	30	370	1	0	0	1	1	1	2	1	0	7.8	24.6	9.666666667
66	M	Unknown	Other	Married	1788	1	1	27	4	15	0	84.14138464	85	113	63	16	35.88888889	10.5	119	11.9	0.8	77.07270985	1.4	14.8	22.6	10	163	1.14	131	3.9	106	24	10	1.7	7.31	49	109	1	1	0	0	1	1	2	1	0	9	26	8.222222222
66	M	White	Medicare	Married	1130	0	1	28	6	15	2	81.51054889	104	111	59	16	36.66666667	12.7	142	14.5	0.6	95.28803838	1.3	14.6	26.9	17	81	1.06	133	3.9	107	25	8	2.3	7.43	45	294	1	1	0	0	0	0	2	1	0	8.1	24	9.382716049
75	F	White	Medicare	Single/Divorced/Widowed	2010	1	0	38	5	15	1	57.87838641	83	118	62	16	35.5	12.5	93	13.5	0.4	116.1875957	1.7	18.9	30.4	12	91	1.06	139	3.4	105	23	11	0.8	7.43	41	423	1	1	0	0	0	0	2	1	0	12	36	5.333333333
88	M	White	Other	Single/Divorced/Widowed	800	1	0	52	5	14	7	71.84903141	66	140	97	17	36.05555556	11.5	159	14.1	2.3	18.42005558	1.1	12.2	33.6	36	189	8.5	136	5.2	101	25	15	1.6	7.38	34	363	1	0	0	0	0	0	1	0	1	14	43.5	4.035714286
58	M	Hispanic/Latino	Medicaid	Single/Divorced/Widowed	3895	0	1	18	4	15	3	74.84274105	102	111	44	15	35.8	14	150	14.4	0.9	70.70713516	1.3	14.9	28.1	12	150	1.32	133	5.7	107	22	6	3.1	7.36	47	310	1	1	0	0	0	0	2	1	0	9.6	29	7.395833333
69	M	Asian	Other	Married	2100	0	1	31	2	15	0	70.94184667	72	73	41	14	35.1	15.8	117	13.3	0.8	75.46548619	1.6	18	34.9	14	112	1.15	138	3.8	103	23	13	1.4	7.41	44	455	1	1	0	0	1	0	2	1	0	12.9	39	4.728682171
69	M	White	Other	Married	2285	1	1	56	7	3	0	79.83225712	80	102	53	16	36.83333333	23.4	136	13.1	0.9	65.44929529	1.4	14.9	22.9	17	109	1.11	137	5.3	109	22	9	2.3	7.41	41	333	1	0	0	0	1	0	2	1	0	11.8	35	5.508474576
69	M	White	Other	Single/Divorced/Widowed	1280	0	1	32	6	15	6	97.79451497	112	88	47	12	36.8	10	194	12.5	1.4	38.36324837	1.6	17.4	30.1	25	132	1.34	134	5.2	107	25	12	1.8	7.46	41	268	1	1	0	0	1	0	2	1	0	7.6	23	10.13157895
61	F	Black	Other	Married	1775	0	1	27	4	15	5	88.81338605	82	117	58	6	36.27777778	10.6	187	15.1	0.8	92.02376174	1.1	11.8	33.6	17	169	1.25	138	3.7	106	24	12	3.1	7.44	36	188	1	0	0	0	1	0	2	1	0	9.9	28.9	7.181818182
65	M	White	Other	Married	2325	0	1	62	9	3	1	121.7441921	79	98	48	16	36.9	12.4	226	13.9	0.9	67.31440026	1.3	14.8	27.9	18	171	1.21	138	4.8	106	26	12	1.8	7.37	45	194	1	1	0	0	0	0	2	1	0	10.4	30.1	6.721153846
59	M	White	Other	Married	3215	0	1	39	5	7	2	80.14977178	77	120	58	12	35.4	8.1	105	12.9	0.6	100.0906817	1.4	16	43	11	119	1.28	134	5	105	24	8	2.4	7.38	43	438	1	0	0	0	1	0	2	1	0	9.3	24.9	8.075268817
56	M	White	Other	Single/Divorced/Widowed	1025	0	1	34	6	15	4	135.7148371	80	89	79	13	36.3	17.6	188	13.9	1.8	31.01840624	1.2	12.8	24.7	23	213	1.04	137	7	109	24	11	2	7.37	46	312	1	1	0	0	1	0	2	1	0	10.7	32	6.355140187
70	M	White	Other	Married	1019	1	1	31	10	14	1	113.7609664	80	94	53	14	36.38888889	8.8	104	13.2	1.2	45.89900708	1.6	17.1	28.8	18	131	1.06	133	5.5	105	23	9	2.3	7.42	45	155	1	1	0	0	1	0	2	1	0	10.2	31	6.764705882
57	M	White	Other	Single/Divorced/Widowed	1050	0	0	20	1	15	2	81.82806355	81	110	65	18	36.61111111	9.4	337	13.9	0.7	96.48718949	1.1	11.7	28.2	22	111	8.6	139	4	106	24	13	1.5	7.35	40	299	0	0	0	0	0	0	1	0	1	13.9	41.4	4.215827338
60	M	White	Medicare	Married	2705	1	0	29	2	15	1	89.22161918	79	126	70	14	36.44444444	11.6	135	12.5	0.7	94.47510904	1.3	14.3	29.4	10	81	1.19	140	4.6	103	22	15	1.6	7.42	41	390	1	1	0	0	0	0	2	1	0	14.5	44	3.862068966
68	M	Unknown	Other	Single/Divorced/Widowed	1785	1	1	53	6	3	1	65.7	80	107	64	15	35.33333333	7.4	160	13.8	0.6	93.95867496	1.3	14.9	27.3	9	113	1.41	133	6.3	105	27	10	1.5	7.39	45	107	1	1	0	0	1	0	2	1	0	9.3	28	7.741935484
57	M	White	Other	Married	411	0	1	55	6	15	3	73.75411936	68	109	53	12	36.55555556	12.7	175	16.4	3.2	15.3626757	1.6	17.9	41.3	106	133	1.17	137	9	113	19	13	2.8	7.21	32	292	1	1	0	0	1	0	2	1	0	6.9	21	11.44927536
70	F	White	Other	Single/Divorced/Widowed	1830	1	1	30	4	15	0	80.83016033	65	93	49	16	36.33333333	8.5	102	13.1	0.6	101.8685243	1.7	18	27.9	12	174	0.97	133	4.5	106	22	13	1.9	7.47	53	117	1	0	1	0	1	0	2	1	0	8.8	26	8.409090909
75	F	White	Medicare	Single/Divorced/Widowed	1024	1	1	36	11	15	1	92.8049989	77	87	47	10	36.61111111	9.1	91	15.3	0.6	98.35269332	1.7	19.1	57.4	13	193	1.22	135	4.5	110	22	13	7	7.39	38	337	1	1	0	0	1	0	2	1	0	7.7	23	10
71	M	White	Medicare	Married	2870	1	0	45	8	15	1	74.5	79	109	55	22	35.1	21.8	171	14.1	1.1	50.633612	1.5	15.8	37.9	15	97	1.16	137	4.4	103	23	12	1.8	7.4	41	360	1	1	0	0	1	0	2	1	0	13.4	40	4.47761194
77	M	White	Medicare	Married	2006	0	1	36	6	15	1	87.31653123	80	103	54	16	37.61111111	17.2	151	13.8	1.3	39.66620424	1.3	15.2	26.4	18	137	1.44	135	5.6	112	21	8	2.4	7.35	41	463	1	0	0	0	1	0	2	1	0	7.9	24	9.620253165
42	M	White	Other	Married	2265	0	1	18	4	14	0	77.83645069	76	119	63	18	37	15.3	308	13.2	0.6	112.786319	1.2	12.6	29.3	11	120	1.39	135	5.5	110	24	9	1.6	7.41	40	341	1	1	0	0	0	0	2	1	0	9.7	29	7.319587629
54	M	Black	Other	Single/Divorced/Widowed	2982	0	1	18	6	15	2	100.6975061	88	103	55	15	36.2	12.5	154	14.8	0.9	111.5442077	1.6	17.4	37.8	9	103	1.36	134	4.1	106	23	10	1.3	7.43	42	242	1	1	0	0	1	1	2	1	0	9.2	28	7.826086957
62	M	White	Medicare	Married	1350	0	0	25	2	15	3	87.81548283	74	117	93	16	36.83333333	10.7	174	13.6	1	60.52564541	2.2	15.6	26.7	18	149	10.2	139	4	104	23	16	1.8	7.39	46	273	1	0	0	1	0	0	1	0	1	16.3	46	3.312883436
63	M	White	Other	Married	2250	1	1	23	2	15	0	90.49167782	89	93	57	15	36.72222222	10.1	154	12.9	0.9	68.26679025	1.6	17.6	30.4	15	130	1.23	133	5.5	108	23	10	2.4	7.45	36	400	1	1	0	0	0	0	2	1	0	10	30	7
72	F	White	Other	Single/Divorced/Widowed	2435	0	1	25	4	14	3	96.61517481	80	126	55	14	36.27777778	14	199	16.3	0.7	94.28082654	1.2	13.1	26.7	12	135	1.4	135	4.4	105	24	13	2	7.53	31	331	1	0	0	0	0	0	2	1	0	9.1	27	8.021978022
71	M	White	Other	Married	1605	1	1	36	3	14	0	83.82386998	80	107	61	15	37.05555556	15	116	14.1	0.7	87.44986337	1.3	14	29.7	15	192	1.12	136	5.6	108	25	8	1.9	7.46	35	232	1	0	0	0	1	0	2	1	0	10.8	32	6.296296296
87	M	White	Medicare	Single/Divorced/Widowed	1065	1	1	52	10	15	3	103.7819343	93	112	50	16	36.55555556	14.2	182	19.4	2.1	20.70653898	1.9	20.1	45.4	56	130	1.29	137	4.9	106	19	20	3.4	7.34	45	407	1	1	0	0	1	0	2	1	0	7.4	22	10.54054054
66	M	White	Other	Married	1890	1	1	27	3	15	1	76.92926595	71	114	68	15	36.5	9.8	193	15.5	0.7	90.57594896	1.4	15.1	31.2	12	123	1.28	136	4.3	107	22	13	1.9	7.47	39	224	1	1	0	0	0	0	2	1	0	7.4	22	10.54054054
68	M	White	Other	Married	1329	0	1	38	8	13	3	84.7	63	121	69	14	36.27777778	5.4	152	13.2	1.4	38.63368416	1.2	13.4	150	19	113	8.3	138	3.8	108	21	13	1.2	7.34	53	353	1	1	0	1	0	0	1	0	1	10.8	33.1	6.194444444
74	M	Unknown	Medicare	Married	2400	0	0	28	3	15	4	74.84274105	86	105	51	17	36.77777778	11.6	142	12.7	1.3	40.51099389	1.1	11.6	26.7	21	108	9.3	137	3.9	104	25	12	4.2	7.4	43	163	1	0	0	1	0	0	1	0	1	13.8	39.5	4.384057971
64	F	White	Other	Married	1392	0	1	27	6	14	1	64.86370891	86	113	62	16	34.5	8.5	97	12.6	0.6	106.253813	1.3	13.6	28.7	13	174	1.32	133	3.6	105	24	8	2.4	7.47	34	311	1	1	0	0	1	0	2	1	0	7.5	23	10.26666667
72	M	White	Medicare	Single/Divorced/Widowed	1600	1	1	30	5	14	2	85.8196764	70	114	48	16	36.44444444	8.6	134	13.6	0.8	73.89177853	1.4	15.1	31.7	17	102	1.14	135	3.5	109	23	10	1.9	7.45	36	357	1	1	0	0	1	0	2	1	0	11.2	34	5.892857143
76	M	Unknown	Medicare	Married	2490	1	1	37	6	11	4	87.13509428	85	131	72	16	36.61111111	12	124	13.4	0.8	71.84443171	1.5	16.4	31.4	14	154	1.37	130	5.8	105	23	8	2.4	7.44	40	229	1	1	0	0	1	0	2	1	0	10.3	31	6.699029126
76	F	White	Medicare	Married	2940	0	1	35	6	15	1	79.42402399	80	96	57	11	36	10.3	101	14	0.6	97.66422447	1.3	15.3	46.6	14	102	1.06	136	4.7	110	24	10	4.3	7.35	43	456	1	1	0	0	1	0	2	1	0	8.4	25	8.928571429
46	M	Asian	Other	Married	3285	0	1	28	1	15	0	67.85741855	91	122	68	15	36.3	12.5	183	12.1	0.8	88.6983741	1.3	15.2	36.6	13	117	1.23	138	4.7	112	22	12	2.4	7.48	31	398	1	1	0	0	0	0	2	1	0	10.5	32	6.476190476
85	M	Black	Medicaid	Single/Divorced/Widowed	1550	1	1	43	7	15	5	60.69065911	82	135	63	16	36.2	9.4	71	13.5	1.7	41.58533214	2	22.5	37.1	21	214	1.23	130	4.7	110	18	13	4.3	7.23	43	307	1	1	0	0	1	0	2	1	0	6.6	20	12.12121212
55	M	Unknown	Other	Unknown	2935	1	1	31	6	15	1	108	69	125	66	9	36.33333333	11.2	137	15.9	1.4	42.32781931	1.4	15.2	26.6	25	184	1.31	135	5.5	105	22	12	2.4	7.27	49	265	1	0	0	0	1	0	2	1	0	8.7	26.8	8.413793103
72	F	White	Other	Single/Divorced/Widowed	1223	1	1	47	6	15	6	97.29556337	127	101	58	22	35.66666667	13.6	207	12.5	1.8	36.78067876	1.1	12.8	21.4	52	474	8.6	133	5.2	101	24	11	2.2	7.33	42	86	1	1	0	0	0	0	1	0	1	11.5	38.2	5.373913043
59	M	White	Other	Married	900	0	1	30	9	15	2	77.4	54	91	69	16	36.55555556	12.6	359	13.7	1.1	55.08684851	1.2	12.6	150	12	336	8.4	129	4.3	91	26	16	1.9	7.36	43	130	1	1	0	0	0	0	1	0	1	11.2	33	5.982142857
69	M	White	Other	Married	2750	0	1	23	6	14	0	89.31233765	83	122	58	15	36.55555556	15.4	111	13.4	0.7	88.68713762	1.2	14.4	35.5	13	182	1.06	138	5.2	111	23	12	1.8	7.37	43	379	1	0	0	0	1	0	2	1	0	12.6	38	4.920634921
61	M	White	Other	Married	6125	0	1	26	6	15	1	76.83854748	72	140	67	10	36.11111111	14.9	155	13.8	0.6	98.69431659	1.4	15.7	31	16	157	1.31	135	3.7	107	25	8	2.4	7.44	39	292	1	1	0	0	1	0	2	1	0	9.8	26.7	7.479591837
60	M	White	Other	Married	3550	1	1	32	4	15	3	108.8621688	94	160	83	20	36.88888889	16.8	220	13	0.5	105.5342737	1.2	13.6	25.6	8	127	1.19	137	4	104	22	11	2.2	7.29	54	176	1	1	0	0	1	0	2	1	0	12.7	38	4.881889764
66	F	White	Other	Married	1775	0	1	42	3	14	1	63.36685409	80	125	61	14	36.4	5.6	130	14.2	0.9	88.68895002	1.2	13.6	25.9	36	119	1.45	136	5.6	110	23	10	2.6	7.37	48	348	1	0	1	0	1	0	2	1	0	7.8	23	9.871794872
64	F	White	Medicaid	Single/Divorced/Widowed	1525	1	1	33	4	14	2	99.10993285	80	136	63	18	35.1	14.4	154	13.6	0.7	99.73082078	1.6	17	36.5	21	194	1.21	133	6.1	112	20	10	2.4	7.35	44	282	0	1	0	0	1	0	2	1	0	9	27	8.111111111
50	M	White	Other	Single/Divorced/Widowed	1000	0	1	20	1	15	2	89.81128926	84	124	79	19	36.33333333	8.8	223	12.6	0.7	101.3502716	1	11.3	30.7	15	193	9.1	136	4.2	98	27	15	2.2	7.51	33	340	0	0	0	0	0	0	1	0	1	12.4	35.4	5.209677419
91	M	White	Medicare	Single/Divorced/Widowed	840	1	1	39	1	15	3	67.13167076	73	117	49	12	36.38888889	12.8	228	13	1	49.3705125	1.1	12.3	25.6	19	153	7.6	143	4.4	110	22	11	1.8	7.37	42	381	0	0	0	0	0	0	1	0	1	10.5	29.5	6.714285714
72	M	White	Medicare	Married	2446	1	1	31	4	14	1	88.22371597	78	108	52	15	36.61111111	13.5	157	12.5	0.6	91.35532723	1.4	15.1	25.6	15	157	1.1	135	4.8	108	25	11	1.5	7.43	42	370	1	1	0	0	1	0	2	1	0	10.6	32	6.41509434
67	M	White	Medicare	Married	720	1	1	39	5	15	2	100.7882246	95	111	65	16	37.05555556	9.7	134	13.9	0.9	66.37529706	1.4	15.1	25.8	14	112	1.07	137	4.7	109	18	13	1.4	7.39	39	182	1	1	0	0	0	0	3	1	1	9.6	29	7.395833333
68	F	White	Medicare	Married	3015	1	1	52	9	12	3	59.5	100	69	45	14	37.22222222	23.1	284	13.3	0.4	122.0436043	1.4	15	43.8	9	97	1.21	125	4.6	103	22	8	3.3	7.5	31	382	1	1	0	0	0	0	2	1	0	6.8	20	11.76470588
77	F	Others	Other	Single/Divorced/Widowed	3470	1	1	29	4	15	7	89.81128926	78	157	86	24	36.72222222	12.2	243	15.8	1.1	64.40901897	1.1	11.9	78.4	20	89	9	137	3.3	102	24	14	3.8	7.39	47	364	1	0	0	1	1	0	2	1	0	10.7	31.7	6.38317757
71	M	White	Medicare	Single/Divorced/Widowed	1080	1	1	31	10	14	4	129.0470293	80	103	64	11	35.5	16.9	76	12.7	1	56.8175713	1.6	17.3	27.9	14	143	1.13	137	3.9	109	25	7	1.8	7.45	40	328	1	1	0	0	1	0	2	1	0	12.3	37	5.12195122
61	M	White	Other	Married	1585	0	0	28	3	14	0	116.754676	84	117	76	10	36.7	10.8	161	12.6	0.8	79.82784151	1.3	15	36.7	13	106	1.19	139	4.5	102	26	10	1	7.4	45	413	1	1	0	0	0	0	2	1	0	15.3	46	3.529411765
81	M	Unknown	Medicare	Married	1927	0	1	32	4	14	0	78.5	80	132	60	12	36.1	8.8	164	14.6	0.7	81.51764417	1.6	16.9	37.1	18	151	1.22	132	5.5	107	23	6	2.4	7.41	41	400	1	1	0	0	1	0	2	1	0	6.6	20	12.12121212
72	F	Unknown	Other	Single/Divorced/Widowed	2885	1	1	40	6	15	5	74.6613041	82	152	76	21	36.55555556	16.7	112	15.6	0.6	100.4473565	1.4	15.7	29.7	15	131	1.16	131	5.1	107	24	7	2.3	7.47	36	348	1	1	0	0	1	0	2	1	0	6.7	20	11.94029851
75	M	White	Medicare	Married	418	1	1	60	13	15	5	90.89991095	60	109	51	18	36.44444444	5	117	15.7	1.8	27.14283464	1.7	18.4	42.8	30	169	1.16	137	3.9	107	22	16	1.7	7.36	42	163	1	1	0	0	1	1	2	1	0	7	21.3	11.24285714
77	M	White	Medicare	Single/Divorced/Widowed	2280	1	1	37	8	14	2	76.83854748	74	90	50	18	36.6	14.1	178	12.8	0.6	88.20234263	1.4	15.3	33.2	15	132	1.19	136	5	106	25	8	2.1	7.33	54	304	1	1	0	0	1	0	2	1	0	8.9	27	8.202247191
65	F	White	Medicare	Single/Divorced/Widowed	3690	1	1	27	6	15	4	69.85322498	82	101	62	27	36.66666667	16.7	370	13.9	0.9	89.31414906	1.4	15.5	102.2	25	249	8.9	141	4.6	100	22	19	2	7.38	37	347	1	1	0	1	1	0	2	1	0	11.6	34.6	5.637931034
89	F	White	Medicare	Single/Divorced/Widowed	585	0	1	40	4	12	6	64.2	80	132	67	17	36.33333333	9.3	179	15.6	1	66.43262642	1.1	12.1	33	27	100	8.1	141	4.1	106	21	18	1.3	7.39	47	432	0	0	0	0	0	0	1	0	1	11.3	35.8	5.681415929
78	M	White	Medicare	Married	648	1	1	27	7	15	3	102.784031	80	85	56	15	35.1	10.4	163	14.9	0.9	61.43957618	1.2	13.5	26.1	23	113	1.24	136	3.5	105	22	12	1	7.42	37	410	1	1	0	0	0	0	2	1	0	9.3	28	7.741935484
52	F	White	Medicare	Single/Divorced/Widowed	3730	1	1	24	2	15	2	83.82386998	92	149	69	16	36.5	13.9	131	11.9	0.5	124.5939728	1	11.1	26.6	11	165	1.37	127	3.9	98	24	13	2.3	7.43	42	335	1	0	0	0	0	0	2	1	0	8.1	24	9.382716049
49	F	Black	Other	Married	840	0	0	22	1	15	4	110.3590236	99	148	95	23	37.16666667	8.1	295	13.7	0.7	117.6579465	1.1	11.5	55.1	13	378	9	135	3.2	98	27	13	2.6	7.4	43	324	1	0	0	1	0	0	1	0	1	13.4	40.3	4.455223881
70	F	White	Medicaid	Single/Divorced/Widowed	1795	1	1	31	5	14	2	89.81128926	85	114	49	18	35.66666667	11.7	114	14.1	0.3	135.445114	1.6	17.5	28.4	9	114	1.16	137	3.8	106	22	11	1.6	7.39	43	370	1	0	0	0	1	0	2	1	0	10.9	33	6.146788991
58	M	White	Other	Single/Divorced/Widowed	2230	0	1	28	2	15	1	73.34588623	66	108	67	16	36.66666667	9.5	145	12.7	0.7	95.81177917	1.5	16	30.9	12	124	1.38	133	5.1	105	24	11	1.4	7.44	39	262	1	1	1	0	1	0	2	1	0	11.4	34	5.789473684
75	F	White	Other	Single/Divorced/Widowed	1875	0	1	23	4	14	0	79.74153865	88	112	67	22	35.7	12.3	177	13.8	0.7	92.31475613	1.4	16	34.2	8	149	1.41	134	4.5	106	22	11	2.7	7.46	38	530	1	1	0	0	1	0	2	1	0	7.6	23	10.13157895
70	F	Black	Medicare	Unknown	500	1	0	35	1	15	2	95.98014549	54	136	82	24	37.11111111	4.2	191	14.7	0.9	74.92035373	1.1	11.4	56.5	12	105	7.8	143	9.1	114	26	12	1.7	7.4	44	344	0	0	0	1	0	0	2	1	0	13	40.8	4.553846154
76	M	Unknown	Medicare	Married	2990	0	1	37	2	15	0	114.7588696	80	108	55	14	36.33333333	11	151	13.1	1.2	44.00467133	1.6	17.5	35.2	24	111	1.08	132	4.6	104	22	16	1.8	7.45	37	252	1	1	0	0	0	0	2	1	0	11.2	34	5.892857143
68	M	White	Medicare	Married	1170	0	1	49	8	3	4	98.97385513	81	134	72	14	36.44444444	10.4	128	13.9	0.9	65.91066998	1.4	16	30.2	16	151	1.05	136	4.8	106	26	10	1.8	7.48	34	401	1	0	0	0	0	0	2	1	0	10.8	32	6.296296296
87	F	White	Medicare	Single/Divorced/Widowed	371	1	1	53	15	15	2	67.17703	87	95	54	12	36.27777778	12.6	164	15.3	0.6	90.40183359	1.8	19.3	36.8	17	129	1.24	134	4.7	105	23	12	2.9	7.53	35	456	1	1	0	0	0	0	2	1	0	7.5	23	10.26666667
64	M	White	Other	Single/Divorced/Widowed	945	1	1	42	8	14	2	118.7504825	68	112	63	14	36.94444444	9.1	89	13.8	0.7	91.85745227	1.3	14.2	28.4	16	156	1.05	136	4.6	106	25	12	2.4	7.42	42	390	1	1	0	0	0	0	2	1	0	11.9	36	5.378151261
70	F	Unknown	Other	Single/Divorced/Widowed	2267	0	1	35	5	12	2	63.6	69	126	55	14	36.1	8.8	163	12.9	0.8	90.50867228	1.4	15.7	30.3	18	103	1.01	135	4.3	110	24	10	1.8	7.45	35	304	1	1	0	0	1	0	2	1	0	8.2	24.4	9.219512195
72	F	White	Medicare	Married	1535	1	1	36	5	15	6	85.8196764	77	88	49	7	36.94444444	10.6	125	15	1.3	54.51131832	1.4	15.4	36.3	27	191	1.08	132	5.2	108	20	12	2.8	7.41	36	290	1	1	0	0	0	0	2	1	0	7.6	23	10.13157895
60	M	Hispanic/Latino	Other	Married	2760	0	1	33	4	14	3	74.34378944	72	120	70	11	36.16666667	11.4	113	12.6	1.4	40.86694159	1.7	18.1	38.5	28	143	1.01	137	4.8	112	20	8	1.3	7.5	29	428	1	1	0	0	0	0	2	1	0	7.7	23	10
72	M	Unknown	Medicare	Single/Divorced/Widowed	1395	1	1	43	6	14	3	75.93136274	70	82	49	18	36.5	16.9	133	14	0.9	64.08445869	1.7	19	27.6	18	122	1.12	136	5	105	23	8	2.9	7.43	41	363	1	0	0	0	0	0	2	1	0	9	27	8.111111111
75	F	White	Medicare	Single/Divorced/Widowed	1049	1	1	39	9	15	3	58	80	99	34	12	36.2	13.9	100	16.3	0.8	87.38490864	1.2	14.2	41.1	16	129	1.29	133	4.2	109	22	7	2.2	7.24	49	116	1	1	0	0	0	0	2	1	0	8.2	24.7	9.182926829
64	M	White	Other	Single/Divorced/Widowed	2315	1	1	19	5	15	1	124.7379018	72	115	51	16	36.4	6	93	13.6	1	59.68125213	1.6	16.8	28.6	13	154	1.32	133	5.2	108	23	7	2.5	7.35	40	172	1	0	0	0	1	0	2	1	0	9.7	28.4	7.381443299
74	F	Unknown	Medicare	Married	1984	0	1	60	7	3	3	83.82386998	78	123	57	14	35	11	142	15	1	73.81467216	1.6	17.5	31.7	26	195	0.98	134	4.7	106	22	10	2.3	7.39	41	428	1	0	0	0	1	0	2	1	0	7.3	22	10.68493151
76	M	White	Medicare	Married	1101	0	1	38	6	14	4	105.7777407	71	111	55	18	37.05555556	15.8	131	12.6	1	54.85660272	1.9	21.1	37.9	25	140	1.23	133	4.6	104	22	15	2.3	7.5	35	449	1	1	0	0	1	0	2	1	0	9.3	28	7.741935484
68	M	White	Medicare	Single/Divorced/Widowed	1675	1	1	34	2	14	1	85.50216175	73	121	65	12	36.16666667	21.8	263	14.1	0.9	65.91066998	1.6	17.5	35.5	18	133	1.21	141	4.5	112	21	13	1.9	7.34	42	296	1	1	0	0	0	0	2	1	0	10.9	31.1	6.321100917
77	F	Hispanic/Latino	Other	Single/Divorced/Widowed	845	0	1	45	6	15	7	55.88257998	86	120	56	18	36.3	13.5	174	14.2	1.5	44.26863271	1.4	15.6	38.7	27	153	1.35	134	4.8	109	23	10	3.8	7.47	37	319	1	1	0	0	1	0	2	1	0	6.3	19	12.85714286
85	F	White	Medicare	Single/Divorced/Widowed	1690	1	1	42	8	15	4	57.87838641	70	101	38	18	36.83333333	12.5	144	14.5	1.1	60.88925668	1.8	19.9	30.7	23	145	1.12	135	5.4	112	20	13	3.5	7.46	33	269	1	1	1	0	1	0	2	1	0	5.8	17	14.31034483
70	M	Black	Medicare	Married	2435	0	1	39	5	15	0	83.82386998	80	126	69	8	36.38888889	12.1	113	14.1	0.8	104.6305928	1.5	15.7	27.1	17	108	1.26	136	4.9	110	23	13	1.9	7.44	38	383	1	1	0	0	1	0	2	1	0	10.5	32	6.476190476
51	M	White	Other	Single/Divorced/Widowed	1555	0	0	34	7	15	0	107.7735471	88	89	51	17	36.38888889	23.3	188	11.9	0.9	74.27086839	1.6	17.6	32.7	11	92	1.11	136	4	104	24	15	1.7	7.37	41	164	1	1	0	0	1	0	2	1	0	14.2	43	4.014084507
64	M	Unknown	Other	Single/Divorced/Widowed	1495	1	1	36	5	15	3	113.1712963	74	131	67	15	36.6	11.5	129	15.1	1.2	47.87489117	1.6	17.2	38.8	23	125	1.16	131	4.9	107	20	12	2.6	7.34	40	353	1	1	0	0	0	0	2	1	0	10.8	32	6.296296296
57	M	Unknown	Other	Married	3520	0	1	20	4	15	1	76.43031435	80	117	76	14	34.6	9.1	158	13.5	0.7	96.48718949	1.3	14.8	36.7	11	106	1.35	136	4.7	108	25	8	3.1	7.41	40	198	1	1	0	0	0	0	2	1	0	10.2	31	6.764705882
63	M	White	Other	Married	2015	0	0	39	4	15	2	165.6519335	72	125	74	16	36.83333333	19.5	174	13.5	1.1	53.56053684	1.5	16	36.6	18	116	1.16	138	4.2	104	23	16	1.6	7.35	44	222	1	1	0	0	1	0	2	1	0	15	45	3.666666667
86	F	White	Other	Married	2515	0	1	45	7	15	1	74.84274105	80	160	80	8	34.7	12.2	91	17.6	0.5	98.12315026	1.6	17.9	52.1	6	116	1.21	136	4.4	115	17	15	4	7.48	28	419	1	1	0	0	1	0	2	1	0	5.3	16	15.8490566
64	M	Others	Other	Married	2695	0	1	27	4	15	0	81.32911194	89	125	61	11	36.55555556	12.2	115	12.7	0.7	91.85745227	1.5	16.2	25.9	14	185	1.35	132	5.8	106	24	7	1.4	7.4	38	297	1	0	0	0	1	0	2	1	0	10	30	7
64	M	White	Other	Married	271	1	1	69	17	6	3	131.5417873	81	97	70	16	37.22222222	10.8	125	13.8	1.8	29.32334213	2.1	22.2	39.2	24	281	6.4	138	3.5	110	18	14	3.2	7.26	41	125	1	1	0	1	1	0	1	0	1	9.7	28.4	7.381443299
83	F	White	Medicare	Single/Divorced/Widowed	1683	1	1	31	5	15	1	77.83645069	64	108	48	14	36.55555556	10.5	125	15.7	0.7	87.27002788	1.5	15.9	24	20	101	1.14	139	4.5	104	24	12	0.9	7.43	39	389	1	1	0	1	1	0	2	1	0	10	30	7
68	M	White	Other	Single/Divorced/Widowed	2620	0	0	32	7	15	2	77.33749909	84	108	53	15	38.05555556	8.4	130	13.2	0.8	75.99746847	1.4	16.2	33	22	95	1.15	135	4.3	101	25	6	1	7.41	42	405	1	1	0	0	1	0	2	1	0	14	42	4.142857143
65	F	Unknown	Medicare	Unknown	2945	1	1	52	11	6	1	120.9277258	84	115	56	16	36.44444444	18.6	159	14.5	0.8	93.74410165	1.2	13.1	150	11	169	1.1	134	4.6	105	23	10	3	7.36	46	283	1	1	0	0	1	0	2	1	0	9.5	29	7.473684211
86	M	White	Medicare	Married	1257	1	1	37	3	14	2	71.93974988	85	91	49	16	36.5	11	134	12.9	1	51.13536886	1.5	16.7	40.9	22	150	1.3	135	6	109	24	10	2	7.47	37	300	1	1	0	0	0	0	2	1	0	7.6	23	10.13157895
76	M	White	Medicare	Married	1467	1	1	38	2	14	3	88.81338605	73	83	42	18	36.5	20	192	12.9	0.9	62.3088469	1.4	14.8	32.3	18	125	1.28	136	4.7	107	22	11	1.6	7.4	42	305	1	1	0	0	1	0	2	1	0	9.6	29	7.395833333
47	M	White	Other	Married	1963	0	1	32	2	15	0	83.82386998	71	105	55	20	36.66666667	19.9	147	12.9	0.7	103.5087756	1.3	13.7	31.8	12	99	1.32	135	5.3	109	26	8	2.7	7.44	40	337	1	1	0	0	0	0	2	1	0	10.2	31	6.764705882
73	M	White	Other	Married	1025	1	1	37	3	14	5	77.42821756	71	92	66	18	36	13.4	284	14.5	1.4	37.30030367	1.1	13	28.2	63	108	8.3	136	5.2	106	24	11	2.5	7.18	45	340	1	0	0	0	0	0	1	0	1	8.6	24.2	8.813953488
67	F	White	Other	Single/Divorced/Widowed	1610	0	1	31	4	14	2	72.66549767	85	112	55	12	35.6	13.2	265	14.6	0.7	97.65109977	1.5	17	26.5	16	108	1.3	137	4	110	23	10	2.2	7.46	35	443	1	1	0	0	1	0	2	1	0	7.2	22	10.83333333
59	M	White	Medicaid	Single/Divorced/Widowed	1845	0	0	31	2	13	1	103	82	144	92	18	36.88888889	11	171	14.2	0.9	70.21218521	1.1	11.9	43.3	18	113	8.4	135	4	102	22	15	0.8	7.38	43	409	1	0	0	1	0	0	1	0	1	13.1	35.6	4.916030534
70	M	White	Other	Married	1820	1	1	39	5	15	0	108.4539357	82	121	59	23	36.4	8.7	124	13.7	1.1	50.99054582	1.5	16.4	32.3	15	135	1.07	135	4.5	107	22	9	1.1	7.42	38	284	1	1	0	0	1	0	2	1	0	9.1	27	8.021978022
70	M	White	Other	Married	1830	1	1	26	4	14	2	61.86999927	85	130	74	14	36.22222222	8	119	13.2	0.8	74.93722779	1.3	14.4	30.3	9	115	1.31	134	5.1	105	24	11	1.5	7.41	46	337	1	1	0	0	1	0	2	1	0	10.3	31	6.699029126
57	M	White	Other	Married	1950	0	0	22	3	15	2	78.42612077	79	118	64	22	36.38888889	12.5	165	13.1	0.6	101.5068031	1	11.3	26.3	10	100	6.3	145	3.3	115	18	15	2.6	7.35	35	333	1	1	0	1	0	0	1	0	1	13.6	40.1	4.404411765
61	M	Black	Other	Married	2115	0	1	49	8	3	2	83.50635532	87	96	50	14	36.38888889	12.9	122	13.2	1	93.49124787	1.8	19.9	38.6	17	151	1.12	131	5.9	108	22	14	2.4	7.41	39	366	1	1	0	0	1	0	2	1	0	11	33	6.090909091
78	M	Unknown	Medicare	Married	4410	0	1	34	4	14	1	90.12880392	68	95	53	14	36	24.7	211	14.2	0.8	70.84213004	1.3	15.2	31.3	16	123	1.34	134	4.6	106	23	12	1.7	7.48	35	439	1	1	0	0	1	0	2	1	0	10.5	32	6.476190476
58	F	Black	Medicare	Married	2445	0	0	27	6	14	1	83.2341999	80	133	74	14	37.16666667	6.4	116	13.5	0.7	110.4496899	1.6	16.8	29.4	11	112	1.13	141	4	107	23	9	1.1	7.4	40	399	1	0	0	0	0	0	2	1	0	13	39	4.692307692
84	M	Unknown	Medicare	Unknown	1335	1	1	37	9	15	2	78.83435391	90	100	51	14	35.7	20	117	15.4	1.1	46.21459375	1.6	17.3	40.7	23	133	1.12	131	5.8	102	24	12	1.4	7.38	50	312	1	1	0	0	0	0	2	1	0	12.3	37	5.12195122
49	M	White	Other	Married	2275	0	0	31	4	15	1	111.76516	86	126	71	5	36.94444444	8.4	158	12	0.8	86.84871648	1.2	13.5	30	12	99	1.14	136	3.9	107	25	9	1.9	7.38	43	416	1	0	0	0	1	0	2	1	0	13.5	41	4.37037037
71	M	Black	Other	Married	4260	1	1	28	5	15	3	82.82596676	75	106	66	15	36.44444444	11.4	119	13.9	1	87.14920736	1.2	12.6	37.9	16	130	1.28	132	3.9	101	28	7	1.8	7.46	37	409	1	1	0	0	0	0	2	1	0	10.1	30	6.930693069
66	M	White	Medicare	Married	1005	0	1	46	7	3	2	158.666611	87	97	54	18	36.5	20.1	267	19.8	0.9	66.84319945	1.4	14.6	23.9	21	159	1.23	139	4.5	106	24	14	3.8	7.38	45	425	1	1	0	0	1	0	2	1	0	6.5	20	12.30769231
76	M	White	Medicare	Single/Divorced/Widowed	1093	1	1	38	8	15	3	80.83016033	86	116	54	14	35.5	19.2	144	13.9	0.5	94.31515905	1.4	15.5	30.2	8	209	1.05	134	4.2	105	24	12	1.5	7.48	37	307	1	1	0	0	0	0	2	1	0	7.1	21	11.12676056
62	M	White	Other	Single/Divorced/Widowed	1535	1	1	27	4	15	0	123.7399985	81	120	69	13	36.88888889	15.2	130	12.7	0.9	68.74802643	1.4	15	26.6	13	129	1.01	134	5.5	105	24	12	2.6	7.36	46	357	0	1	0	0	1	0	2	1	0	10.9	33	6.146788991
67	M	Unknown	Medicare	Unknown	1040	1	1	34	6	15	2	112.7630632	96	119	64	19	36.5	20.1	150	11.9	1	58.43669851	1.6	17.8	40.7	14	161	1.08	138	4.9	104	19	11	1.9	7.34	49	222	1	1	0	0	1	0	2	1	0	9.8	29	7.244897959
70	M	Unknown	Medicare	Unknown	1745	0	0	39	6	15	3	100.5	86	142	59	14	36.44444444	20.6	144	14.1	0.9	64.99115022	1.6	17.7	28.3	19	130	1.16	131	5.2	100	20	11	1.9	7.38	41	273	1	1	0	0	1	0	2	1	0	14	42	4.142857143
75	F	Black	Other	Married	2130	0	1	38	3	14	5	105.7777407	76	115	58	16	35.05555556	10.1	118	13.8	1	63.68325536	1.5	15.8	23	16	140	1.13	139	4.5	113	19	11	2.3	7.43	33	266	1	0	0	0	0	0	2	1	0	7.8	23	9.871794872
66	F	White	Other	Single/Divorced/Widowed	2050	0	1	25	1	15	0	105	80	96	57	27	37.55555556	11.3	216	13	0.9	88.68895002	1.1	11.8	41.9	19	103	8.9	139	3.5	103	26	14	2.9	7.44	39	123	1	0	0	1	0	0	2	1	0	11.5	35	5.652173913
62	F	Others	Medicare	Married	2321	0	1	34	4	15	2	90.80919247	88	84	47	14	36.4	11.3	185	20.1	0.7	101.1418507	1.3	13.9	23.5	10	99	1.16	135	4.3	104	25	8	1.1	7.3	54	259	1	1	0	0	1	0	2	1	0	8.2	25	9.146341463
77	M	White	Other	Single/Divorced/Widowed	2360	0	1	37	3	14	5	103.7819343	59	114	46	16	36.44444444	9.4	257	13.7	0.8	71.34152069	1.3	13.7	24.9	18	133	1.07	135	4.9	111	25	11	1.4	7.37	45	216	1	1	0	0	1	0	2	1	0	7.7	23	10
75	F	White	Medicare	Married	1143	0	1	29	6	14	1	92.3060473	80	110	51	14	36.33333333	6.4	86	15.3	0.9	83.25546481	1.5	16.9	34	12	115	1.37	132	4.2	105	26	10	1.6	7.44	41	312	1	1	0	0	1	0	2	1	0	7	21	11.28571429
59	M	White	Other	Single/Divorced/Widowed	2800	0	1	28	2	14	2	72.34798302	80	124	65	14	36.6	13.3	215	14.1	0.6	100.0906817	1.1	12.9	27.2	9	133	1.33	138	4.8	109	26	8	1.2	7.36	43	415	1	1	0	0	0	0	2	1	0	10.3	31	6.699029126
48	M	Unknown	Medicaid	Single/Divorced/Widowed	2555	0	1	13	4	15	1	52.88887034	86	101	55	2	36.5	10.2	267	13.3	0.7	102.7842142	1.3	14.5	32.2	12	224	1.07	131	5.2	104	24	11	1.6	7.38	40	313	1	1	0	0	1	0	2	1	0	8.9	26.7	8.235955056
80	F	White	Other	Married	2000	1	0	31	3	15	6	53	68	115	59	18	35.5	5.5	185	15.2	0.9	80.38203415	1	11.9	40.7	19	95	8.8	139	4.5	106	25	13	1.9	7.36	48	76	1	0	0	1	1	0	1	0	1	12.5	37.9	4.968
54	M	Unknown	Other	Married	1083	1	1	37	6	15	6	104.0994489	74	97	48	12	36.7	10.3	228	13.6	1.5	39.21489974	1.2	14	26.6	46	119	1.24	138	4.4	106	20	9	1.1	7.25	55	458	1	1	0	0	1	0	2	1	0	11.3	34	5.840707965
63	F	White	Medicaid	Married	1950	0	1	22	4	15	0	75.52312961	78	112	62	10	36.33333333	13	90	12.8	0.7	100.4338578	1.3	14.2	25.6	17	136	1.37	135	5.3	107	23	11	2.3	7.32	50	288	1	1	0	0	1	0	2	1	0	9	27	8.111111111
62	M	White	Other	Married	1577	1	1	30	4	14	1	102.784031	69	116	67	17	36.44444444	14.2	161	12.7	0.8	79.26904662	1.4	15	33	11	152	1.22	132	4.8	103	23	12	2.2	7.39	47	105	1	1	0	0	0	0	2	1	0	11.5	35	5.652173913
89	M	White	Other	Married	4510	0	1	33	7	14	0	72.43870149	64	115	41	16	35.3	8.7	87	13.3	0.7	77.06294614	1.4	15.5	61.1	20	186	1.37	138	3.8	114	23	8	3.9	7.3	46	223	1	1	0	0	0	0	2	1	0	9.5	29	7.473684211
84	F	White	Medicare	Single/Divorced/Widowed	992	1	1	47	10	15	5	49	74	122	45	19	35	6	154	15.6	1.6	38.98110278	1.2	13.6	27.4	41	88	7.9	140	3.7	110	22	12	1.3	7.32	42	111	1	1	0	0	0	0	1	0	1	9.6	29.6	7.333333333
88	M	White	Medicare	Single/Divorced/Widowed	2190	0	1	44	1	15	10	65.54409747	76	154	75	18	36.44444444	23.7	406	13.6	0.8	66.03650739	1.1	11.7	53.4	28	125	8.9	133	4.9	100	25	13	1.4	7.38	40	221	1	0	0	1	0	0	1	0	1	9.5	30.8	7.284210526
68	F	White	Medicare	Married	1077	1	1	35	5	15	2	70.66969125	83	116	38	12	36.33333333	13.4	176	13.1	1.1	68.61253225	1.3	14.9	32.7	29	148	1.14	138	4.7	110	22	13	2.7	7.51	36	356	1	1	1	0	1	0	2	1	0	4.9	15	17.34693878
64	M	White	Other	Married	1415	0	1	28	6	14	0	100.7882246	80	123	74	16	36.5	11.3	97	12.9	0.7	91.85745227	1.2	13.5	27.5	16	177	1.1	134	4.9	107	23	15	1.4	7.42	38	229	1	1	1	0	1	0	2	1	0	11	33	6.090909091
72	M	Unknown	Medicare	Married	2277	1	0	36	3	15	2	76.02208121	67	89	42	14	36.5	10.6	98	14.2	0.8	73.89177853	1.6	17.3	30.6	16	98	1.15	138	4	110	22	12	1.3	7.38	35	442	1	1	0	0	1	0	2	1	0	13.5	41	4.37037037
64	M	White	Other	Married	4025	0	0	20	0	15	2	104.3716043	63	118	75	14	36.77777778	11.6	211	13	0.7	91.85745227	0.9	10.2	28.2	22	133	9.1	137	3.5	103	23	15	2.8	7.33	41	211	1	0	0	1	0	0	1	0	1	13.8	41.4	4.246376812
85	M	Others	Medicare	Married	1370	0	1	31	6	14	2	57.87838641	80	114	64	14	36.11111111	4.8	81	13.8	0.6	83.38234561	1.5	16.7	29.1	15	97	1.14	138	4.2	100	23	12	0.9	7.47	37	508	1	0	0	0	0	0	2	1	0	11.1	33	6.036036036
82	M	White	Medicare	Single/Divorced/Widowed	1033	0	1	39	4	15	4	99.60888445	82	101	46	12	35.9	11.9	137	13.7	1.1	46.86845557	1.3	14.8	28.5	18	158	1.55	136	3.6	107	24	6	2.6	7.39	45	356	1	1	0	0	1	0	2	1	0	9.1	27	8.021978022
72	M	Unknown	Medicare	Unknown	1130	1	1	23	5	15	1	93.62146517	77	105	60	16	36.27777778	9.2	93	11.7	0.9	64.08445869	1.4	15.2	23.9	15	169	1.08	137	4.6	105	25	7	2.5	7.4	41	425	1	1	0	0	0	0	2	1	0	10.6	32	6.41509434
47	M	White	Other	Married	1475	1	1	22	5	14	2	112.7630632	54	115	57	14	36.88888889	11.6	165	12.1	1	67.25130277	1.5	16.3	29.4	14	185	1.05	136	5	108	25	9	1.6	7.42	41	325	1	1	0	0	0	0	2	1	0	9.6	29	7.395833333
66	M	White	Medicare	Married	2595	0	1	17	3	15	1	79.65082017	75	205	94	10	36.6	9.6	172	14.3	0.7	90.57594896	1.2	13.8	34.1	19	163	1.18	135	4.4	107	25	8	2.4	7.4	41	385	1	1	0	0	0	0	2	1	0	9.6	29	7.395833333
68	M	White	Other	Married	725	1	0	41	1	15	8	59.37524123	74	95	70	17	36.33333333	11.3	237	19.7	0.6	93.95867496	1.2	13	35.6	14	174	8.9	137	4.8	101	23	13	1.3	7.43	37	191	1	0	0	1	0	0	1	0	1	13.8	43.4	4.101449275
53	M	White	Other	Married	1905	0	1	26	2	15	0	69.85322498	70	119	68	12	37.05555556	8	111	12.5	0.7	99.23677962	1.4	15.2	32.2	13	126	1.01	134	4.2	100	26	9	3.7	7.43	42	384	1	1	0	0	0	0	2	1	0	9.1	27	8.021978022
61	F	White	Other	Single/Divorced/Widowed	2350	1	1	44	3	14	1	97.79451497	80	121	67	17	36.55555556	13.5	169	13	0.5	116.9607839	1.4	15.3	32.1	12	164	1.14	135	4.8	106	22	12	3	7.41	39	309	1	1	0	0	0	0	2	1	0	10.3	31	6.699029126
66	F	White	Medicare	Single/Divorced/Widowed	980	1	1	40	13	15	4	69.85322498	98	108	49	16	36.94444444	18.7	106	15.7	0.8	93.08789294	2.1	22.5	54.1	12	120	0.94	135	3.2	109	25	8	3.9	7.4	45	495	1	1	0	0	1	0	2	1	0	7.5	23	10.26666667
61	M	White	Medicaid	Single/Divorced/Widowed	704	1	0	58	11	15	3	94.80080533	91	102	83	24	36.7	21.2	285	13.6	1.7	32.09057026	1.2	13.5	25.3	14	296	8	133	4.1	103	17	18	3.2	7.07	37	192	1	1	0	1	0	0	1	0	1	14.3	43	3.986013986
61	F	Black	Medicare	Married	1688	0	1	34	4	15	0	68.76460329	80	126	81	12	35.61111111	8.1	151	13.6	0.6	113.772615	1.3	14.8	40.2	12	95	1.1	138	4.8	111	21	10	2.3	7.46	34	379	1	0	0	0	1	0	2	1	0	6.7	20	11.94029851
70	M	White	Medicare	Single/Divorced/Widowed	1435	1	1	30	2	15	1	72.84693462	80	117	64	15	36.88888889	15.7	161	11.9	0.9	64.99115022	1.5	16.5	31.9	23	156	1.07	133	4.5	106	22	10	2.4	7.44	37	307	1	1	0	0	0	0	2	1	0	11.4	34	5.789473684
73	M	White	Medicare	Married	1530	0	1	28	5	14	0	83.91458845	80	106	57	18	36.38888889	15.1	159	13	0.8	73.37453608	1.7	18.3	28.8	12	120	1.08	135	4.3	109	23	12	1.8	7.41	42	299	1	1	0	0	1	0	2	1	0	9	27	8.111111111
53	M	White	Other	Single/Divorced/Widowed	2045	0	1	20	4	14	2	107.7735471	80	107	60	15	36.55555556	11.4	155	12.6	0.9	73.23471551	1.4	14.8	33.9	15	170	1.06	135	3.8	106	25	11	2.1	7.36	46	270	1	0	0	0	1	0	2	1	0	11	33	6.090909091
69	F	Unknown	Other	Married	2300	0	0	23	2	15	3	67.94813703	86	121	80	20	36.55555556	18.6	112	13.9	0.6	102.5866307	1	10.7	76.6	13	225	9.2	131	4.3	88	21	23	1.9	7.46	41	362	1	0	0	1	0	0	1	0	1	12.9	40.2	4.635658915
63	M	White	Other	Married	4020	1	1	33	6	14	1	71.84903141	80	77	49	16	35.11111111	12.9	104	12.4	0.8	78.7141633	1.4	14.9	28.1	11	144	1.03	133	5.7	107	22	12	2.3	7.37	36	315	1	1	0	0	0	0	2	1	0	9.3	28	7.741935484
74	M	White	Medicare	Single/Divorced/Widowed	2680	1	1	35	8	15	3	87.49796817	80	117	63	16	36.77777778	11.9	100	13.1	0.9	63.1904164	1.2	13.1	30.2	16	114	1.05	133	5.2	101	27	11	1.5	7.38	49	306	1	1	0	0	0	0	2	1	0	11.3	34	5.840707965
85	M	White	Medicare	Single/Divorced/Widowed	1415	1	1	52	10	15	3	79.74153865	89	86	41	12	37.2	15.9	147	14.1	0.7	79.25900467	1.5	17.1	43	12	110	1.22	136	4.5	110	23	12	3.8	7.44	38	311	1	1	0	0	0	0	2	1	0	8.8	26	8.409090909
65	M	White	Medicare	Married	2470	1	1	26	2	15	2	80.83016033	78	150	71	13	36.38888889	11.8	143	13.1	0.8	77.616022	1.7	18	32.5	16	136	1.16	134	4.4	110	20	8	1.6	7.37	40	273	1	1	0	0	0	0	2	1	0	9.1	27	8.021978022
61	F	White	Other	Married	4260	0	1	33	6	15	1	61.86999927	94	115	67	16	35.5	8.7	131	13	0.5	116.9607839	1.2	13.5	29.3	9	127	1.44	138	4.8	102	24	9	1.6	7.54	30	437	1	1	0	0	0	0	2	1	0	7.5	23	10.26666667
82	F	Hispanic/Latino	Other	Single/Divorced/Widowed	1935	0	1	33	3	11	5	49.8951607	60	114	32	10	36.61111111	8.7	263	13.4	0.8	83.19192545	1.1	13.2	31.7	19	143	7.9	135	3.9	107	22	10	0.5	7.37	31	86	1	0	0	1	0	0	2	1	0	10.7	31.3	6.420560748
52	M	White	Other	Married	1373	0	0	26	3	15	2	121.7441921	80	100	56	16	36.88888889	13.9	181	12.7	0.9	73.75097231	1.1	11.6	25.7	18	146	1.26	139	4.4	103	23	14	1.4	7.39	43	470	1	1	0	0	1	0	2	1	0	13.8	41	4.275362319
79	F	White	Other	Unknown	930	0	1	33	1	15	1	69.2635549	68	98	56	19	38.05555556	7.4	252	13.2	0.8	84.96370268	1.2	13.4	26.9	13	112	8.4	137	4.3	105	24	12	3.7	7.39	36	453	1	0	0	1	0	0	3	1	1	11.8	33.7	5.618644068
51	M	White	Other	Married	2145	0	1	36	6	8	1	87.81548283	80	127	66	14	36.72222222	13.3	195	12.7	0.8	85.63709004	1.6	16.9	26.9	11	130	1.09	135	5.4	104	26	11	1.4	7.47	37	297	1	0	0	0	1	0	2	1	0	9.2	28	7.826086957
57	M	White	Other	Single/Divorced/Widowed	760	1	0	38	5	15	2	91.80709569	83	119	71	16	37	21.3	126	15.2	0.9	71.20557418	1.4	15.2	27.4	8	111	1.28	137	4.1	109	21	11	2.8	7.36	45	380	1	1	0	0	0	0	2	1	0	13.6	41	4.338235294
73	M	White	Medicare	Married	2120	0	1	33	5	14	3	102.965468	79	131	68	18	36.4	11.8	220	13.8	1	56.02490937	1.5	16.6	35.8	18	195	1.24	132	4.4	101	26	11	4	7.45	40	388	1	1	0	0	1	0	2	1	0	7.3	22	10.68493151
62	M	White	Other	Married	2200	0	1	32	6	15	0	101.7861278	80	110	59	12	36.5	13.9	118	13	1	60.52564541	1.4	15.4	28.5	21	105	1.13	136	5.9	107	24	10	2.3	7.36	48	396	1	1	0	0	1	0	2	1	0	10.5	32	6.476190476
73	F	White	Medicare	Married	1285	0	1	38	7	15	5	89.81128926	95	101	55	14	36.2	24.4	236	17.6	1.3	54.12973909	1.3	14.1	29.7	41	130	1.06	137	3.2	111	18	12	3.4	7.45	38	313	1	1	0	0	1	0	2	1	0	8.2	25	9.146341463
71	M	White	Other	Married	2450	0	0	28	4	15	0	76.83854748	80	124	59	7	35.44444444	12.5	133	12.9	0.9	64.53621217	1.6	17.8	46	15	91	1.16	134	4	107	22	11	2.2	7.4	36	390	1	0	0	0	0	0	2	1	0	13.8	41	4.275362319
85	M	White	Other	Married	1555	1	1	43	7	15	0	84.00530692	80	96	51	20	36	12.3	105	14	0.7	79.25900467	1.7	18.2	33.5	12	119	1.11	137	4.6	113	19	11	2.1	7.39	37	338	1	0	0	0	1	0	2	1	0	10.4	31	6.634615385
79	M	Unknown	Medicare	Married	1930	0	1	64	9	3	1	76.83854748	80	107	61	10	36.38888889	7.8	84	15.1	0.9	61.00949915	1.3	13.7	33	14	132	1.02	134	3.2	108	25	12	5.4	7.44	33	330	1	1	0	0	0	0	2	1	0	9.5	29	7.473684211
55	F	White	Medicare	Single/Divorced/Widowed	1815	0	1	28	4	15	3	93.48538746	80	127	63	16	36.61111111	14.4	118	15.9	0.5	121.995772	1.2	12.7	24.9	12	128	1.21	140	3.8	106	21	14	2.1	7.33	44	256	1	0	0	0	1	0	2	1	0	11.6	35	5.603448276
57	F	White	Other	Married	1274	0	0	26	5	14	0	104.5984005	70	108	69	23	37	35.8	184	12.9	0.8	99.16306999	1.1	12.2	24	19	148	1.11	132	4.6	112	19	12	3	7.31	38	331	1	1	0	0	1	0	2	1	0	14	42	4.142857143
70	M	Unknown	Medicare	Married	1870	0	1	34	2	15	1	107.7735471	79	133	76	16	36.94444444	19.4	143	12.6	0.9	64.99115022	1.1	12.1	25.7	13	173	1.21	133	5.4	108	23	11	3.3	7.37	40	105	1	1	0	0	0	0	2	1	0	11.8	34.8	5.525423729
71	M	White	Medicare	Married	1560	0	1	33	5	15	0	83.8	85	100	53	15	34.8	7.7	98	12.9	0.7	87.44986337	1.5	16.8	26	13	145	1.24	136	4.3	108	24	14	1.8	7.42	38	242	1	1	0	0	0	0	2	1	0	10.9	33	6.146788991
71	M	White	Medicare	Married	1466	0	1	36	5	14	0	76.83854748	80	148	84	8	36.44444444	10.9	119	13.2	0.8	74.4126672	1.4	15.7	33	22	139	0.88	139	5	105	25	13	2.4	7.38	48	167	1	1	0	0	1	0	2	1	0	10.1	30	6.930693069
89	M	White	Medicare	Married	1760	1	1	44	9	15	2	63.8658057	88	103	57	15	34.83333333	4	59	15.2	1.1	44.61957016	1.6	17.5	28.5	23	127	1.35	133	4.9	109	21	12	3	7.36	43	137	1	1	0	0	1	0	2	1	0	8	24	9.5
62	M	White	Other	Married	3965	0	1	29	1	15	1	83.7331515	87	99	60	14	36.5	18.3	217	13.6	0.5	104.061965	1.5	16.7	43.8	8	103	1.17	141	4.3	95	32	9	1.2	7.43	56	336	1	1	0	0	0	0	2	1	0	11.5	35	5.652173913
81	F	White	Medicare	Married	902	1	1	44	11	15	8	92.53284348	88	91	44	11	35.77777778	10.4	150	14.6	1.4	46.78629335	2	21.2	31.2	43	185	1.19	135	4.9	102	26	15	3.9	7.53	35	342	1	1	0	0	1	0	2	1	0	6.9	21	11.44927536
48	M	Unknown	Other	Married	2465	0	1	20	8	15	2	70.76040972	80	105	61	18	36.44444444	11.5	137	12.7	1.6	37.83283543	1.4	15	29.6	27	123	1.16	136	5	105	24	11	1.3	7.44	36	475	1	1	0	0	0	0	2	1	0	12.9	39	4.728682171
71	M	Hispanic/Latino	Medicare	Married	2230	0	1	60	5	3	1	136.7127403	93	117	63	13	36.2	16.5	201	12.9	1	56.8175713	1.7	18.9	31.8	12	122	1.22	137	4.1	103	24	11	2.7	7.41	38	423	1	1	0	0	1	0	2	1	0	12.7	38	4.881889764
74	M	White	Other	Married	1745	1	1	30	4	15	0	97.11412642	63	87	41	18	36.88888889	4	90	15.9	0.7	85.62624137	1.2	13	22.3	26	153	1.13	130	5.2	100	25	12	2.4	7.41	43	287	1	1	0	0	1	0	2	1	0	8.1	24	9.382716049
85	F	White	Medicare	Single/Divorced/Widowed	1650	0	0	26	1	15	2	77.01998443	68	133	75	19	35.16666667	8.1	223	13.4	0.8	81.45709569	1.5	16.5	59.8	21	111	8.9	137	3.6	100	28	13	2.5	7.39	48	303	1	0	0	0	0	0	1	0	1	12.2	35.2	5.31147541
69	F	White	Other	Single/Divorced/Widowed	1920	1	1	35	4	15	4	82.82596676	91	108	59	28	35.6	21.4	204	14.4	1	76.45333818	1.2	12.7	26.9	24	133	1.1	135	5.6	109	21	10	2.6	7.36	49	330	1	1	0	0	1	0	2	1	0	8.2	25	9.146341463
63	M	White	Other	Married	2135	0	1	31	4	14	2	133.7190307	66	93	58	9	36.6	24.6	185	13.4	1.1	53.56053684	1.4	15.4	28.5	16	149	0.92	135	5.1	104	23	13	1.5	7.42	37	451	1	1	0	0	1	0	2	1	0	12.2	37	5.163934426
88	F	Unknown	Medicare	Single/Divorced/Widowed	1605	1	1	42	10	15	1	79.15186857	91	124	65	16	36.44444444	10.7	88	14.5	0.7	84.25804093	1.2	14.2	79.3	17	358	1.24	133	5.2	110	20	8	6	7.22	48	243	1	1	0	0	1	0	2	1	0	7.2	22	10.83333333
83	F	White	Medicare	Single/Divorced/Widowed	1770	0	1	37	5	14	2	55.88257998	79	114	57	13	36.27777778	10.9	121	13.7	0.7	87.27002788	1.6	17.2	31.6	17	105	1.46	132	5.3	105	23	11	2	7.43	39	275	1	1	0	0	1	0	2	1	0	6.4	19	12.65625
68	M	Unknown	Other	Married	1095	1	1	25	4	15	4	80.83016033	61	118	50	14	36.38888889	7.3	164	12.2	0.9	65.91066998	1.5	16	29.7	13	147	1.17	132	4.4	102	24	10	4.1	7.46	36	218	1	0	0	0	0	0	2	1	0	10.5	32	6.476190476
80	M	White	Medicare	Married	1205	0	1	66	10	3	0	94.61936838	80	108	58	14	36.33333333	9.1	95	13.1	1	53.33667055	1.6	17.1	28	19	128	1.13	134	5.1	105	24	12	1.8	7.35	48	488	1	1	0	0	0	0	2	1	0	12.2	37	5.163934426
87	F	White	Medicare	Single/Divorced/Widowed	4365	0	1	43	9	15	0	66.26984526	72	126	70	12	36.5	11.5	170	14.2	0.7	84.85200496	1.7	18.9	150	11	113	1.15	141	6.1	113	22	6	2.8	7.49	33	391	1	1	0	0	0	0	2	1	0	7.8	23	9.871794872
60	F	White	Other	Single/Divorced/Widowed	3100	0	1	25	1	15	1	101.7	83	151	58	20	36.83333333	10.1	280	13.2	0.7	102.5728445	1.5	16	28.4	13	126	8.3	138	4	105	25	12	8.5	7.39	49	397	0	0	0	1	0	0	1	0	1	11.3	32.7	5.955752212
63	F	White	Other	Single/Divorced/Widowed	1180	1	1	30	3	15	2	99.10993285	88	103	60	12	36.94444444	17.6	160	13.3	0.9	90.57779995	1.2	13.5	26.3	13	139	1.05	137	4.4	110	23	10	3.8	7.33	45	282	1	1	0	0	1	0	2	1	0	8.2	25	9.146341463
83	M	Unknown	Medicare	Single/Divorced/Widowed	2050	0	1	45	4	15	3	67.85741855	98	126	49	13	35.7	7.8	96	15.9	1.4	34.77001295	1.5	16.9	32.9	36	110	1.15	139	3.5	104	23	8	1	7.41	40	439	1	1	0	0	0	0	2	1	0	10.4	31	6.634615385
56	M	White	Other	Single/Divorced/Widowed	1680	1	1	56	6	3	3	92.8049989	87	119	59	18	35.27777778	22.3	135	14	0.7	97.16736102	1.4	15.7	29.3	12	184	1	132	4.2	107	23	9	2.3	7.46	33	318	1	1	0	0	0	0	2	1	0	9.7	29	7.319587629
44	M	White	Medicare	Single/Divorced/Widowed	1295	1	1	24	3	15	3	68.85532177	72	96	43	15	36.33333333	9.1	145	16.1	1.3	50.01444378	1.5	16.6	32.8	23	106	1.31	135	4.7	106	23	12	2.2	7.4	43	307	1	1	0	0	0	0	2	1	0	11.6	35	5.603448276
72	M	White	Medicare	Married	3940	1	1	40	6	14	1	67.85741855	96	114	56	14	35.16666667	10.4	139	12.9	0.8	73.89177853	1.5	16.8	30.3	13	116	1.05	134	4.1	112	21	8	1.4	7.43	33	309	1	1	0	0	0	0	2	1	0	8.5	26	8.705882353
42	M	White	Other	Single/Divorced/Widowed	1980	1	1	32	9	14	3	85.13928785	100	120	72	16	36.66666667	10.2	130	15.8	1.1	62.07413879	1.7	18.2	23.1	18	221	1.16	136	5.1	107	23	9	2.6	7.31	44	379	1	1	0	0	0	0	2	1	0	7.7	23	10
68	F	White	Medicare	Married	3345	0	1	27	5	14	1	60.87209605	68	138	78	16	34.72222222	16.9	128	12.5	0.5	111.3486638	1.7	18.3	30.7	12	109	1.54	131	5.3	105	22	12	3	7.48	30	294	1	0	0	0	0	0	2	1	0	7.7	23	10
72	F	White	Medicare	Married	725	1	1	62	8	3	2	71.93974988	99	96	55	20	37.11111111	6.5	258	12.9	0.5	108.2634853	1.2	13.1	31.5	10	106	8.2	126	3.9	97	22	11	1.1	7.45	34	382	1	1	0	1	1	0	2	1	0	9.5	28.8	7.494736842
57	F	Unknown	Medicare	Unknown	1097	1	1	22	5	14	4	81.41983042	76	114	54	13	36.66666667	13.2	153	13.1	0.4	131.8479227	1	11	28	8	249	1.09	134	4	108	23	13	2.3	7.38	42	175	1	1	0	0	1	0	2	1	0	9.3	28	7.741935484
89	M	Unknown	Medicare	Married	950	0	1	38	3	14	3	83.91458845	67	125	63	19	36.55555556	10	406	16.3	1	50.06902548	2.9	29.2	29.7	17	103	7.9	142	5.2	109	25	13	2.2	7.43	50	317	1	0	0	0	0	0	1	0	1	12.6	37.9	4.928571429
48	F	White	Other	Married	2350	0	1	18	1	15	2	79.5	90	117	81	16	36.5	7.9	327	12.7	0.5	128.1445204	1.1	13	26	7	88	8.5	136	3.7	105	24	11	2.5	7.46	46	310	0	0	0	1	0	0	1	0	1	11.3	32.1	6.008849558
72	M	White	Medicare	Married	1895	0	1	33	5	15	4	71.84903141	68	103	46	16	36.72222222	8	138	13.2	1.2	45.25867003	1.4	15.5	25.9	26	146	1.53	132	5.1	109	21	13	2.3	7.42	37	307	1	0	0	0	1	0	2	1	0	7.1	21	11.12676056
59	M	Unknown	Other	Unknown	1720	1	1	25	2	15	0	74.84274105	65	100	51	18	36.77777778	12.6	163	14	0.7	95.14109671	1.6	17.3	30.3	16	149	1.32	132	4.5	103	26	10	1.8	7.39	42	256	1	1	0	0	0	0	2	1	0	9	27.3	8.077777778
62	M	White	Other	Single/Divorced/Widowed	1735	0	1	55	9	3	0	62.59574706	83	124	64	14	36.38888889	10	73	12.2	0.8	79.26904662	1.3	14	29.5	16	108	1.08	134	5	105	26	9	1.9	7.43	41	437	1	1	0	0	1	0	2	1	0	9.5	29	7.473684211
70	F	White	Medicare	Single/Divorced/Widowed	1460	1	1	33	5	14	1	84	85	125	73	18	36.77777778	13.5	112	13.4	0.9	86.2316125	1.3	13.9	28.4	14	144	1.49	133	5.1	108	24	10	1.9	7.46	35	217	1	1	0	0	1	0	2	1	0	8.4	25	8.928571429
75	F	White	Medicare	Single/Divorced/Widowed	1553	0	1	40	7	15	4	118	62	111	47	6	36.1	10	136	15.3	1.1	65.32030251	1.5	17.1	31.7	24	188	1.04	136	5.2	107	23	10	3.1	7.38	46	369	1	1	0	0	1	0	2	1	0	7.9	24	9.620253165
65	M	White	Medicare	Married	985	0	1	26	4	15	1	98.79241819	54	118	60	18	36.72222222	5.8	171	12.6	1.1	52.81331379	1.3	14.4	27.3	21	157	1.28	136	4.5	104	27	11	1.9	7.36	56	212	1	0	0	0	1	0	2	1	0	8.8	26	8.409090909
70	M	Unknown	Medicare	Married	4070	1	1	34	4	15	3	105.460226	80	115	62	16	35.8	7.6	126	13.4	0.8	74.93722779	1.2	12.8	31.9	12	106	1.24	134	5.2	104	22	17	2.9	7.33	43	401	1	0	0	0	1	0	2	1	0	10.6	32	6.41509434
80	M	White	Medicare	Married	1795	0	1	59	8	3	0	77.33749909	55	131	69	16	36.33333333	3.3	102	13.4	0.8	69.85381149	1.5	16.2	41.9	17	111	1.2	140	3.8	106	21	14	1.1	7.28	50	142	1	1	0	0	0	0	2	1	0	11.9	36	5.378151261
51	M	Unknown	Other	Married	3165	0	1	46	7	4	1	80.51264568	79	119	67	16	36.88888889	13.5	172	11.9	0.8	85.63709004	1.2	13.3	23.8	14	139	1.05	136	5	106	22	14	2.8	7.36	45	333	1	1	0	0	0	0	2	1	0	10	30	7
60	M	Unknown	Other	Unknown	2900	0	0	20	1	15	2	82.23629668	105	157	83	21	36.33333333	9.3	234	13	0.9	69.72069992	1.1	12.6	24.8	12	147	9.3	129	3.7	96	26	12	1.7	7.34	38	356	0	0	0	1	0	0	1	0	1	13.9	40.3	4.294964029
72	M	White	Medicare	Married	1050	1	1	40	9	14	3	86.81757962	66	113	61	15	36.5	11.2	85	14.5	2.1	23.00746589	1.4	15.3	27	35	130	1.34	137	4.5	110	22	10	1.6	7.39	41	471	1	1	0	0	1	0	2	1	0	8.1	24	9.382716049
84	F	White	Medicare	Single/Divorced/Widowed	1785	0	1	41	7	15	3	70.26145811	83	139	68	11	35.7	5.1	157	15	0.8	82.0313149	1.3	14.7	35.6	16	154	1.05	135	5.9	110	24	9	2.8	7.5	31	322	1	0	0	0	1	0	2	1	0	7.3	22	10.68493151
79	M	White	Medicare	Single/Divorced/Widowed	3070	1	0	29	4	15	3	99.20065132	91	123	74	30	36.38888889	7.9	83	15.7	1	53.71265916	2.1	23.5	40.2	18	121	8.7	131	4.9	93	20	23	2.6	7.43	37	289	1	0	0	1	0	0	1	0	1	13.1	39.9	4.58778626
39	M	Hispanic/Latino	Medicaid	Married	4075	1	1	26	7	15	1	111.76516	78	109	61	10	37.2	21.4	219	13.4	0.8	93.1688896	1.3	14.9	23	13	115	1.36	135	4.9	104	26	10	3.7	7.39	46	312	1	1	0	0	1	0	2	1	0	8.9	27	8.202247191
70	F	White	Medicare	Married	910	1	1	38	5	15	2	77.83645069	88	121	54	16	35.6	13.1	149	16.2	0.7	95.61474789	1.5	16.7	31.2	14	124	1.13	132	5.2	102	28	10	1.8	7.48	41	347	1	1	0	0	1	0	2	1	0	8.2	25	9.146341463
64	M	White	Other	Single/Divorced/Widowed	4820	1	0	36	5	14	2	106.0952553	142	113	77	24	37.22222222	11.6	181	15.8	2.1	24.33743468	1.8	20	50.1	66	220	8.1	131	4.8	98	18	15	1.3	7.36	36	289	1	0	0	1	1	0	2	1	0	13.5	42.1	4.288888889
60	M	White	Other	Married	2180	0	0	55	5	4	1	83.64243303	80	153	81	16	37.05555556	8.3	196	12.4	0.8	80.39057554	1.5	15.9	34.2	10	106	1.13	137	4	110	23	12	1.1	7.39	41	466	1	0	0	0	0	0	2	1	0	13.3	40	4.511278195
75	M	White	Medicare	Single/Divorced/Widowed	815	0	1	41	4	14	4	89.81128926	102	102	59	17	35.9	9.8	183	13.5	0.6	89.45026325	1.6	17.6	29.4	9	163	1.06	137	3.8	100	26	12	3.6	7.55	32	421	1	1	0	0	1	0	2	1	0	8.1	24	9.382716049
76	M	White	Medicare	Married	1365	1	1	49	7	15	8	82.41773363	100	83	42	12	36.8	22.7	169	18.5	2.6	17.27929943	1.4	16	29.3	38	159	1.24	134	3.8	105	24	11	4	7.35	43	334	1	1	0	0	1	0	2	1	0	8.7	25.6	8.551724138
50	M	White	Other	Single/Divorced/Widowed	1920	0	1	40	3	15	1	110.7672568	88	118	69	12	37.2	21.3	253	13.7	1	65.84888828	1.3	15	31.2	16	133	1.2	135	5.4	104	22	13	1.4	7.29	55	341	1	1	0	0	1	0	2	1	0	10.7	32	6.355140187
75	M	White	Medicare	Married	2620	1	1	31	7	14	2	66.85951534	80	125	69	20	36.5	6.7	116	13.1	1.2	44.31487546	1.7	18.7	32.3	19	85	1.19	139	3.8	111	21	10	1.1	7.36	38	449	1	1	0	0	1	0	2	1	0	11.3	34	5.840707965
55	M	Black	Other	Married	1950	0	0	21	3	14	2	79.83225712	47	185	74	14	36.44444444	10.3	218	12.1	1.6	55.24518173	1.2	13.7	25.2	40	216	1.18	133	3.4	97	26	13	2.1	7.42	31	202	1	0	0	1	0	0	1	0	1	13.5	38.3	4.57037037
66	M	White	Medicare	Married	2292	0	1	27	2	15	1	104.3262451	81	117	51	12	36.2	16	209	13.5	0.8	77.07270985	1.3	15	28.8	20	145	1.18	133	5.2	103	26	11	2.7	7.34	50	255	1	1	0	0	1	0	2	1	0	9.2	28	7.826086957
87	M	White	Other	Married	2831	1	1	77	14	3	2	61.18961071	82	92	88	14	36.83333333	15	157	15.5	1.6	28.76666942	1.8	19.6	62	55	150	1.34	137	4.7	106	25	15	6.4	7.23	58	90	1	1	0	0	0	0	2	1	0	11.3	34.1	5.831858407
47	M	Unknown	Other	Unknown	1125	1	1	35	4	15	1	93.80290212	88	96	57	18	36.88888889	11.3	156	13.7	1	67.25130277	1.7	18.9	42.6	17	124	1.11	134	4.3	106	24	10	2	7.42	42	128	1	0	0	0	1	0	2	1	0	10.7	32	6.355140187
74	M	Unknown	Medicare	Unknown	1780	1	1	37	6	15	1	77.83645069	80	122	75	11	35.2	15.8	71	17.9	0.7	85.62624137	2	21.5	27.8	15	135	1.09	127	5.3	105	19	14	1.6	7.33	51	352	1	1	0	0	1	0	2	1	0	7.9	24	9.620253165
67	M	White	Other	Married	1840	0	1	29	7	14	0	87.9	93	100	60	16	35.8	23.6	192	12.9	0.7	89.94191731	1.6	17.5	36.3	12	150	1.22	134	6.2	111	19	13	2.9	7.44	37	333	1	1	0	0	1	0	2	1	0	10.4	31	6.634615385
67	M	White	Other	Married	1670	0	1	34	7	14	2	74.25307097	81	132	75	17	36.33333333	8.9	144	12.2	0.7	89.94191731	1.5	16.5	31.8	13	154	1.19	140	4	104	26	11	1.1	7.35	47	286	1	1	0	0	1	0	2	1	0	12.8	38	4.84375
46	M	Unknown	Other	Married	3305	1	1	51	12	3	2	104.7798375	108	68	64	24	36.9	15.7	284	12	1.8	33.27568424	1.4	15.4	146.5	22	80	1.07	139	4	108	19	14	1.9	7.22	44	274	1	1	0	1	0	0	1	0	1	12.3	37	5.12195122
82	M	White	Medicare	Married	2725	0	1	40	6	14	2	96.88733023	91	99	52	11	36	13	201	13.8	1.1	46.86845557	1.5	16.3	31	11	136	1.25	133	6.3	109	24	8	3.3	7.46	36	318	1	1	0	0	0	0	2	1	0	8.7	26	8.505747126
57	F	White	Other	Single/Divorced/Widowed	2455	1	1	29	4	15	4	106.3674108	76	105	49	11	36.3	13.1	203	14.3	1	83.17742489	1.6	17.8	20.7	15	185	1.1	134	4.6	107	21	11	2.1	7.36	42	228	1	1	0	0	1	0	2	1	0	8.3	25	9.036144578
71	M	Unknown	Medicare	Married	2640	1	1	68	9	3	2	80.83016033	80	124	60	21	36.44444444	12.8	146	13.1	0.6	91.99932248	1.4	15.6	27.7	18	103	1.09	137	4.9	104	27	9	2.1	7.39	49	321	1	0	0	0	0	0	2	1	0	10.8	32	6.296296296
71	M	Hispanic/Latino	Medicare	Married	1131	1	1	32	7	14	3	63.8658057	80	112	49	1	34.6	10.5	113	14.1	0.7	87.44986337	1.6	17.6	25.8	11	181	1.24	136	4.8	104	24	12	4.2	7.44	41	369	1	1	0	0	0	1	2	1	0	7.4	22	10.54054054
62	F	White	Other	Married	2145	1	1	33	3	15	0	69.2635549	83	141	79	9	36.5	18	184	13.2	0.7	101.1418507	1.3	14.9	42.3	13	130	1.21	140	3.2	111	24	8	0.9	7.41	41	287	1	0	0	0	0	0	2	1	0	10.8	30.6	6.425925926
52	M	Unknown	Medicare	Unknown	5490	0	0	21	6	15	3	89.81128926	95	83	44	14	35.27777778	18	171	15.2	0.8	85.03763041	1.4	15.9	30.4	14	101	1.14	139	4.3	101	27	10	1.6	7.34	52	301	1	1	0	0	1	0	2	1	0	16.2	49	3.148148148
74	F	Unknown	Medicare	Unknown	2305	1	1	60	7	3	3	82.41773363	72	119	58	13	36.1	12.8	179	14.4	0.6	99.04601543	1.3	14.6	29.6	11	163	1.23	135	3	104	22	11	1.8	7.53	36	388	1	1	0	0	1	0	2	1	0	6.6	20	12.12121212
80	M	White	Medicare	Married	2175	1	1	34	5	15	1	69.85322498	80	91	48	18	35.6	15.1	125	14.2	0.8	69.85381149	1.9	20.4	30.3	13	123	1.13	136	3.6	99	27	11	1.2	7.43	42	394	1	1	0	0	1	0	2	1	0	12.7	38	4.881889764
78	M	White	Other	Married	770	0	0	41	5	10	3	75.2	69	110	69	16	37.16666667	12.4	193	13.9	0.9	61.43957618	1.2	12.9	150	21	228	8.4	137	3.8	100	22	15	1.3	7.37	40	183	1	0	0	1	0	0	1	0	1	14	42.1	4.135714286
61	M	White	Other	Married	2321	1	1	31	2	15	2	70.17073964	81	100	45	14	36.1	8.9	136	16.5	0.8	79.82784151	1.5	16.5	32.9	14	118	1.26	134	5.1	107	25	8	2.6	7.38	44	296	1	1	0	0	0	0	2	1	0	6.8	20	11.76470588
85	M	Black	Medicaid	Single/Divorced/Widowed	2950	1	1	31	6	14	4	85.00321014	104	123	69	15	35.55555556	7.6	97	13.1	0.6	105.9856906	2.1	23	36.8	8	138	1.28	136	4.3	109	20	10	2.3	7.34	39	291	1	0	0	0	1	0	2	1	0	7.6	23	10.13157895
75	F	Unknown	Medicare	Single/Divorced/Widowed	1110	1	1	40	5	15	1	44.90564463	80	116	51	10	36.66666667	15	128	13.2	0.9	83.25546481	1.2	12.8	25.7	27	182	1.31	130	5	109	19	13	2.7	7.28	42	269	1	0	0	0	1	0	2	1	0	9.8	29.2	7.224489796
46	F	White	Other	Married	565	1	1	46	6	10	3	63.04933943	61	120	52	16	36.5	8.6	141	14.1	1.3	65.43441505	1.3	14.3	21.2	24	185	1.56	137	4.1	109	25	10	2.1	7.53	29	312	1	1	0	0	1	0	2	1	0	11.3	34	5.840707965
44	M	White	Other	Married	1237	1	1	20	3	15	1	93.80290212	80	115	51	18	36.44444444	14	172	12.5	0.8	89.95331276	1.1	12.4	26.4	8	114	1.32	132	4.6	105	24	10	1.8	7.37	40	197	1	0	0	0	1	0	2	1	0	11.9	36	5.378151261
68	M	White	Other	Married	1480	0	1	29	5	15	3	84.64033624	86	126	69	19	36.72222222	16.8	217	15.1	0.7	89.31232389	1.5	16.9	34.2	17	130	1.42	132	6	111	20	10	3.1	7.46	33	312	1	1	0	0	0	0	2	1	0	8	24	9.5
91	F	White	Medicare	Single/Divorced/Widowed	2155	0	0	33	1	15	1	51.6	110	108	77	19	36.22222222	12.1	228	13.2	0.6	87.89703658	1	10.7	30.1	20	111	8.4	143	3.8	103	25	15	1.6	7.34	37	307	1	0	0	0	1	0	1	0	1	12.5	38.7	4.904
58	M	White	Other	Single/Divorced/Widowed	3325	1	1	54	7	3	2	66.04304907	88	93	49	14	35.2	12.6	221	11.8	1	62.2504414	1.5	16.5	28.7	18	154	1.35	138	8	111	23	10	3	7.33	48	341	1	1	0	0	1	0	2	1	0	9.8	29	7.244897959
69	M	White	Other	Married	1825	0	1	20	1	15	2	114.441355	94	155	62	23	37.05555556	16.4	238	14.9	0.9	65.44929529	1.5	15.9	46	19	136	8.3	136	4.1	103	23	14	2.2	7.4	41	402	1	0	0	1	0	0	1	0	1	12.2	35.7	5.270491803
73	F	White	Medicaid	Single/Divorced/Widowed	2428	0	1	28	6	15	0	74.1623525	92	150	56	16	36	11.1	142	13.6	0.5	107.5056409	1.2	14.7	45.3	7	132	1.25	135	5.3	112	26	10	1.6	7.59	25	424	1	1	0	0	1	0	2	1	0	7.8	23	9.871794872
50	M	White	Other	Married	1475	0	0	20	0	15	2	65.86161212	82	102	78	18	36.38888889	10.6	156	12.6	0.8	86.24077546	1.5	21	28.6	13	107	8.2	139	4.6	107	26	11	1.4	7.44	32	412	1	0	0	1	0	0	1	0	1	13.1	39.7	4.603053435
64	M	Black	Other	Married	1875	0	1	27	1	15	0	76.2488774	78	98	59	19	36.88888889	7.8	194	14.7	1	91.54164281	1.2	13.5	57	19	91	8.5	137	3.9	95	28	14	3.3	7.4	42	324	1	0	0	1	0	0	2	1	0	12.8	38.2	4.828125
78	M	White	Other	Married	3950	1	1	29	2	15	3	90.9	73	143	74	17	35.72222222	5.1	175	15.1	1.3	39.38854081	1.3	14.6	85.2	18	98	9	139	4.2	106	27	10	1	7.46	44	110	1	0	0	0	0	0	1	0	1	11.7	34.1	5.632478632
69	M	White	Medicare	Unknown	1150	1	1	25	6	15	1	83.2341999	86	122	65	16	36.72222222	6.9	105	12	0.9	65.44929529	1.4	15	34.3	19	92	1	134	5.2	106	25	12	2.6	7.4	40	405	1	1	0	0	1	0	2	1	0	8.1	24	9.382716049
76	M	White	Medicare	Married	2685	1	1	29	3	15	0	88.31443444	85	115	62	15	35.3	6.2	106	13.6	0.7	84.43166968	1.3	15.3	31.5	13	126	1.34	134	5.1	108	22	7	3.3	7.51	32	340	1	1	0	0	1	0	2	1	0	8.5	26	8.705882353
78	M	White	Other	Married	1270	1	1	63	5	3	1	93.80290212	92	93	48	23	36.7	8.1	306	13.7	0.6	87.58492623	1.4	16.4	30	13	195	1.29	133	5.7	106	25	9	1.3	7.4	42	280	1	1	0	0	0	0	2	1	0	7.6	23	10.13157895
88	F	White	Medicare	Married	600	1	0	43	2	14	2	67.26774847	80	103	66	18	36.38888889	11	200	13.8	0.9	75.98939385	1	11.3	31.3	23	133	8.7	138	4.4	100	28	14	2.8	7.32	48	335	1	0	0	1	0	0	1	0	1	12.5	38.8	4.896
80	F	White	Medicare	Single/Divorced/Widowed	843	1	1	43	6	15	2	66.54200068	78	103	52	13	36.8	12.1	183	13.8	0.8	84.36895676	1.5	16.8	82.9	18	116	1.28	138	3.7	109	23	11	2.6	7.48	35	340	1	1	0	0	1	0	2	1	0	6.8	20	11.76470588
76	M	Unknown	Other	Married	1245	1	1	27	5	14	1	92.21532882	81	112	59	11	36.5	16.3	124	12.4	0.9	62.3088469	1.6	17.5	32.7	19	149	1.03	131	4.8	104	22	10	1.9	7.42	39	292	1	1	0	0	0	0	2	1	0	11.2	34	5.892857143
66	M	White	Other	Single/Divorced/Widowed	1980	0	1	44	6	15	4	90.49167782	82	109	56	12	36.88888889	6.1	75	16.1	0.7	90.57594896	1.4	15.5	31.7	8	168	1	138	4.7	109	25	10	2.4	7.45	36	282	1	0	0	0	1	0	2	1	0	7.4	22	10.54054054
42	F	White	Other	Single/Divorced/Widowed	4260	1	0	29	3	15	1	106.8663624	97	108	67	23	36.83333333	15.1	227	13.7	0.8	110.1821484	1.2	13	31.6	12	266	8.3	139	3.6	100	24	19	1.2	7.51	34	68	1	0	0	1	1	0	2	1	0	12.1	35	5.371900826
65	M	Unknown	Other	Married	1500	1	1	25	4	15	1	97.11412642	80	129	69	14	36.5	10.3	117	11.9	1	59.26348336	1.4	15.5	28.1	18	148	1.11	129	3.9	100	24	12	2.1	7.4	41	265	1	0	0	0	0	0	2	1	0	10.3	31	6.699029126
73	M	White	Other	Married	1780	1	1	37	6	15	0	106.7756439	80	112	61	16	36.8	13.4	109	12.6	0.7	86.22985032	1.4	15.1	29.4	16	122	1.21	137	5.9	110	22	16	3.8	7.37	43	193	1	1	0	0	0	0	2	1	0	11.1	33	6.036036036
68	F	Unknown	Other	Unknown	1840	1	1	54	10	3	5	51.21057857	94	88	47	18	36.7	12.2	116	14.1	0.4	122.0436043	1.5	16.7	28.5	10	152	1.27	134	4.6	108	23	9	3.1	7.45	41	291	1	1	0	0	1	0	2	1	0	6.7	20	11.94029851
76	M	White	Other	Married	860	1	0	47	3	15	3	96.79661176	88	106	65	15	36.55555556	13.6	97	12.9	1.1	48.88607298	1.8	19.2	34.8	16	124	1.17	137	3.6	110	20	7	1.5	7.4	34	324	1	0	0	0	1	0	2	1	0	13.5	41	4.37037037
56	M	Others	Other	Married	2245	0	1	34	4	15	0	83.82386998	75	104	65	14	36.83333333	22.5	159	12.3	0.7	97.16736102	1.2	13.1	23.3	21	143	1.19	134	5.2	104	24	11	2	7.37	46	348	1	0	0	0	0	0	2	1	0	11	33	6.090909091
57	F	White	Other	Married	1805	1	0	29	3	14	2	78.83435391	61	94	45	18	36.44444444	5.7	139	13.5	0.5	120.293809	1.4	15	30.5	12	172	1.13	136	4	108	22	8	1	7.35	43	405	1	1	0	0	1	0	2	1	0	12.2	37	5.163934426
61	M	White	Other	Married	2335	0	1	36	5	15	2	105.3695076	64	129	62	16	36.6	13.8	201	14.4	1.1	54.31833189	1.1	13.1	25.5	20	214	0.98	137	6	107	21	12	2	7.27	52	125	1	1	0	0	0	0	2	1	0	8.4	25	8.928571429
61	M	Unknown	Other	Married	1315	1	1	65	14	3	1	99.7903214	104	95	62	25	33.9	9.9	209	12.5	1.9	28.05285566	1.7	18.7	150	20	1041	0.97	126	4.1	92	12	27	9.3	7.03	65	72	1	1	0	1	0	0	1	0	1	11.4	34	5.789473684
79	M	Unknown	Medicare	Unknown	1650	1	1	33	8	14	3	68.85532177	99	141	58	16	36.88888889	10.5	111	13	1.1	47.86663493	1.5	16.5	27.1	17	198	1.06	132	5.9	105	23	9	2.1	7.37	46	361	1	1	0	0	1	0	2	1	0	8.1	24	9.382716049
72	F	White	Medicare	Married	1810	1	1	32	5	15	1	71.93974988	80	119	52	13	35.8	24	205	13.5	0.4	118.6620971	1.2	13.1	32.4	11	165	1.38	140	5.6	114	21	9	3.8	7.33	46	455	1	1	0	0	1	0	2	1	0	8.6	26	8.604651163
59	M	Unknown	Other	Married	2065	1	1	27	5	15	3	92.89571738	83	115	60	16	36.38888889	16.8	146	12.9	0.7	95.14109671	1.2	13.2	28.6	11	160	1.23	140	3.6	108	26	6	1	7.33	49	136	1	1	0	0	1	0	2	1	0	12.5	38.9	4.888
72	M	White	Medicare	Married	1635	1	1	42	6	14	2	64.86370891	80	93	46	20	35.9	10.2	113	16.8	1	56.4198483	1.5	16.8	37.2	19	117	1.1	133	4.8	107	24	10	3.4	7.36	42	440	1	1	0	0	0	0	2	1	0	6.5	19.7	12.35384615
61	M	White	Other	Single/Divorced/Widowed	3135	1	1	25	3	15	1	73.16444928	80	93	50	14	36.22222222	14.5	174	12.4	0.7	93.81378327	1.2	12.9	27.3	12	94	1.09	135	3.8	107	26	8	2.4	7.42	44	355	1	1	0	0	1	0	2	1	0	12.4	37	5.080645161
43	M	White	Other	Single/Divorced/Widowed	1640	1	1	21	4	15	2	121.2	94	108	61	20	36.22222222	18.4	118	12.2	0.5	118.9203835	1.6	17	26.5	8	201	1.07	133	5.4	105	23	8	2.2	7.38	44	367	1	1	0	0	1	0	2	1	0	11.4	34	5.789473684
69	M	Others	Other	Married	2180	0	0	57	10	3	2	79.15186857	91	126	68	14	36.8	23.5	120	13.2	0.8	75.46548619	1.5	16.6	33.4	10	138	1.19	139	3.9	103	25	16	1.8	7.38	48	243	1	1	0	0	0	0	2	1	0	13.4	40	4.47761194
62	M	Others	Other	Married	1470	1	1	34	5	14	1	97.7037965	100	119	76	16	36.77777778	13.4	139	11.8	0.8	79.26904662	1.4	15.5	26.6	21	148	1.24	136	5	108	23	15	1.9	7.37	47	140	1	1	0	0	1	0	2	1	0	10.7	32	6.355140187
71	M	White	Medicare	Single/Divorced/Widowed	1470	0	0	28	1	15	2	112.7630632	88	143	94	22	36.66666667	10.8	372	12.6	0.9	64.53621217	1	12.4	24	17	169	8.8	136	4.2	104	24	14	3.6	7.38	37	104	1	0	0	1	0	0	1	0	1	13.3	40.7	4.458646617
74	F	White	Medicare	Single/Divorced/Widowed	1340	1	1	26	1	15	2	67.85741855	80	93	38	23	34.9	10.9	153	15.1	0.7	92.96551473	1.5	16.1	23.7	10	189	1.01	133	5.2	106	22	8	2.2	7.4	37	190	1	0	0	0	0	0	2	1	0	7.5	23	10.26666667
70	M	White	Medicare	Married	975	1	1	43	6	14	6	78.24468383	80	103	46	26	35.4	6.2	119	13.6	1.6	32.41547263	1.5	16.1	44.6	22	170	1.28	135	3.5	107	22	13	2.8	7.41	37	365	1	1	0	0	1	0	2	1	0	10.9	33	6.146788991
75	F	White	Other	Married	1379	1	1	57	13	15	4	70.62433201	99	127	71	16	36.61111111	11.7	136	14	1.6	41.5251189	1.4	15.6	54.9	43	155	1.25	133	4.2	108	22	10	3.6	7.46	33	325	1	1	0	0	1	0	2	1	0	7.3	22	10.68493151
66	M	White	Other	Married	2610	0	1	37	8	15	2	89.13090071	95	98	52	8	36	24.7	180	14.2	1	58.84863898	1.2	14	32.9	22	156	1.35	139	4.2	111	25	11	3.8	7.28	52	200	1	1	0	0	0	0	2	1	0	11	33	6.090909091
67	M	White	Other	Married	870	1	1	40	12	15	4	81.41983042	96	132	49	18	37.38888889	18.5	105	14.6	1.2	46.87653964	2.4	26	32.6	20	153	1.06	134	4.2	109	16	26	3.4	7.3	33	221	1	1	0	0	0	0	2	1	0	9.7	29	7.319587629
78	M	White	Other	Married	1347	1	1	40	11	15	5	90.80919247	90	90	53	15	35.5	9.2	146	16.5	1	54.09129825	1.4	15.1	29.9	23	141	1.26	132	4.8	105	21	11	2	7.38	38	454	1	1	0	0	1	0	2	1	0	9	27	8.111111111
74	M	White	Medicare	Unknown	1655	1	1	30	5	14	1	85	80	92	47	16	36.27777778	14.8	130	13.3	1.1	49.57773192	1.3	14	25.6	18	240	1.12	135	5.2	111	21	8	1	7.41	37	202	1	1	1	0	1	0	2	1	0	10.3	30.9	6.708737864
53	F	Black	Other	Married	4010	1	0	24	2	15	0	82.73524829	83	99	56	13	36.38888889	13.7	129	18	0.7	114.3979543	1.4	15	26.7	11	101	1.13	138	3.8	107	22	12	0.9	7.48	32	498	1	1	0	0	1	0	2	1	0	12.2	37	5.163934426
69	F	Unknown	Medicare	Single/Divorced/Widowed	2370	0	1	35	1	15	1	92.98643585	86	129	62	16	35.5	8.7	249	14.1	0.5	110.5692232	1.2	14.2	36.5	14	105	1.13	137	4.4	104	24	10	2.7	7.58	31	427	1	1	0	0	1	0	2	1	0	8	24	9.5
77	M	White	Other	Married	6080	1	1	48	11	12	2	72.84693462	83	108	54	14	35.22222222	11.2	110	14.7	0.3	110.7947007	2.1	22	50.6	6	155	1.03	131	5.1	110	19	15	3	7.52	30	449	1	1	0	0	0	0	2	1	0	7	21	11.28571429
58	M	White	Other	Married	1490	0	1	29	4	15	1	94.98224228	88	116	63	14	36.72222222	16.8	158	13.6	0.9	70.70713516	1.3	14.7	27.7	20	82	1.15	137	4.1	104	25	10	1.4	7.45	37	334	1	1	0	0	1	0	2	1	0	12.9	39	4.728682171
78	M	White	Medicare	Married	2105	0	1	46	1	15	2	94.80080533	81	116	54	12	36.38888889	12.5	173	13.4	1	54.09129825	1.4	15.1	25.6	25	168	1.24	133	6	107	24	9	1.7	7.46	35	482	1	1	0	0	1	0	2	1	0	6.7	20	11.94029851
86	M	White	Medicare	Single/Divorced/Widowed	2045	0	1	40	4	13	2	89.4	49	115	49	15	36.16666667	9.5	175	14.6	1	51.13536886	1.2	12.8	24.4	20	127	9.1	142	4.3	107	19	16	3.6	7.35	38	360	1	0	0	0	1	0	1	0	1	9.5	28.6	7.515789474
76	M	White	Other	Married	3145	1	1	24	2	15	5	88.13299749	61	103	70	18	36.44444444	9.9	221	15.9	1.5	33.59963626	1.3	15.6	87.3	19	135	8.9	141	3.8	98	26	21	1.9	7.59	27	81	0	0	0	1	1	0	2	1	0	12.6	38.5	4.880952381
53	M	White	Other	Married	2280	0	1	26	6	15	3	104.7798375	80	102	58	10	36	17.4	164	13	0.9	73.23471551	1.3	14.6	28.6	13	218	1.03	134	6.2	110	27	9	2.5	7.41	49	119	1	1	0	0	0	0	2	1	0	12.9	39	4.728682171
60	M	Asian	Medicaid	Married	1675	1	1	34	5	14	2	79.15186857	83	105	62	14	36.8	12.4	162	13.5	1.1	54.70124057	1.2	13.8	34.6	18	125	1.33	136	5.2	109	25	10	3.4	7.37	46	353	1	1	0	0	0	0	2	1	0	8.4	25	8.928571429
73	M	White	Other	Married	1873	1	1	39	9	14	2	74.84274105	67	125	64	14	35.1	17.7	174	14.8	0.8	73.37453608	1.5	15.9	30.3	17	166	1.23	136	3.9	110	25	9	2.3	7.31	49	266	1	1	0	0	1	0	2	1	0	7.8	24.5	9.679487179
44	M	White	Other	Married	1815	0	1	24	3	15	2	86.81757962	92	98	60	14	36.33333333	10.7	104	11.2	0.6	111.212837	1.6	17.5	31.5	14	180	1.24	135	4.6	104	24	13	1.6	7.43	44	387	1	0	0	0	1	0	2	1	0	11.5	35	5.652173913
81	M	White	Medicare	Single/Divorced/Widowed	1065	1	1	90	12	3	5	87.81548283	122	114	52	17	36.55555556	25.8	259	13.5	1.3	38.56715805	13.1	150	150	27	318	1.05	140	3.2	107	15	21	5.5	7.19	45	183	1	1	0	1	0	0	1	0	1	12.4	39.2	4.903225806
76	M	White	Medicare	Married	2045	0	0	53	7	13	2	96.79661176	70	88	65	14	36	6.6	97	13.9	0.6	88.82411141	1.6	16.7	32.1	11	97	1.12	141	3.8	103	21	9	1	7.38	43	327	1	1	0	0	0	0	2	1	0	13.3	40	4.511278195
63	F	White	Other	Married	2590	0	1	34	6	15	1	71.03256514	70	127	50	11	37.1	7.9	96	13.9	0.8	95.07042921	1.3	15.4	34.8	12	126	1.6	134	5	112	20	6	1.6	7.42	33	410	1	1	0	0	0	0	2	1	0	5.9	18	13.89830508
79	M	Unknown	Medicare	Married	1210	1	1	29	6	14	0	71.44079828	93	115	52	16	35.9	10.6	118	13	0.8	70.34623513	1.4	15.8	29	14	126	1.14	134	4.5	105	22	15	2.7	7.45	33	222	1	1	0	0	1	0	2	1	0	10.1	30	6.930693069
59	M	White	Medicare	Married	3875	0	1	13	1	15	4	100.7882246	88	126	70	19	36.94444444	6.3	240	13.1	1	61.81468831	1.6	12.9	26.1	13	181	8.3	131	4.5	100	25	10	1.8	7.43	49	180	0	0	0	1	0	0	1	0	1	12.8	40	4.6875
74	M	White	Medicare	Married	1975	1	1	28	2	15	2	99.10993285	69	175	74	12	36.83333333	8.3	266	13.9	1.2	44.62726633	1.2	14.1	45.7	17	162	9	138	3.7	103	28	11	1.2	7.4	38	378	1	0	0	1	0	0	1	0	1	10.7	30.3	6.514018692
64	M	White	Medicaid	Married	2850	0	1	23	1	15	4	103.2829826	93	122	84	34	36.77777778	9.1	274	13.4	1	59.68125213	1	12.1	24.5	22	181	8.8	134	4.9	103	24	12	1.9	7.48	58	481	1	0	0	1	1	0	2	1	0	11.1	33.3	6.009009009
81	M	White	Other	Married	2320	0	1	43	6	15	3	73.84483784	87	99	60	13	36.83333333	16.3	166	14.7	0.9	60.15835562	1.7	18.5	31.8	27	109	1.3	141	5.3	111	22	12	2.2	7.55	32	337	1	1	0	0	0	0	2	1	0	9.7	29	7.319587629
81	M	White	Medicare	Married	2398	1	1	33	3	14	3	89.81128926	88	90	46	14	35.77777778	10.7	179	14.5	0.9	60.15835562	1.2	13.9	34.4	18	140	1.28	137	4.9	108	26	11	1.6	7.45	42	363	1	1	0	0	0	0	2	1	0	8.5	26	8.705882353
78	F	White	Medicare	Unknown	1873	0	1	24	2	14	3	89	84	152	83	24	36.5	8.5	165	12.9	0.8	85.56264117	1.2	16.2	48.2	14	143	8	136	4	100	24	16	3.7	7.42	41	352	1	0	0	0	0	0	1	0	1	10.8	32.8	6.222222222
44	M	White	Other	Married	2476	0	0	55	10	3	1	89	80	112	78	21	36.72222222	20.7	265	12.5	1.1	61.20814248	1.1	11.7	143.7	15	136	9	144	4.2	105	27	12	1.8	7.29	47	289	1	1	0	0	1	0	1	0	1	13.7	40.5	4.343065693
39	M	White	Other	Married	4025	1	0	8	1	15	2	84.82177319	88	129	75	24	36.61111111	12.5	321	13.2	0.9	80.80300644	1.1	11.8	34.1	17	113	9.7	138	3.9	102	21	19	1.5	7.43	31	254	1	0	0	1	0	0	1	0	1	15.1	46	3.57615894
77	F	Asian	Other	Married	1955	1	1	35	3	15	1	48.89725749	80	94	63	14	36.33333333	3.3	87	13.2	0.5	104.5269423	1.4	15	35.2	12	148	1.13	136	4.2	105	24	9	2.4	7.39	41	319	1	1	0	0	0	0	2	1	0	7.8	24	9.743589744
56	M	White	Other	Single/Divorced/Widowed	1652	0	1	57	11	3	4	131	56	107	59	11	37.05555556	10.8	146	13.6	1.1	56.26005882	1.2	13.9	32.8	11	143	1.22	134	4.6	102	26	11	1.2	7.4	46	341	1	1	0	0	1	0	2	1	0	9.4	28	7.659574468
53	M	Others	Other	Married	5080	0	1	31	3	15	0	68.85532177	78	118	68	14	36.55555556	15.6	201	13.1	0.5	110.8533408	1.4	14.8	29.7	11	193	1.47	134	4.3	104	23	13	3.2	7.44	35	219	1	1	0	0	1	0	2	1	0	10.4	31	6.634615385
58	M	White	Other	Married	2680	0	1	22	4	15	2	78.83435391	58	126	62	16	36.3	13.6	138	12.8	0.8	81.52797228	1.1	13.3	32.9	15	148	1.27	139	5.4	110	23	9	2.9	7.39	42	340	1	1	0	0	0	0	2	1	0	9.4	28	7.659574468
81	M	White	Other	Single/Divorced/Widowed	1165	1	1	51	9	14	5	88.1	93	97	46	16	37.11111111	12.8	81	16.4	1.1	47.19884751	1.3	14.3	28.5	25	176	1.26	130	4.6	97	25	14	2.7	7.4	48	249	1	1	0	0	1	0	2	1	0	7	21.2	11.25714286
60	M	White	Medicare	Single/Divorced/Widowed	3625	0	1	34	4	15	4	114.8	83	136	77	15	36.33333333	8.4	156	13.3	1.8	30.1589678	1.1	12.2	31.1	36	340	9	142	4.8	102	30	15	1.5	7.43	42	149	1	0	0	1	1	0	1	0	1	11.1	30.9	6.225225225
77	M	White	Medicare	Married	1380	1	0	41	6	14	3	106.7756439	84	127	57	16	36.3	8.2	184	13.6	1	54.4726065	1.1	11.7	30	20	138	1.19	142	4.1	110	23	9	1.1	7.36	39	339	1	1	0	0	0	0	2	1	0	15.4	47.2	3.428571429
86	F	White	Other	Unknown	1390	1	1	48	9	15	7	62.45966935	73	110	53	16	35.1	11.2	110	15.1	1.1	60.46303188	1.7	18.5	31.8	27	217	1.35	133	6.1	113	18	12	4.8	7.45	32	324	1	1	0	0	1	0	2	1	0	9.9	30	7.070707071
76	F	White	Medicare	Single/Divorced/Widowed	1805	0	1	41	8	15	2	54.88467677	93	125	68	14	36.94444444	15.8	87	15	0.8	86.77321428	1.7	18.5	44	19	113	1.29	131	5.1	106	22	12	4.3	7.56	33	422	1	1	0	0	0	0	2	1	0	6.9	21	11.44927536
74	F	White	Other	Married	1220	0	1	44	7	12	6	81.23839347	79	107	54	13	36.3	6.4	109	17.9	1.1	65.78076789	1.4	16.3	32.3	33	135	1.26	136	6.2	113	22	11	2.4	7.47	33	404	1	1	0	0	1	0	2	1	0	6.6	20	12.12121212
76	M	White	Medicare	Married	1400	1	1	29	8	14	0	82.41773363	88	85	45	13	36.44444444	6.8	86	13.1	0.8	71.84443171	1.3	13.8	29.1	16	197	1.13	140	5.1	109	29	6	2.7	7.39	45	293	1	1	0	0	1	0	2	1	0	9.7	29	7.319587629
77	M	White	Other	Married	1770	0	1	42	6	12	4	86.1825503	80	119	68	12	36.3	16	130	13.8	0.7	83.84064799	1.5	16.3	60.7	14	147	1.16	137	4.7	107	25	11	3	7.47	34	530	1	1	0	0	1	0	2	1	0	7.1	21	11.12676056
74	F	White	Medicare	Single/Divorced/Widowed	2362	0	1	33	4	14	0	98.79241819	86	116	51	8	35.7	19.8	189	13.8	0.4	117.0066422	1.7	18.2	28.3	9	164	1.1	131	4.9	104	23	12	1.9	7.39	42	233	1	1	0	0	0	0	2	1	0	8.2	25	9.146341463
91	F	White	Medicare	Single/Divorced/Widowed	735	0	0	35	1	15	3	48.57974283	86	111	71	22	35.83333333	8.5	293	12.1	0.5	94.73658496	1.1	12.7	28.4	15	124	8.8	137	3.8	97	31	13	2.4	7.41	42	304	1	0	0	0	0	0	1	0	1	13.6	42.1	4.257352941
81	M	White	Other	Single/Divorced/Widowed	1637	1	1	37	3	15	1	71	89	95	49	16	36.55555556	15	104	12.5	0.8	69.36483481	1.4	14.9	26.4	14	148	1.25	136	4.5	106	23	14	4.1	7.36	58	367	1	1	1	0	1	0	2	1	0	9.7	29	7.319587629
67	F	White	Medicare	Married	3455	0	1	31	3	15	4	65.8	78	130	61	16	36.33333333	8.3	123	14.1	0.6	104.0380658	1.3	14.6	34.3	15	87	1.22	136	4.8	104	26	12	1.6	7.39	48	274	1	1	0	0	1	0	2	1	0	7.6	23	10.13157895
69	F	White	Other	Married	2267	1	1	28	4	15	0	62.95862096	81	92	42	18	36.44444444	16.5	135	13.1	0.5	110.5692232	1.2	12.9	21.3	17	134	1.3	139	4	107	22	10	3.2	7.32	44	132	1	0	0	0	0	0	2	1	0	9.3	28	7.741935484
69	M	White	Medicare	Married	1575	0	1	29	5	15	2	76.83854748	85	127	73	16	35.94444444	15	295	13.1	0.8	75.46548619	1.2	13.9	29.5	18	220	1.19	136	4.2	101	23	13	1.8	7.37	45	301	1	1	0	1	0	0	2	1	0	11.4	34	5.789473684
73	M	White	Medicare	Married	1060	1	1	28	4	15	1	81.41983042	80	92	46	16	36.38888889	13.8	121	13.1	0.8	73.37453608	1.6	17.8	28.4	8	122	1.16	133	4.3	107	23	9	1.3	7.42	38	331	1	0	0	0	0	0	2	1	0	12.7	38	4.881889764
73	M	White	Other	Married	3225	0	1	36	4	15	1	99.7903214	78	107	62	14	36	12	87	12.3	0.6	90.71583994	1.5	16.5	28.3	11	107	1.45	134	4.9	110	26	6	2.2	7.37	44	391	1	1	0	0	1	0	2	1	0	10.5	32	6.476190476
67	M	Others	Medicare	Married	2100	0	1	33	6	15	1	64.86370891	64	91	43	16	36.5	15.4	122	12.3	0.3	118.857476	1.7	18	39.6	10	83	1.14	139	3.6	107	20	8	0.7	7.4	39	419	1	1	0	0	0	0	2	1	0	12.3	37	5.12195122
50	F	White	Medicare	Married	2675	0	0	23	5	14	2	52.20848179	88	153	81	16	36.33333333	10.5	109	14.3	0.7	110.0372972	1.6	18	29.9	7	105	1.15	141	4.1	106	28	15	1.2	7.47	33	449	1	0	0	0	1	0	2	1	0	13	39	4.692307692
63	M	White	Medicare	Single/Divorced/Widowed	1475	0	1	39	7	13	3	95.20903846	74	113	54	12	36.55555556	16.6	201	15	0.8	78.7141633	1.9	20.3	40.6	12	152	1.2	135	3.8	105	27	8	2	7.56	37	246	1	1	0	0	1	0	2	1	0	8.5	26	8.705882353
67	M	White	Medicare	Married	1990	1	1	50	5	14	0	86.99901657	76	104	64	6	36.22222222	12.5	128	13.5	1	58.43669851	1.5	16.4	24.4	27	104	1.23	135	5.4	103	19	15	1.5	7.42	37	383	1	1	0	0	1	0	2	1	0	12.9	39	4.728682171
83	F	Unknown	Medicare	Unknown	870	0	1	47	10	14	3	93.80290212	95	121	59	16	36.38888889	35.7	125	13.2	1	69.29245232	1.7	18.3	28.8	16	162	1.03	135	4.1	107	21	14	2.3	7.41	46	161	1	1	0	0	0	0	2	1	0	9.9	30	7.070707071
75	M	White	Other	Married	1225	1	1	38	10	15	6	134.7169339	79	97	62	16	36.5	10.6	63	15.4	1	55.24330586	1.4	16	32.6	27	153	1.14	137	4.2	103	21	15	3.4	7.41	41	268	1	1	0	0	0	0	2	1	0	11.2	34	5.892857143
66	M	Unknown	Medicare	Unknown	3570	0	1	68	9	3	7	132.7211275	80	100	53	18	36	9.9	187	14	1.3	42.85277102	1.1	12.1	23.8	29	137	1.27	135	5.1	104	26	13	2.3	7.39	46	201	1	1	0	0	1	0	2	1	0	9.6	29	7.395833333
73	F	White	Medicare	Single/Divorced/Widowed	1150	0	1	33	6	14	1	73.25516776	88	126	77	16	36.55555556	9.1	73	12.9	0.6	99.74422501	1.5	16.5	29.2	13	126	1.09	134	5	109	25	8	1.9	7.45	38	315	1	1	0	0	1	0	2	1	0	8.1	24	9.382716049
78	F	Unknown	Medicare	Single/Divorced/Widowed	1610	1	0	29	3	15	9	94	85	101	53	16	36.55555556	8	170	12.3	1	71.76946176	1.6	16.8	38.8	24	160	1.11	137	4.2	105	24	10	1.7	7.4	43	205	1	1	0	0	1	0	2	1	0	12.4	37	5.080645161
78	M	White	Other	Married	1282	1	1	37	6	15	2	67.85741855	80	111	49	10	36.66666667	10.6	98	12.8	1	54.09129825	2	22	28.9	18	155	1.07	133	5.3	107	21	18	1.4	7.44	36	334	1	1	0	0	1	0	2	1	0	8.3	25	9.036144578
63	M	White	Other	Married	3180	0	1	57	7	3	1	94.80080533	79	85	48	11	36.94444444	9.8	206	12.5	1.1	53.56053684	1.4	15.4	24.3	17	134	1.13	135	6	109	25	9	1.9	7.46	43	312	1	1	0	0	1	0	2	1	0	9.8	29	7.244897959
70	M	White	Medicare	Single/Divorced/Widowed	2195	0	1	34	5	15	5	109.7693535	80	104	49	15	36.7	15.3	237	13.9	1.9	26.33421116	1.3	14	31.9	41	195	1.31	137	4.7	100	26	13	3.7	7.44	44	441	1	1	0	0	1	0	2	1	0	9.8	29	7.244897959
85	M	Unknown	Medicare	Single/Divorced/Widowed	595	0	1	43	9	15	2	81.41983042	88	146	49	14	35.55555556	10.5	101	14.4	1.1	45.89109159	1.4	15.8	37.1	23	126	1.14	139	4.7	112	21	10	2.5	7.4	47	264	1	1	0	0	1	0	2	1	0	6.4	19	12.65625
82	M	White	Medicare	Single/Divorced/Widowed	1425	1	1	44	5	15	7	100.7882246	80	114	49	18	36.83333333	10.1	87	14.7	0.9	59.73724713	1.4	15.4	25.1	14	113	1.23	135	4.9	102	22	11	2.1	7.43	34	495	1	1	0	0	1	0	2	1	0	11.3	34	5.840707965
50	M	Black	Other	Single/Divorced/Widowed	2265	1	1	25	12	15	3	127.5501744	80	109	68	12	36.44444444	13.5	104	20.6	1.2	81.02127936	1.7	18.8	35.3	16	115	1.14	138	4.1	111	22	12	2	7.44	36	367	1	1	1	0	1	0	2	1	0	9.7	29	7.319587629
65	F	White	Medicare	Single/Divorced/Widowed	490	1	1	53	11	15	7	87.31653123	86	85	48	16	36.44444444	10.5	108	17.2	1.2	63.07675347	1.2	13.1	33.4	37	111	1.19	138	4.1	109	20	10	1	7.35	44	458	1	1	0	0	1	0	2	1	0	9.6	29	7.395833333
50	M	Asian	Other	Married	1270	1	1	24	6	15	1	70.17073964	81	144	80	12	36.66666667	10.2	72	11.7	0.6	106.6228804	1.5	16.6	31.8	8	160	1.06	134	6.7	107	24	8	3.1	7.39	43	349	1	1	0	0	1	0	2	1	0	9.5	29	7.473684211
62	M	White	Other	Married	2064	0	1	34	4	15	0	117.3443461	69	102	47	12	36.44444444	18.3	189	13.1	0.8	79.26904662	1.2	12.5	31.8	13	122	1.14	138	5.7	111	24	10	2.8	7.37	45	440	1	1	0	0	0	0	2	1	0	10.8	32	6.296296296
74	M	White	Medicare	Married	3475	0	0	23	0	15	1	76	112	193	106	15	37.33333333	11.6	269	12.5	0.7	85.62624137	1.1	13.4	40	12	138	9.3	135	4.4	99	27	13	1.7	7.44	38	181	1	0	0	1	0	0	1	0	1	13.2	37.2	4.757575758
66	M	White	Medicare	Single/Divorced/Widowed	2370	1	1	33	7	15	1	89.81128926	80	105	62	14	36.44444444	16.2	101	14.6	1	58.84863898	1.6	16.9	36.5	14	133	1.13	135	5.4	107	23	11	1.9	7.38	37	410	1	1	0	0	0	0	2	1	0	12.5	38	4.96
66	M	Unknown	Other	Single/Divorced/Widowed	2497	0	1	36	5	15	1	90.21952239	75	133	69	12	36.3	8.7	155	13.9	0.9	66.84319945	1.3	15.2	34.2	13	122	1.09	137	5	106	27	9	1.8	7.5	33	307	1	1	0	0	1	0	2	1	0	9.3	28	7.741935484
74	M	White	Medicare	Married	1200	1	0	28	1	15	0	80.9	62	126	59	13	36.94444444	7.9	173	15.2	1	55.632735	1.2	13.3	118.2	20	108	9.3	140	4	108	22	10	2	7.4	43	437	0	0	0	1	0	0	2	1	0	14	43.4	4.042857143
52	M	White	Medicare	Single/Divorced/Widowed	2385	0	1	30	4	15	1	106.2766923	80	140	74	14	35.7	14.1	192	13.5	0.6	105.1353846	1.2	14.2	30.3	12	130	0.97	136	4.5	105	24	10	1.5	7.39	45	234	1	0	0	0	1	0	2	1	0	10.6	32	6.41509434
69	F	White	Other	Married	1000	1	1	22	5	14	2	74.84274105	74	105	49	12	36.38888889	13.8	116	15.5	0.9	86.83948892	1.5	15.7	24.1	12	188	1.16	136	4.5	112	21	7	2	7.26	50	246	1	1	0	0	1	0	2	1	0	7.1	21	11.12676056
54	M	White	Other	Married	2800	1	1	26	2	15	1	83	92	104	55	12	36.33333333	14.9	127	14.1	0.6	103.6686408	1.4	16.1	38.6	15	177	1.18	134	4.4	107	24	9	3.4	7.46	36	362	1	1	0	0	0	0	2	1	0	11.2	34	5.892857143
44	M	Hispanic/Latino	Other	Married	1793	1	0	23	5	15	2	83.82386998	66	121	64	9	36.38888889	11.4	90	12.4	0.9	78.0142185	1.4	14.9	26.7	14	164	1.17	137	3.9	104	24	10	1.2	7.42	36	483	1	1	0	0	1	0	2	1	0	14.7	44	3.80952381
57	M	Unknown	Other	Married	1075	1	1	34	12	15	3	91.80709569	85	127	77	15	37.3	17	187	14.3	0.8	82.10269112	1.4	14.9	36.2	18	224	1.15	136	4.8	111	24	10	1.5	7.39	43	282	1	1	0	0	1	0	2	1	0	11.6	35	5.603448276
69	M	White	Medicare	Married	1840	0	1	39	4	14	3	99.7903214	59	98	44	13	35.8	11.1	147	14.1	1.5	35.29310242	1.3	14.8	31.5	30	85	1.21	140	4.2	107	25	12	0.7	7.4	41	273	1	0	0	0	0	0	2	1	0	11.1	33	6.036036036
71	M	White	Medicare	Married	1855	1	1	28	5	14	6	102.6025941	84	114	58	15	36.6	17.6	253	13.1	1.5	34.80072835	1.5	15.7	28.8	19	144	1.18	134	4.3	106	22	14	0.8	7.3	48	135	1	1	0	1	1	0	2	1	0	9.9	30	7.070707071
56	M	White	Medicare	Unknown	1258	0	1	31	7	14	1	173.3176446	75	121	63	33	36.5	10.1	95	12.9	1	63.13118455	1.4	15.6	33.6	19	126	1.24	135	4.4	99	27	10	1.8	7.44	46	279	1	1	0	0	1	0	2	1	0	9.7	29	7.319587629
49	M	Others	Other	Married	1178	0	1	20	3	15	2	152.8606287	94	116	61	3	37.05555556	18.3	296	13.3	0.6	107.3745019	1.3	13.9	30.1	9	217	1.27	138	4.5	106	24	12	2.3	7.35	43	293	1	1	0	0	1	0	2	1	0	11.4	34	5.789473684
46	M	Asian	Medicaid	Married	4960	0	1	27	3	15	0	60.87209605	76	93	48	16	36.11111111	26	240	12.7	0.7	104.2384447	1.2	14	44.7	12	165	1.08	134	4	106	21	12	1.6	7.26	55	239	1	1	0	0	0	0	2	1	0	11.4	34	5.789473684
57	M	White	Other	Single/Divorced/Widowed	1110	1	1	26	5	15	2	66.04304907	94	125	70	16	35.5	8.8	171	13.8	0.6	101.5068031	1.4	15.3	27.1	11	181	1.35	133	3.8	105	27	9	2.7	7.4	47	303	1	1	0	0	0	0	2	1	0	10.7	32	6.355140187
83	M	Unknown	Medicare	Married	1208	1	1	50	8	13	2	77.83645069	75	92	42	14	36.3	18.3	129	13.3	0.9	59.3190864	1.6	17	29.9	19	213	1.37	137	5.3	105	22	10	2.8	7.35	51	159	1	1	0	0	0	0	2	1	0	8.2	25	9.146341463
77	M	White	Medicare	Married	2135	1	1	43	5	15	3	84.14138464	85	110	58	9	36.66666667	11.2	128	12.9	0.9	61.87268497	1.2	12.8	29.5	27	165	1.11	134	4.2	105	25	11	2	7.38	44	346	1	0	0	0	1	0	2	1	0	8.6	26	8.604651163
58	M	Black	Other	Married	3830	0	1	35	7	15	0	76.83854748	84	117	70	14	36.44444444	10.9	130	12.7	2.2	36.80731941	1.6	17.7	30.4	32	118	1.18	135	4.4	104	24	10	2.9	7.43	38	371	1	1	0	0	0	0	2	1	0	9	27	8.111111111
80	F	White	Medicare	Married	1518	1	1	34	5	15	1	65.27194204	93	122	61	14	36.5	11.3	114	15.4	0.9	80.38203415	1.4	15.6	36.8	20	166	1.42	136	5.9	108	23	8	1.8	7.47	33	393	1	1	0	0	1	0	2	1	0	6.1	18	13.44262295
77	M	White	Medicare	Married	1285	1	0	52	13	15	6	101.7861278	80	110	67	10	35.9	12.5	86	14.7	1.3	39.66620424	1.6	17.8	37.3	19	126	1.27	140	4.2	110	26	10	3.1	7.43	46	344	1	1	0	0	0	0	2	1	0	13.4	40	4.47761194
55	M	White	Other	Married	2355	0	0	52	5	3	0	113.7609664	87	104	64	10	36.05555556	11.2	174	13.3	0.6	102.9429603	1.2	14.1	30.4	13	86	1.25	139	4	102	20	11	1.8	7.34	51	427	1	1	0	0	1	0	2	1	0	14	42	4.142857143
71	M	White	Medicare	Married	1450	1	1	36	4	15	0	81.6466266	58	109	58	14	35.55555556	13.7	137	14.6	0.7	87.44986337	1.3	14.7	33.1	19	83	1.33	134	4.5	105	21	10	3.3	7.49	28	288	1	1	0	0	0	0	2	1	0	7.7	23	10
44	M	White	Other	Married	1373	0	1	22	5	14	3	104.7798375	72	116	65	16	36.9	17.9	171	13.3	0.9	78.0142185	1.2	12.9	27.5	17	159	1.24	143	4.3	112	23	12	2.3	7.4	45	328	1	1	0	0	1	0	2	1	0	12.4	37	5.080645161
72	F	White	Medicare	Married	1300	1	1	37	2	13	4	76.33959587	106	123	58	18	37.5	13.6	176	13.3	0.9	85.02859528	1.4	15.3	26.8	24	396	8.4	142	5.3	103	17	22	1.6	7.37	30	92	0	0	0	1	0	0	1	0	1	10.7	32	6.355140187
78	M	Hispanic/Latino	Medicare	Single/Divorced/Widowed	3650	1	1	51	10	15	0	69.67178803	67	142	71	13	35.3	4.5	84	14.1	0.5	92.99936827	1.4	16.2	51.7	10	143	1	129	4.5	105	21	7	3.7	7.57	26	332	1	1	0	0	0	0	2	1	0	6.6	20	12.12121212
82	M	Others	Medicare	Married	2195	1	1	46	7	14	6	59.87419284	90	75	41	18	36.33333333	19.2	129	13.5	1.1	46.86845557	1.7	18.3	33.1	20	109	1.12	135	5.3	109	20	9	3.3	7.41	44	280	1	1	0	0	0	0	2	1	0	7.9	24	9.620253165
57	M	White	Other	Single/Divorced/Widowed	1030	0	1	29	7	15	2	78.74363543	71	125	60	9	35	14.7	199	13.5	1.1	55.8662384	1.3	14.2	30.5	19	106	1.14	137	3.9	99	25	14	1	7.47	39	277	1	1	0	0	0	0	2	1	0	12.3	37	5.12195122
64	M	White	Medicare	Married	1168	1	1	26	5	15	1	88.81338605	78	106	59	16	36.88888889	12.9	119	12.3	0.9	67.78892272	1.7	18.8	43.4	14	118	1.06	133	4.4	105	23	13	3.1	7.38	45	213	1	1	0	0	0	0	2	1	0	9	27	8.111111111
74	F	White	Medicare	Married	2065	0	1	34	2	13	3	143.8794998	82	100	55	14	34.6	16.3	150	14.4	0.9	83.84236134	1.5	16.4	26.6	20	124	1.21	137	4.4	109	24	10	2.2	7.52	34	372	1	1	0	1	0	0	2	1	0	7.3	22	10.68493151
67	M	White	Medicare	Married	1045	1	0	37	7	15	1	93.30395051	82	97	48	15	35.8	14.7	142	13.4	1.1	52.07651525	1.5	16.3	30.8	24	101	1.21	141	3.7	104	24	16	1.3	7.42	41	305	1	1	0	0	1	0	2	1	0	14.6	44	3.835616438
78	M	White	Medicare	Married	1580	1	1	37	5	15	3	65.54409747	84	135	63	15	36.5	13.8	100	15.5	0.9	61.43957618	1.5	16.9	33	17	92	1.56	136	4.3	111	21	10	3	7.42	41	381	1	1	0	0	1	0	2	1	0	7.2	22	10.83333333
66	M	White	Medicare	Married	1780	1	1	37	7	15	5	81.01159728	95	114	47	13	36.44444444	11.9	209	14.6	1.5	36.04475608	1.3	14.1	35	13	130	1.12	133	5.7	106	23	16	3.6	7.45	40	315	1	1	0	0	1	0	2	1	0	9.1	27	8.021978022
78	M	White	Other	Married	1810	1	1	43	6	14	11	75.65920732	102	157	70	38	37.16666667	20.2	242	14.5	2.7	16.27828374	1.3	13.8	27.6	49	172	7.7	133	4.3	95	17	25	2.7	7.36	41	256	1	1	0	1	1	0	2	1	0	12.4	37.3	5.056451613
74	M	White	Medicare	Single/Divorced/Widowed	1070	0	1	23	8	14	1	79.83225712	64	119	56	21	37	7.6	146	14	1.2	44.62726633	1.3	14.4	26.8	27	129	1.16	136	5.1	110	23	10	1.5	7.42	38	422	1	1	0	0	1	0	2	1	0	8.1	24	9.382716049
34	M	White	Other	Married	2950	0	0	25	4	15	2	112.5816262	82	122	70	16	36.88888889	10.8	166	12	0.9	83.69148567	1.3	14.5	42.9	11	123	1.19	136	3.7	98	24	14	1.19	7.38	39	206	1	0	0	1	0	0	2	1	0	13.9	39.3	4.366906475
55	M	White	Other	Single/Divorced/Widowed	1560	1	0	15	0	15	2	136.3045072	92	131	92	28	36.66666667	14.5	228	14	1	63.57621808	1.1	12.3	59.3	17	83	8.8	137	4	100	26	15	0.9	7.35	34	61	1	0	0	1	0	0	1	0	1	14	42.9	4.078571429
62	M	White	Other	Married	2170	1	1	62	7	3	2	114.7588696	80	119	70	14	36.61111111	13.6	210	12.5	1	60.52564541	1.3	14.2	30.7	16	119	1.39	134	5.7	102	24	13	1.9	7.41	40	347	1	1	0	0	0	0	2	1	0	10.5	32	6.476190476
56	M	White	Other	Single/Divorced/Widowed	1810	0	0	27	9	15	2	105.7777407	85	111	71	15	37	15.9	182	12.4	1.1	56.26005882	1.3	14.5	23.6	13	94	1.18	135	4.3	103	20	16	1.2	7.42	36	370	1	1	0	0	1	0	2	1	0	14.1	42	4.113475177
62	M	White	Medicare	Married	2015	1	1	53	8	3	3	70.17073964	72	128	58	18	35.7	11.3	93	12.3	0.9	68.74802643	1.6	17.4	33.7	22	147	1.11	135	4	109	24	11	2.3	7.41	36	359	1	1	0	0	1	0	2	1	0	8.5	26	8.705882353
47	F	Others	Medicare	Single/Divorced/Widowed	1112	0	1	24	4	14	1	81.82806355	82	103	61	14	37	10.1	186	14.2	1	89.23043	1.5	16.5	31.6	13	95	1.22	144	3.6	110	24	10	0.4	7.39	40	232	1	1	0	0	1	0	2	1	0	10.1	30	6.930693069
76	M	White	Medicare	Married	3865	1	1	37	3	15	0	59.87419284	85	89	56	14	36.61111111	8.3	121	11.9	0.9	62.3088469	2	21.9	150	22	153	1.11	133	5.6	105	25	11	2.6	7.57	29	353	1	1	0	0	0	0	2	1	0	9.6	28.4	7.458333333
74	M	White	Medicare	Single/Divorced/Widowed	1437	1	1	31	5	14	5	61.053533	97	99	53	14	35.72222222	26.4	156	13.5	1.5	34.07501682	1.1	11.9	23.6	24	169	1.08	130	5	100	24	11	1.8	7.35	46	304	1	1	0	0	1	0	2	1	0	8.3	25	9.036144578
45	M	White	Medicaid	Single/Divorced/Widowed	2750	1	1	27	1	15	2	71.4	94	120	101	18	37.05555556	12.5	258	17.2	0.8	89.32363957	1	10.8	26.1	80	111	7.9	142	4.5	110	19	13	1.9	7.44	39	205	0	0	0	0	0	0	2	1	0	10.2	30.6	6.803921569
55	M	White	Medicare	Married	2650	0	1	21	1	15	2	133.9004676	86	81	49	22	36.5	11.5	229	13.9	0.7	97.85232731	1.1	11.6	28.3	11	120	8.7	139	6.5	105	25	16	2	7.39	51	511	1	0	0	1	0	0	1	0	1	12.1	36.1	5.280991736
52	M	White	Other	Married	2890	1	1	26	2	15	0	100.1985545	80	111	56	16	36.55555556	13.6	128	11.9	1	64.93023044	1.2	13.1	24.4	17	158	1.28	135	4.4	107	24	11	1.9	7.33	46	105	1	1	0	0	1	0	2	1	0	12.3	37	5.12195122
54	M	White	Other	Single/Divorced/Widowed	1100	0	0	27	1	15	2	151.6812885	81	128	82	15	36.27777778	18.1	244	13.5	1.1	57.05604774	1	12.1	23.7	28	298	9.5	133	5.2	100	23	15	2.5	7.49	50	256	0	0	0	0	0	0	1	0	1	16	48.5	3.21875
82	M	White	Other	Married	1445	0	1	37	10	14	2	74.6613041	74	120	49	18	36.2	16.9	185	15.6	1.2	42.18851828	1.5	15.6	31.8	27	167	1.41	136	4.8	108	21	13	1	7.38	41	352	1	1	0	0	0	0	2	1	0	8.3	25	9.036144578
74	M	Unknown	Medicare	Married	910	1	1	40	5	15	6	73.84483784	80	93	49	16	36.5	6.2	154	13.4	1	55.632735	1.4	14.9	27.7	15	166	1.16	133	4.8	108	21	8	2.1	7.37	38	324	1	1	0	0	0	0	2	1	0	7.3	22	10.68493151
76	M	White	Medicare	Married	1910	1	0	27	5	14	3	89.81128926	73	116	61	14	38.11111111	15.8	198	14.6	1.1	48.88607298	1.1	13.1	28.2	20	112	9.2	140	4.5	102	28	15	2.4	7.42	36	59	1	0	0	1	0	0	2	1	0	14.2	41.4	4.126760563
52	F	Others	Other	Single/Divorced/Widowed	1110	1	1	61	9	3	6	75.25097418	100	121	69	14	34.8	20.6	152	14.7	1.2	69.10812369	1.6	16.6	30.5	32	134	1.19	140	4.7	106	20	11	0.8	7.39	42	340	1	1	0	0	1	0	2	1	0	11.2	34	5.892857143
68	M	White	Medicare	Married	2200	0	0	23	1	15	2	114.441355	74	138	95	25	36.33333333	8	217	13.6	1	58.02764162	1	10.6	85.9	18	136	9.1	141	4.4	106	19	20	3.1	7.4	35	88	0	0	0	0	0	0	1	0	1	15	43.7	3.753333333
91	F	White	Medicare	Single/Divorced/Widowed	545	1	1	41	4	15	5	65.54409747	75	149	46	9	36.22222222	8.3	162	15.6	2	28.33574626	1.3	15.2	28.1	69	137	9.5	130	4.1	92	27	15	3.6	7.44	31	249	1	0	0	1	0	0	1	0	1	9.9	28.5	7.222222222
88	M	White	Medicare	Single/Divorced/Widowed	2140	1	1	39	7	15	3	61.96071774	77	104	51	14	36.3	9.5	94	14.6	1.4	33.56998096	1.4	15.6	25.8	32	142	1.05	135	5.1	111	20	15	1.5	7.37	40	342	1	1	0	0	0	0	2	1	0	6.8	20	11.76470588
50	M	White	Medicaid	Unknown	1305	0	1	39	5	14	3	99.47280674	88	104	50	14	36.83333333	14	141	12.9	1.1	58.68197079	1.6	17.4	33	14	94	1.15	134	3.9	101	25	11	2.1	7.39	45	264	1	1	0	0	0	0	2	1	0	12.3	37	5.12195122
76	M	White	Medicare	Single/Divorced/Widowed	1160	0	1	42	8	15	2	78.83435391	80	102	44	14	36.6	15	123	12.9	0.7	84.43166968	1.4	14.8	33.3	22	222	1.19	134	4.6	106	22	11	2.7	7.46	35	256	1	1	0	0	0	0	2	1	0	8.8	26	8.409090909
66	F	Unknown	Medicare	Unknown	3122	1	1	32	4	15	4	82.5	76	117	57	25	37.66666667	10.2	407	13.4	0.7	98.3394761	1.4	15	29.5	11	103	7.4	143	3.3	104	32	10	0.9	7.49	38	123	1	1	0	0	1	0	1	0	1	8.3	25.6	8.963855422
58	M	White	Medicaid	Single/Divorced/Widowed	3255	0	1	18	4	15	1	87.81548283	86	104	55	7	36.1	10.5	110	13.1	0.7	95.81177917	1.2	14.4	33.4	18	128	1.12	135	4	105	26	10	2.1	7.36	49	192	1	1	0	0	1	0	2	1	0	11.5	35	5.652173913
55	M	Unknown	Other	Married	1255	0	1	26	3	15	0	141.2033048	92	115	73	18	37.4	21.1	261	14.7	1	63.57621808	1.4	15.5	28.6	21	132	1.23	137	4.5	99	25	13	1.6	7.39	47	350	1	1	0	0	0	0	2	1	0	10.2	31	6.764705882
63	M	White	Medicare	Married	2320	0	1	31	7	14	3	96.29766015	90	111	65	16	36.9	18.8	189	13.3	0.9	68.26679025	1.2	13.3	28.1	12	174	1.02	137	5.2	109	18	16	5.1	7.4	41	309	1	1	0	0	0	0	2	1	0	9.8	29	7.244897959
67	F	White	Other	Married	2700	0	0	23	2	14	1	38.10175908	107	119	72	20	36.83333333	8.2	251	13	0.8	92.43627769	1	10.9	29.5	13	106	9	141	4.8	101	31	14	2.6	7.44	44	437	0	0	0	1	0	0	1	0	1	12.6	37.8	4.936507937
58	M	White	Other	Single/Divorced/Widowed	3080	0	1	18	4	15	2	81.41983042	80	120	64	18	35.9	15.6	200	14.6	1	62.2504414	1.4	15.2	28	17	172	1.13	134	4.4	107	22	15	2	7.39	35	402	1	1	0	0	1	0	2	1	0	11.1	33	6.036036036
76	F	White	Medicare	Married	2985	1	0	37	2	15	7	72.34798302	122	132	53	23	36.94444444	7	174	12.9	1	72.78488367	0.9	10.2	21.1	22	418	8.9	135	4.1	100	22	17	3	7.37	32	444	1	0	0	1	1	0	2	1	0	12	35.8	5.35
81	M	White	Medicare	Married	3048	0	1	45	4	14	2	76.92926595	131	116	53	16	36.38888889	12.2	176	18.2	1.2	42.48591972	1.4	15.2	36.9	23	102	1.04	130	5.5	106	21	13	2.5	7.33	50	151	1	1	0	0	0	0	2	1	0	11	33	6.090909091
80	M	White	Other	Single/Divorced/Widowed	970	0	0	43	1	15	5	86.40934649	122	122	83	24	37	9.2	303	12.5	0.8	69.85381149	1.4	15.1	72.7	20	102	9.4	137	5.2	104	18	20	2.4	7.39	35	208	0	0	0	1	0	0	1	0	1	13.5	42.3	4.274074074
72	M	White	Other	Married	1240	0	1	58	10	7	1	112.7630632	82	111	64	16	35.8	29	362	16.1	1.4	37.56324639	1.2	13.1	30.5	14	118	1.12	135	4.6	106	24	12	0.9	7.42	38	350	1	1	0	0	1	0	2	1	0	9.4	28	7.659574468
70	F	White	Medicare	Single/Divorced/Widowed	1350	1	0	28	3	14	6	79.01579085	63	109	67	20	36.66666667	12.2	292	13.5	1.6	43.0095246	1.2	12.8	34.2	24	300	8.8	134	3.9	98	21	19	1	7.39	48	192	1	0	0	1	0	0	2	1	0	12.1	33.3	5.512396694
72	M	White	Medicare	Single/Divorced/Widowed	1915	1	1	29	4	15	6	93.48538746	89	113	65	16	36.38888889	14.5	181	14	2	24.40544042	1.2	12.9	150	46	133	7.7	138	4.9	111	24	8	2.1	7.44	39	410	1	1	0	1	0	0	1	0	1	11.6	35.5	5.560344828
75	F	Hispanic/Latino	Medicare	Married	2400	1	1	30	6	15	0	58.87628963	81	103	61	14	34.6	7.7	86	12.7	0.6	98.35269332	1.6	17.6	40.2	16	112	1.41	133	5.5	108	21	13	1.8	7.45	38	382	1	0	0	0	1	0	2	1	0	9.6	29	7.395833333
58	M	White	Other	Married	1280	0	1	14	2	15	0	76.43031435	80	124	69	15	36.16666667	8.4	163	12.6	0.7	95.81177917	1.1	13.1	38.2	15	106	1.11	135	5.2	102	28	7	1.5	7.46	39	305	1	0	0	0	1	0	2	1	0	8	24	9.5
82	M	White	Medicare	Married	1065	1	1	45	6	15	2	123.7399985	88	108	60	16	36.55555556	11.8	134	13.7	1	52.59257066	1.2	12.7	28.6	22	133	1.19	139	3.9	105	24	11	1.5	7.36	48	350	1	1	0	0	1	0	2	1	0	11.6	35	5.603448276
69	M	White	Medicare	Married	2972	0	1	47	8	8	3	91.98853264	82	123	64	14	35.2	16.3	158	14.4	0.8	75.46548619	1.5	16.4	30.8	18	168	1.21	140	5.4	110	26	12	1.6	7.35	49	215	1	1	0	0	0	0	2	1	0	9.1	27	8.021978022
76	M	White	Other	Single/Divorced/Widowed	1040	0	0	57	10	3	2	86.1	80	121	65	16	36.33333333	8.6	96	13.9	1.1	48.88607298	1.4	15.6	25.6	16	129	1.15	144	3.6	107	21	16	1.3	7.43	39	317	1	1	0	0	1	0	2	1	0	13.6	41	4.338235294
56	M	White	Other	Married	1595	0	1	18	4	15	1	98.79241819	77	118	66	14	35.4	14	117	13.6	0.8	82.68146135	1.3	15	26.8	10	136	1.26	136	5	108	24	11	2.4	7.42	42	338	1	1	0	0	0	0	2	1	0	9.2	28	7.826086957
72	M	White	Medicare	Married	3260	0	1	28	6	14	0	74.84274105	84	88	49	14	35.88888889	11.4	149	13.2	1	56.4198483	1.5	16.6	30.3	17	116	1.24	134	4.7	106	24	10	1.6	7.44	40	258	1	1	0	0	1	0	2	1	0	11.3	34	5.840707965
51	F	Black	Other	Single/Divorced/Widowed	3385	0	1	22	5	14	2	55.88257998	60	123	60	18	36.38888889	5.5	110	13.2	0.5	129.5972795	1.5	15.9	27.7	12	115	1.07	137	5.6	110	21	15	2.9	7.43	33	336	1	1	0	0	1	0	2	1	0	8.1	24	9.382716049
75	F	White	Medicare	Single/Divorced/Widowed	1116	0	1	24	2	14	3	84.82177319	81	128	58	25	36.05555556	9.8	216	14.6	0.7	92.31475613	1.1	13.3	27.4	19	116	9	139	4.8	100	31	12	2	7.43	38	90	1	0	0	1	0	0	1	0	1	11.8	34.3	5.56779661
68	F	White	Medicare	Married	115	1	1	57	15	15	6	109.7693535	89	109	60	11	35.7	15	44	14.6	2.2	29.67960954	2.5	26.4	84.9	33	302	1.33	138	4.8	114	19	23	9.8	7.16	40	416	1	1	0	0	1	0	2	1	0	6.1	18	13.44262295
73	M	White	Medicare	Married	2290	0	1	40	6	15	4	83.41563684	79	103	44	13	36.72222222	19.8	95	13.8	0.7	86.22985032	1.4	15.4	26.5	21	93	1.13	133	3.7	103	26	8	1.4	7.45	36	327	1	1	1	0	1	0	2	1	0	11	33	6.090909091
69	F	White	Medicare	Single/Divorced/Widowed	2330	0	1	31	4	15	1	94.61936838	80	100	65	18	36.5	11.5	178	13.4	0.8	91.14669918	1.3	14.2	38.3	16	114	1.65	133	4.7	109	21	12	2.5	7.47	36	434	1	1	0	0	1	0	2	1	0	7.2	22	10.83333333
69	M	White	Medicare	Married	3445	1	1	36	8	14	0	119.9298226	103	121	47	15	37.22222222	9.3	94	14.6	0.8	75.46548619	1.6	17.3	33	9	100	0.95	140	3.4	106	27	17	2	7.45	41	302	1	1	0	0	1	0	2	1	0	9.6	29	7.395833333
73	M	Unknown	Medicare	Married	1840	1	1	30	4	15	3	87.81548283	73	105	55	14	36.5	8.7	127	13.5	0.7	86.22985032	1.3	13.9	25.7	16	172	1.61	135	4.6	108	23	10	1.9	7.43	40	454	1	1	0	0	0	0	2	1	0	8.2	25	9.146341463
54	M	White	Other	Married	3035	1	0	23	3	15	1	84.50425853	85	113	66	31	36.44444444	12.6	293	13.8	1	64.0243888	1.1	11.9	97.3	19	109	8.7	138	4.2	104	24	14	4.1	7.33	35	318	0	1	0	1	0	0	1	0	1	13.5	38.3	4.57037037
47	F	White	Medicare	Single/Divorced/Widowed	5420	1	1	47	7	15	3	129.7274178	89	129	73	16	37.3	33.9	277	14.5	0.7	112.3808128	1.4	15.1	26.6	19	127	1.11	134	4.1	103	22	15	6.3	7.41	36	559	1	1	1	1	0	0	3	1	1	5.8	17	14.31034483
66	F	White	Medicare	Married	2430	0	1	31	4	15	2	59.87419284	80	91	49	16	35.77777778	16.1	136	12.4	0.5	112.9240675	1.3	14.6	23.8	5	133	1.03	136	4.3	106	22	11	2.1	7.54	39	234	1	1	0	0	0	0	2	1	0	8.5	26	8.705882353
61	F	Others	Other	Single/Divorced/Widowed	3130	0	1	48	9	3	1	81.01159728	69	104	54	14	35.61111111	12.6	93	12.7	0.5	116.9607839	1.4	15	27	8	200	1.21	134	3.6	109	20	10	3.4	7.36	39	331	1	0	0	0	1	0	2	1	0	8.7	25.1	8.609195402
64	M	White	Medicare	Single/Divorced/Widowed	1060	0	1	28	6	14	2	66.36056373	82	98	43	14	36.44444444	7	89	13.4	0.6	96.63621015	1.3	14	32.9	6	195	1.09	133	3.9	107	24	7	1.9	7.46	32	230	1	0	0	0	1	0	2	1	0	9.1	27	8.021978022
87	M	White	Medicare	Married	2195	1	1	26	0	15	3	74.6613041	62	123	56	16	36.88888889	7.8	201	12.7	1.1	45.25086498	1.1	11.8	51.5	22	92	9.6	135	4.4	102	25	12	1	7.44	44	414	1	0	0	1	1	0	1	0	1	11.7	35.2	5.538461538
58	M	Unknown	Other	Single/Divorced/Widowed	5880	0	1	32	10	15	2	86.22790954	96	113	66	14	36.38888889	22.4	163	14.7	1.2	49.93583413	1.6	17.5	32.6	19	116	1.15	140	3.7	108	24	12	2.5	7.28	51	71	1	1	0	0	0	0	2	1	0	11.1	32.1	6.117117117
68	M	Unknown	Medicare	Married	2045	1	1	27	6	15	2	88.49587139	80	127	84	16	36.5	9	75	12.7	1	58.02764162	1.6	16.9	28	19	99	1.14	132	4.7	106	23	7	2.9	7.4	39	306	1	0	0	0	0	0	2	1	0	12.2	37	5.163934426
51	F	White	Medicare	Single/Divorced/Widowed	845	1	1	25	7	15	2	57.37943481	76	130	100	20	36.44444444	11.7	213	12.6	0.7	109.2670361	1.2	13.4	105.6	16	181	8	140	4.7	110	18	12	1.2	7.33	42	343	1	0	0	1	0	0	1	0	1	8.7	27.6	8.32183908
64	M	Black	Other	Married	4070	0	0	25	1	15	2	117.9340162	85	158	98	11	36.44444444	3.9	220	13	0.8	109.1347844	1.5	12.9	28.3	11	127	9	135	3.8	100	26	13	1.6	7.43	31	203	0	0	0	1	0	0	1	0	1	14.3	42	4.055944056
87	F	Unknown	Medicare	Unknown	1100	0	0	37	2	15	2	61.37104766	63	120	63	18	36.72222222	15.5	248	14.1	1.2	54.04466127	0.9	9.8	28.7	43	113	8.9	133	4.3	97	27	14	3.5	7.43	32	308	1	0	0	0	0	0	1	0	1	12.5	39.4	4.848
56	M	White	Other	Married	1470	0	1	27	5	14	0	100.7882246	76	121	74	15	36.38888889	16.1	236	12.3	0.9	71.70752687	1.4	15.2	26.5	12	124	1.28	132	4.9	107	23	13	2.3	7.41	38	367	1	1	0	0	1	0	2	1	0	10.3	31	6.699029126
87	M	White	Other	Single/Divorced/Widowed	655	0	1	50	11	15	4	79.83225712	77	157	81	18	34.11111111	8.1	139	16.4	1.5	31.10114008	1.7	18.6	107.7	35	94	8.2	138	4.3	108	19	15	1.6	7.37	37	288	1	1	0	0	0	0	1	0	1	10.9	32.5	6.19266055
61	F	Hispanic/Latino	Medicaid	Single/Divorced/Widowed	1540	0	1	34	6	14	7	81.41983042	88	107	59	12	36.72222222	15.9	147	14	0.7	101.8548346	1.2	13.3	22.6	14	160	1.38	135	5.3	104	27	9	2.5	7.33	54	283	1	1	0	0	1	0	2	1	0	10.3	31	6.699029126
76	M	White	Other	Married	1730	1	1	37	3	15	1	89.81128926	80	133	70	12	34.6	8.9	97	13.1	0.8	71.84443171	1.5	16.8	25	14	106	1.21	137	4.4	104	23	11	0.8	7.39	41	396	1	1	0	0	0	0	2	1	0	12.6	38	4.920634921
61	F	Black	Medicaid	Single/Divorced/Widowed	843	0	1	41	7	15	4	63.36685409	90	130	67	7	36.1	12.3	152	13.5	1.1	62.61696593	1.4	15.3	26.2	11	216	1.07	136	4.5	107	21	12	1	7.43	35	217	1	1	0	0	1	0	2	1	0	9.4	28	7.659574468
58	M	White	Other	Married	2155	0	1	20	6	14	0	110.7672568	62	101	55	20	36.38888889	15.3	138	12.2	1.2	49.93583413	1.5	16	36.1	16	192	1.28	134	5.6	104	23	16	3.7	7.32	47	299	1	1	0	0	0	0	2	1	0	10.9	33	6.146788991
71	M	Unknown	Medicare	Married	1510	1	1	30	7	14	1	87.81548283	78	94	57	15	36.16666667	7.6	133	12.2	0.7	87.44986337	1.7	18.4	28.8	10	140	1.06	130	5.4	107	21	9	1.1	7.39	40	218	1	1	0	0	0	0	2	1	0	9.8	29	7.244897959
53	M	White	Other	Single/Divorced/Widowed	6985	1	1	44	6	15	2	85.3207248	64	49	40	16	36.55555556	11	145	15.7	1.6	36.52709496	2	21.7	139.4	34	107	8.4	138	5.2	107	16	15	1.5	7.45	22	130	0	1	0	1	1	0	1	0	1	12.8	38.6	4.796875
76	F	Unknown	Other	Single/Divorced/Widowed	1940	1	1	40	10	15	2	71.84903141	80	104	64	16	34.5	11.4	123	15.6	0.8	86.77321428	1.6	17.9	40.1	11	147	1.15	136	5.5	114	23	8	2.2	7.49	35	361	1	1	0	0	0	0	2	1	0	7.6	23	10.13157895
86	F	Unknown	Medicare	Single/Divorced/Widowed	685	1	1	41	5	15	1	91.80709569	102	92	52	14	35.3	12.3	114	13.8	0.9	77.06452098	1.3	13.6	28.9	26	201	1.2	135	4.7	101	23	10	1.3	7.43	41	404	1	1	0	0	0	0	2	1	0	11	33	6.090909091
70	M	White	Other	Married	1350	1	1	41	4	15	1	143.7887813	81	96	52	15	35.3	23.7	232	14.5	0.8	74.93722779	1.2	13	25.2	16	131	1.03	136	4.8	106	23	12	3.3	7.4	50	90	1	1	0	0	1	0	2	1	0	10.2	31	6.764705882
70	M	White	Medicare	Single/Divorced/Widowed	1721	0	1	66	12	3	1	85.91039488	85	121	57	18	35.9	12.9	129	13.5	0.6	92.64785749	1.8	19.3	35.2	16	119	1.33	137	5.6	114	24	8	4	7.34	53	472	1	1	0	0	1	0	2	1	0	7.9	24	9.620253165
68	M	White	Other	Married	1470	0	1	53	8	3	1	78.83435391	80	109	72	16	36.88888889	11	118	12.6	0.7	89.31232389	1.4	15.2	26.3	12	168	1.23	135	4.3	108	22	14	1.5	7.41	36	311	1	0	0	0	0	0	2	1	0	10.3	33	6.504854369
67	F	Hispanic/Latino	Medicare	Single/Divorced/Widowed	1906	1	1	38	7	15	2	97.7037965	90	128	77	14	36.4	27.9	191	15.9	0.7	97.65109977	1.2	14.1	31.3	10	52	1.15	142	2.5	105	26	12	1.6	7.42	42	362	1	1	0	0	0	0	2	1	0	9	27	8.111111111
37	M	Hispanic/Latino	Other	Married	1859	1	1	21	5	15	3	77.83645069	109	94	49	15	37.44444444	12.9	119	12.7	0.7	111.0413381	1.4	14.8	33.5	10	242	1.2	133	5.3	110	20	14	3.1	7.38	40	347	1	1	0	0	1	0	2	1	0	10.3	31	6.699029126
80	F	White	Medicare	Single/Divorced/Widowed	1670	0	1	43	5	15	0	80.73944186	76	132	62	15	35.6	12.3	177	14.1	1	70.768206	1.2	13.8	27.9	15	165	1.24	135	4.5	109	21	11	1.6	7.4	38	312	1	0	0	0	1	0	2	1	0	9.6	28.7	7.427083333
46	M	Unknown	Other	Married	1675	1	1	40	10	15	5	126.6	112	85	47	30	36.44444444	27.4	164	12.7	1.2	54.32770094	1.6	17.4	28.1	14	344	1.26	138	4.2	111	25	15	11.5	7.08	48	71	1	1	0	0	0	0	2	1	0	11	33	6.090909091
75	F	Unknown	Medicare	Single/Divorced/Widowed	1609	1	1	51	8	12	4	55.88257998	73	121	59	13	34.9	18.5	143	13.8	1.1	65.32030251	1.3	14.2	34.8	29	132	1.08	133	5.5	104	20	14	2.1	7.56	28	357	1	1	0	0	1	0	2	1	0	7.4	22	10.54054054
85	M	White	Other	Married	2560	1	1	33	6	14	3	106.3674108	87	108	61	18	35.3	13.1	105	13.4	0.9	58.49152583	1.2	13.4	25.9	18	161	1.36	133	5.9	105	23	9	1.9	7.31	48	296	1	1	0	0	1	0	2	1	0	9.4	28	7.659574468
58	M	Others	Other	Married	4135	0	1	31	5	15	2	84.82177319	74	82	49	16	35.9	17.2	263	13.8	1.2	49.93583413	1.5	16.2	23.2	19	201	1.45	135	4.9	106	22	12	4.7	7.21	57	71	1	1	0	0	1	0	2	1	0	10.5	31.3	6.542857143
66	F	White	Other	Single/Divorced/Widowed	1260	1	1	26	1	15	2	72.84693462	76	115	53	17	36.5	10	172	13.7	0.6	104.771466	1.2	13.2	25.6	12	143	1.04	139	4.4	110	22	12	3.8	7.47	33	221	1	0	0	0	1	0	2	1	0	7.9	24	9.620253165
54	F	White	Other	Married	3420	1	1	32	5	15	4	90.80919247	88	148	91	27	37.77777778	12.1	236	20.5	1.1	75.70315316	1.5	16.7	29.8	33	117	8.3	142	3.4	108	22	15	1.6	7.41	32	278	1	0	0	1	1	0	1	0	1	9.7	28.6	7.360824742
82	M	White	Medicare	Married	1940	1	1	25	6	15	0	80.64872339	85	111	61	10	35.9	6.4	91	14.8	0.7	80.94702066	1.2	13.4	27.1	21	112	1.21	140	4	110	24	10	0.9	7.44	35	277	1	1	0	0	1	0	2	1	0	10.7	31.2	6.429906542
57	M	White	Other	Married	2245	0	0	28	2	15	0	85.8196764	80	104	65	14	36.55555556	6.5	135	11.9	0.8	82.10269112	1.2	13.5	33.3	9	91	1.26	137	4.3	103	22	11	1.4	7.41	41	338	1	1	0	0	0	0	2	1	0	14.2	43	4.014084507
69	M	Unknown	Medicare	Married	3700	0	0	20	1	15	1	95.98014549	80	133	91	12	36.66666667	10.3	156	13.2	0.9	65.44929529	1.1	12.4	26.8	11	129	1.09	135	3	100	24	15	2.4	7.4	43	81	0	0	0	0	0	0	1	0	1	13.1	38.2	4.717557252
62	F	Black	Other	Single/Divorced/Widowed	1285	1	1	31	5	15	1	72.43870149	89	122	62	18	36.5	14.4	98	13.4	0.5	119.9603208	1.5	16.7	28.9	12	124	1.34	135	4.8	107	23	10	2.5	7.47	34	306	1	1	0	0	1	0	2	1	0	7.5	23	10.26666667
64	M	White	Other	Married	1335	0	1	34	4	15	0	102.784031	57	105	57	15	36.55555556	13.3	181	13	0.7	91.85745227	1.2	12.9	25.7	15	129	1.06	134	4.7	104	23	10	2.5	7.38	47	304	1	0	0	0	1	0	2	1	0	10.5	32	6.476190476
75	M	Unknown	Medicare	Single/Divorced/Widowed	2635	0	1	38	7	14	1	118.7504825	82	107	54	15	35.9	26.6	110	13.6	0.8	72.35088792	1.3	14.5	27.6	17	138	1.24	134	5.4	106	23	12	1.5	7.39	43	320	1	1	0	0	1	0	2	1	0	10.3	31	6.699029126
62	M	White	Other	Single/Divorced/Widowed	3310	1	0	41	6	15	1	86.81757962	72	108	63	8	36.5	20.8	180	13.3	1.3	44.07394407	1.4	15.4	25	21	101	1.1	136	4.3	106	23	14	1.8	7.43	35	372	1	1	0	0	0	0	2	1	0	16.4	49	3.109756098
78	M	White	Medicare	Married	1315	1	1	35	6	15	0	74.6613041	76	107	38	17	36.05555556	23	187	14.2	0.6	87.58492623	2	21.2	28.4	23	154	1.3	136	6	115	20	11	3.2	7.35	47	199	0	1	0	0	1	0	2	1	0	8.5	26	8.705882353
63	F	White	Medicare	Single/Divorced/Widowed	1830	1	1	67	5	3	1	86.72686114	80	106	65	15	35.61111111	12.4	186	12.6	1	79.74454084	1.2	12.6	28.5	21	159	0.98	138	4.9	109	22	15	1.8	7.44	37	309	1	1	0	0	1	0	2	1	0	10.3	31	6.699029126
59	M	White	Medicaid	Single/Divorced/Widowed	2060	0	1	29	6	10	2	74.84274105	80	101	52	14	35.66666667	7.4	102	13.4	0.9	70.21218521	1.2	13	31.9	13	103	1.14	135	5.2	107	24	8	2	7.38	42	430	1	0	0	0	1	0	2	1	0	11.4	34	5.789473684
59	M	White	Other	Married	2175	1	1	18	2	14	2	120.7462889	101	129	75	16	35.94444444	11.2	275	14.1	0.8	80.95727648	1.2	14.4	26.8	14	108	9.2	141	5.6	107	25	13	1	7.36	40	340	1	0	0	1	0	0	1	0	1	12.2	33.6	5.442622951
70	M	White	Medicare	Married	1511	1	1	31	4	14	1	106.3674108	85	121	71	16	36.61111111	12.7	127	13.6	0.8	74.93722779	1	12.5	24.3	16	127	1.16	135	5.1	109	23	12	1.4	7.36	47	253	1	1	0	0	1	0	2	1	0	11.4	34	5.789473684
73	F	Unknown	Medicare	Married	1560	1	1	39	3	13	3	64.3647573	61	87	42	16	36.38888889	10.8	139	11.8	0.6	99.74422501	1.6	16.8	33.1	20	122	1.21	141	3.1	103	24	9	1.2	7.42	42	467	1	0	0	0	0	0	2	1	0	8.7	26	8.505747126
78	F	White	Medicare	Married	2520	0	1	69	9	3	0	76.43031435	81	119	68	15	36.44444444	8.5	97	14.2	0.4	113.7646959	1.5	16.4	38.3	14	127	1.19	133	4.5	105	23	9	2.2	7.44	51	230	1	1	0	0	1	0	2	1	0	7.9	24	9.620253165
64	M	Black	Other	Married	2075	0	1	36	7	15	2	77	88	111	61	16	35.11111111	7.4	115	14.3	1.1	81.57835538	1.6	16.9	33.5	15	203	1.02	134	4.7	105	23	11	2	7.44	42	132	1	0	0	0	0	0	2	1	0	8.9	27	8.202247191
84	F	White	Other	Single/Divorced/Widowed	562	0	1	41	5	14	3	64.68227196	80	100	50	13	36.38888889	8.5	295	15.7	0.8	82.0313149	1.8	19.8	32.2	23	75	1.12	141	3.5	111	17	14	0.8	7.4	34	398	1	1	0	0	1	0	2	1	0	7.4	22	10.54054054
65	F	Black	Other	Married	4375	1	1	43	8	13	1	73.4366047	70	125	68	16	34.6	6.6	67	15.6	0.8	89.47402536	1.7	18.4	30.5	15	162	1.03	132	5	108	20	13	4	7.5	26	364	1	0	0	0	0	0	2	1	0	5.8	17	14.31034483
68	M	White	Other	Married	3010	1	1	26	5	15	1	80.83016033	81	85	40	14	36.66666667	17.7	79	13.1	0.9	65.91066998	1.5	16.7	32.1	12	146	1.22	132	4.9	105	23	11	4	7.39	46	116	1	1	0	0	0	0	2	1	0	10.3	31	6.699029126
59	F	White	Other	Married	1187	1	1	32	3	15	4	113.1712963	81	109	56	14	35.3	6.9	201	17.1	0.9	93.15899053	1.3	14.4	28.6	28	170	1.3	134	5.6	113	19	13	2	7.33	42	376	1	1	0	0	0	0	2	1	0	6.5	20	12.30769231
78	M	White	Other	Single/Divorced/Widowed	1240	1	1	46	7	15	3	84.82177319	76	131	67	18	37	19.6	104	15.4	1.3	39.38854081	1.3	14.6	24.4	27	153	1.12	140	6.3	113	21	7	1.6	7.29	50	262	1	0	0	0	1	0	2	1	0	8.9	27	8.202247191
88	F	White	Other	Single/Divorced/Widowed	1378	1	1	37	8	15	6	64.18332036	80	96	44	18	36	7	125	14.5	1	66.90093295	1.5	15.9	33.8	24	155	1.36	129	4.8	105	21	11	2.1	7.36	40	300	1	1	0	0	1	0	2	1	0	7.4	22	10.54054054
69	F	Others	Medicare	Married	3560	1	1	26	1	15	3	69.6	101	139	78	17	36.44444444	12.3	338	14.1	0.8	91.14669918	1	10.9	33.1	17	168	8.9	131	3.5	93	25	19	0.8	7.39	37	54	1	0	0	0	1	0	1	0	1	11.4	34	5.789473684
68	M	Black	Medicare	Single/Divorced/Widowed	2405	1	1	33	4	14	1	76.83854748	73	116	61	10	36.33333333	9.5	114	13.9	1.1	79.31803373	1.3	13.7	28	15	164	1.13	138	4.8	111	21	10	3.1	7.37	41	362	1	1	0	0	1	0	2	1	0	7.3	22	10.68493151
54	F	White	Medicare	Single/Divorced/Widowed	2315	0	1	29	3	15	2	67.76670008	80	122	62	14	35.5	8.8	192	14.9	0.5	122.8557623	1.3	15	32.4	23	121	1.31	137	6.5	112	26	6	2.1	7.42	42	411	1	1	0	0	1	0	2	1	0	6.7	20	11.94029851
75	M	Unknown	Other	Unknown	2225	1	1	34	4	14	5	88.81338605	80	132	72	16	36	19.7	183	12.8	1	55.24330586	1.2	13.5	27.3	14	202	0.97	131	5.4	104	25	10	4	7.37	47	290	1	1	0	0	1	0	2	1	0	9.6	29	7.395833333
77	M	White	Medicare	Married	1187	1	0	41	10	13	1	72.84693462	98	113	41	18	34.8	13.9	84	13.2	1.2	43.69663864	1.6	16.8	26.6	13	89	1.06	134	3.4	101	24	13	1.9	7.52	31	338	1	1	0	0	1	0	2	1	0	13.1	39	4.65648855
85	M	White	Medicare	Married	1655	1	1	66	8	3	3	75.93136274	87	112	64	5	36.8	13.1	364	15.8	1.5	31.54117096	1.3	15.3	33.9	28	156	1.34	132	4.8	108	21	12	2.9	7.32	43	231	1	1	0	0	1	0	2	1	0	7.3	22	10.68493151
48	M	White	Other	Single/Divorced/Widowed	4000	0	0	25	2	15	1	105	70	91	71	18	36.66666667	8.2	162	13.8	1.1	59.51222585	1.1	11.5	150	10	100	8.3	131	5.3	97	23	16	2.5	7.35	35	399	1	0	0	1	0	0	1	0	1	14.7	39	4.149659864
68	M	Asian	Other	Married	2615	0	1	31	3	15	1	70.53361354	70	102	59	16	36.33333333	6.9	120	13.5	1.1	51.71197964	1.4	14.8	28.6	23	155	1.35	136	4.9	107	21	12	3.3	7.41	32	406	1	0	0	0	1	0	2	1	0	9.9	30	7.070707071
75	M	White	Medicare	Married	1790	1	0	73	13	8	3	76.20351816	83	83	40	14	36.7	12.9	234	15.1	2.5	18.24610581	1.2	14.2	30.3	31	173	8.2	135	5.5	104	17	20	2.1	7.25	44	57	1	1	0	1	0	0	1	0	1	13.3	40	4.511278195
78	F	White	Medicare	Single/Divorced/Widowed	3693	0	1	42	8	10	3	54.88467677	65	147	63	12	34	7.6	132	14.6	0.3	128.0434393	1.8	19	108.9	5	149	1.24	130	6.7	108	22	12	3.4	7.49	32	411	1	1	0	0	0	0	2	1	0	8.6	26	8.604651163
50	M	White	Other	Married	2215	1	1	43	6	3	2	100.7882246	68	126	77	16	36.61111111	13.5	139	13	0.8	86.24077546	1.3	14.5	28.1	12	140	1.2	136	4.5	107	23	14	1.7	7.43	38	208	1	0	0	0	1	0	2	1	0	11.2	34	5.892857143
72	M	White	Medicare	Married	1505	1	1	61	10	3	2	78.83435391	75	169	43	14	36.3	8.9	125	15.5	0.5	97.00285295	2.2	23.1	33.9	8	97	0.99	138	3	105	28	8	0.9	7.4	44	211	1	0	0	0	1	0	2	1	0	10.1	30	6.930693069
61	F	White	Other	Married	3000	1	1	30	4	15	2	76.43031435	80	104	54	23	36.44444444	14	109	13.2	0.5	116.9607839	1.2	13.5	20	11	133	1.07	133	6	103	28	6	3.2	7.41	39	249	1	1	0	0	1	0	2	1	0	9	27	8.111111111
62	M	White	Other	Married	835	0	0	35	2	15	0	86.81757962	63	109	64	5	36.5	10.8	100	11.9	0.9	68.74802643	1.4	15.7	23.6	17	107	1.1	136	4	106	21	14	0.8	7.45	33	331	1	1	0	0	1	0	2	1	0	13.2	40	4.545454545
75	M	White	Medicare	Single/Divorced/Widowed	2845	1	1	40	5	15	1	69.2635549	81	108	55	14	36.44444444	2.8	167	12.9	1	55.24330586	1.2	13.1	69.5	22	160	1.09	134	4.2	111	23	10	1.8	7.39	37	189	1	1	0	0	1	0	2	1	0	8.1	24	9.382716049
46	M	Black	Other	Married	2300	0	0	22	5	14	1	106.594207	77	106	62	19	36.72222222	15.8	158	12.3	1.1	92.57388134	1.3	14.5	29.8	12	119	1.1	137	3.8	102	24	15	2.2	7.38	42	155	1	1	0	0	1	0	2	1	0	13	39	4.692307692
78	M	White	Medicare	Married	1605	0	0	41	4	15	1	79.83225712	72	105	55	15	36.27777778	18.6	194	12.8	1	54.09129825	1.5	16.5	36.1	18	104	1.16	140	4	105	22	15	1.6	7.43	39	298	1	1	0	0	0	0	2	1	0	15.7	47	3.375796178
73	M	Unknown	Medicare	Married	2130	1	1	64	7	3	2	80.4219272	85	113	53	16	36.5	14.9	180	12.9	0.9	63.63586747	1.7	18.6	24	19	198	1.09	132	5.4	108	23	7	3	7.34	50	233	1	0	0	0	1	0	2	1	0	8.1	24	9.382716049
84	M	White	Medicare	Married	1545	1	1	43	7	15	8	107.7735471	80	100	48	10	36.38888889	10.1	78	12.8	1.3	37.76290388	1.3	14.1	27	23	157	1.19	135	4.4	108	22	9	1.1	7.45	40	309	1	1	0	0	1	0	2	1	0	8	24	9.5
87	F	White	Medicare	Single/Divorced/Widowed	967	1	1	41	4	15	1	53.88677356	70	124	64	17	35	6.1	101	12.5	0.6	90.40183359	1.6	17.2	29.5	13	83	1.21	137	3.9	106	21	8	1.7	7.45	34	511	1	1	0	0	1	0	2	1	0	11.2	34	5.892857143
66	M	White	Medicare	Married	2915	0	1	60	10	3	3	87.81548283	78	115	54	18	36.38888889	17.5	202	13.6	1	58.84863898	1.3	14	25.6	13	196	1.56	138	5.6	108	20	17	3.4	7.36	42	286	1	1	0	0	0	0	2	1	0	10.7	32	6.355140187
61	M	White	Other	Married	2905	1	1	31	2	15	0	92.8049989	80	111	69	16	36.5	16.1	101	12.3	0.8	79.82784151	1.5	16	31.6	13	152	1.08	133	5.3	106	24	11	1.5	7.4	38	230	1	1	0	0	0	0	2	1	0	12.4	37	5.080645161
[truncated: 2,066 more rows]
[truncated: 18 more columns]
